# Supplementary material for: Anaerobic Limonene Metabolism in a Methanogenic Enrichment Involves a Glycine Radical Enzyme
Source: Environ Microbiol. 2025 Nov 3;27(11):e70192. doi: 10.1111/1462-2920.70192 (PMC12583861; doi:10.1111/1462-2920.70192)
Supplement: Supplementary file 2 — Table S1: Experimental datasets. [file EMI-27-e70192-s003.xlsx]

## Sheet: 1. Data deposits
Metagenomes			accession	filename
	10kS cells	PacBio	SRR29679608	m64078e_210525_114014.hifi_reads.fastq.bz2
	10kS cells	Illumina	SRR29791532	1907_A_run317_CATTGCCT_S3_L001_R1_001_f.fastq.gz	1907_A_run317_CATTGCCT_S3_L001_R2_001_f.fastq.gz
	100S aggregate fraction	Illumina	SRR29898063	1907_B_run317_ATTCGTCG_S7_L002_R1_001_f.fastq.gz	1907_B_run317_ATTCGTCG_S7_L002_R2_001_f.fastq.gz
	100S cell fraction	Illumina	SRR29888306	1907_C_run317_AGCTTGAG_S8_L002_R1_001_f.fastq.gz	1907_C_run317_AGCTTGAG_S8_L002_R2_001_f.fastq.gz
Metatranscriptome (rRNA depleted)
	10kS cells	Illumina	SRR30230645	1906_C_run311_TCTTCGGA_S143_L007_R1_001_f.fastq.gz
	100S aggregate fraction	Illumina	SRR30593840	1906_E_run311_CGCTCGAA_S145_L007_R1_001_f.fastq.gz
RNA transcriptomes
	100s cell fraction	Illumina	SRR30593851	1906_F_run320_GCCGCATG_S88_L008_R1_001_f.fastq.gz
	100s cell fraction	Illumina	SRR30593850	1906_F_run318_GCCGCATG_S24_L002_R1_001_f.fastq
Metaproteomes
	PRIDE PXD025008	https://www.ebi.ac.uk/pride/archive/projects/PXD025008
Genomes and metagenome-derived genomes						MAG
	Name	Filename	NCBI_genome_acc	NCBI_reference_genome	NCBI: Recommended tax name (July 2024)	MAG
	LiM		CP019384	NZ_CP019384	Vampirococcus archaeovorus	LiM
	LiM1	LiM1.fa	CP170490		Methanoregula sp.	LiM1
	LiM2	LiM2.fa	CP170622		Methanoculleus sp.	LiM2
	LiM3	LiM3.fa	JBHKXJ000000000		Methanothrix soehngenii	LiM3
	LiM4	LiM4.fa	JBHKXF000000000		Lentimicrobium sp.	LiM4
	LiM5	LiM5.fa	JBHKXH000000000		Syntrophales bacterium	LiM5
	LiM6	LiM6_refined.fa	JBHKXE000000000		Syntrophobacteraceae bacterium	LiM6
	LiM7	LiM7.fa	JBHKXK000000000		Mesotoga sp.	LiM7
	LiM8	LiM8.fa	JBHKWW000000000		Anaerolineaceae bacterium	LiM8
	LiM9	LiM9.fa	JBHKWZ000000000		Anaerolineaceae bacterium	LiM9
	LiM11	LiM11.fa	JBHKWY000000000		Anaerolineaceae bacterium	LiM11
	LiM12	LiM12.fa	CP170625		Desulfovibrionaceae bacterium	LiM12
	LiM13	LiM13.fa	CP170623		Treponematales bacterium	LiM13
	LiM14	LiM14.fa	JBHKXI000000000		Methanospirillum sp.	LiM14
	LiM15	LiM15.fa	JBHKXD000000000		Coriobacteriia bacterium	LiM15
	LiM16	LiM16.fa	CP170624		Aminobacteriaceae bacterium	LiM16
	LiM17	LiM17.fa	JBHKXB000000000		Smithellaceae bacterium	LiM17
	LiM18	LiM18.fa	JBHKXL000000000		Mangrovibacterium sp.	LiM18
	LiM19	LiM19.fa	JBHKXA000000000		Xenobia bacterium	LiM19
	LiM20	LiM20.fa	JBHKXC000000000		Spirochaetota bacterium	LiM20
	LiM22	LiM22.fa	JBHKXG000000000		Mangrovibacterium sp.	LiM22
	LiM24	LiM24.fa	JBHKWV000000000		Thermoanaerobaculaceae bacterium	LiM24
	LiM25	LiM25.fa	JBHKWX000000000		Ignavibacteria bacterium	LiM25

## Sheet: 2. MAGs (CheckM) 
	name	Marker lineage	# genomes	# markers	# marker sets	Completeness	Contamination	Completeness – 5x contamination	Strain heterogeneity	Genome size (bp)	# ambiguous bases	# scaffolds	# contigs	N50 (scaffolds)	N50 (contigs)	Mean scaffold length (bp)	Mean contig length (bp)	Longest scaffold (bp)	Longest contig (bp)	GC	GC std (scaffolds > 1kbp)	Coding density	Translation table	# predicted genes	0	1	2	3	4	5+	Bin Id
	LiM12	c__Deltaproteobacteria (UID3218)	61	284	169	100	0	100	0	3075031	0	1	1	3075031	3075031	3075031	3075031	3075031	3075031	68.17	0	92.21	11	2867	0	284	0	0	0	0	flyecorr.maxbin.011
	LiM7	k__Bacteria (UID209)	5443	104	58	99.84	0	99.84	0	3073864	0	15	15	340567	340567	204924	204924	464657	464657	49.93	1.55	91	11	2813	1	103	0	0	0	0	flyecorr.vamb_bin_3
	LiM13	k__Bacteria (UID2495)	2993	141	87	98.85	0	98.85	0	2973146	0	1	1	2973146	2973146	2973146	2973146	2973146	2973146	55.53	0	91.38	11	2658	1	140	0	0	0	0	flyecorr.metabat_bin.41
	LiM3	p__Euryarchaeota (UID49)	95	228	153	99.35	0.65	96.1	0	3098710	0	4	4	1597485	1597485	774677	774677	1597485	1597485	51.06	1.27	86.33	11	3083	1	226	1	0	0	0	flyecorr.maxbin.004
	LiM2	p__Euryarchaeota (UID54)	90	234	153	98.04	0.65	94.79	0	3026955	0	1	1	3026955	3026955	3026955	3026955	3026955	3026955	61.54	0	86.43	11	2994	4	229	1	0	0	0	flyecorr.maxbin.003
	LiM14	p__Euryarchaeota (UID54)	90	234	153	99.02	0.98	94.12	0	3622126	0	7	7	3531154	3531154	517446	517446	3531154	3531154	42.14	1.91	88.09	11	3462	2	230	2	0	0	0	flyecorr.maxbin.014
	LiM17	c__Deltaproteobacteria (UID3216)	83	247	155	96.13	0.65	92.88	0	3885460	0	16	16	1247631	1247631	242841	242841	1304437	1304437	44.64	2.03	87.12	11	3647	6	240	1	0	0	0	flyecorr.maxbin.017
	LiM1	p__Euryarchaeota (UID54)	90	234	153	99.22	1.31	92.67	0	2781926	0	2	2	2736837	2736837	1390963	1390963	2736837	2736837	55.43	1.49	87.18	11	2832	2	230	2	0	0	0	flyecorr.vamb_bin_44_sub
	LiM16	k__Bacteria (UID209)	5443	105	59	100	1.69	91.55	0	3329856	0	1	1	3329856	3329856	3329856	3329856	3329856	3329856	60.77	0	90.92	11	3067	0	104	1	0	0	0	flyecorr.maxbin.016
	LiM20	k__Bacteria (UID2495)	2993	143	89	96.63	1.12	91.03	0	4543582	0	9	9	687519	687519	504842	504842	1329228	1329228	57.77	0.98	88.03	11	4151	3	139	1	0	0	0	flyecorr.metabat_bin.22
	LiM4	k__Bacteria (UID2569)	434	278	186	97.67	1.61	89.62	0	5157114	0	5	5	1641988	1641988	1031422	1031422	2331452	2331452	45.98	2.79	86.54	11	3982	5	269	4	0	0	0	flyecorr.maxbin.005
	LiM18	k__Bacteria (UID2569)	434	278	186	100	2.42	87.9	42.86	8231951	0	13	13	2275314	2275314	633227	633227	2406442	2406442	44.26	1.24	90.09	11	6885	0	271	7	0	0	0	flyecorr.maxbin.018
	LiM6_refined	c__Deltaproteobacteria (UID3216)	83	247	155	97.26	2.1	86.76	0	3322854	0	70	70	72797	72797	47469	47469	177323	177323	50.66	1.23	84.82	11	2935	6	237	4	0	0	0	contigs_onlyIllu_4_long = LiM6_refined
	LiM24	k__Bacteria (UID3187)	2258	188	117	90.12	0.85	85.87	0	5252351	0	19	19	502557	502557	276439	276439	1249136	1249136	70.87	0.55	88.99	11	4374	15	172	1	0	0	0	flyecorr.metabat_bin.13
	LiM22	k__Bacteria (UID2569)	434	278	186	97.85	2.42	85.75	0	8360960	0	21	21	546242	546242	398140	398140	1358047	1358047	43.2	0.82	89.08	11	6934	7	266	5	0	0	0	flyecorr.vamb_bin_12_sub
	LiM19	k__Bacteria (UID238)	2248	125	78	94.23	1.71	85.68	0	9177046	0	19	19	724347	724347	483002	483002	3028372	3028372	49.15	0.89	88.06	11	7604	6	115	4	0	0	0	flyecorr.metabat_bin.49
	LiM	k__Bacteria (UID2565)	2921	152	93	92.05	1.61	84	0	1974201	0	1	1	1974201	1974201	1974201	1974201	1974201	1974201	52.91	0	89.92	11	1847	10	140	2	0	0	0	CP019384_1_Candidatus_Velamenicoccus_archaeovorus
	LiM27	c__Deltaproteobacteria (UID3218)	61	284	169	86.7	0.59	83.75	100	3106712	0	47	47	86960	86960	66100	66100	211891	211891	65.84	1.55	87.96	11	3058	34	249	1	0	0	0	flyecorr.metabat_bin.15
	LiM25	k__Bacteria (UID2570)	433	273	183	92.35	1.91	82.8	0	3239037	0	11	11	455181	455181	294457	294457	808080	808080	42.84	1.37	89.43	11	2886	15	254	4	0	0	0	flyecorr.maxbin.024
	LiM26	k__Bacteria (UID2570)	433	270	179	84.53	1.12	78.93	50	3483156	0	43	43	119183	119183	81003	81003	297637	297637	31.27	0.8	90.52	11	3179	37	231	2	0	0	0	flyecorr.vamb_bin_1
	LiM5	c__Deltaproteobacteria (UID3216)	83	247	155	98.06	4.26	76.76	33.33	4092719	0	2	2	4065614	4065614	2046359	2046359	4065614	4065614	60.34	1.21	88.76	11	3592	3	235	9	0	0	0	flyecorr.vamb_bin_42
	LiM28	k__Bacteria (UID2565)	2921	142	87	74.9	0	74.9	0	7314612	0	84	84	126407	126407	87078	87078	470960	470960	65.28	1.06	83.82	11	6297	25	117	0	0	0	0	flyecorr.vamb_bin_4
	LiM10	c__Deltaproteobacteria (UID3216)	83	247	155	83.39	1.94	73.69	0	2768134	0	15	15	226708	226708	184542	184542	375748	375748	57.89	1.14	88.21	11	2483	30	214	3	0	0	0	flyecorr.metabat_bin.34
	LiM11	k__Bacteria (UID1452)	924	163	110	92.73	3.82	73.63	0	2408773	0	4	4	2248977	2248977	602193	602193	2248977	2248977	54.46	2.4	86.84	11	2054	10	148	5	0	0	0	flyecorr.maxbin.010
	LiM15	p__Actinobacteria (UID1454)	732	206	120	96.67	5	71.67	0	2848877	0	3	3	2821737	2821737	949625	949625	2821737	2821737	62.5	0.79	89.22	11	2671	5	193	7	0	1	0	flyecorr.maxbin.015
	LiM23	c__Deltaproteobacteria (UID3216)	83	247	155	89.16	3.55	71.41	0	3278977	0	11	11	405574	405574	298088	298088	468486	468486	44.25	0.61	84.23	11	3296	22	219	6	0	0	0	flyecorr.metabat_bin.44
	LiM8	k__Bacteria (UID1452)	924	163	110	90.91	4.55	68.16	0	2771241	0	3	3	2690288	2690288	923747	923747	2690288	2690288	43.44	0.69	90.68	11	2516	10	148	5	0	0	0	flyecorr.maxbin.008
	LiM29	k__Bacteria (UID1452)	924	163	110	69.24	0.91	64.69	0	2443355	0	21	21	172402	172402	116350	116350	286426	286426	52.4	1.21	89.19	11	2557	41	121	1	0	0	0	flyecorr.vamb_bin_34
	LiM9	k__Bacteria (UID1452)	924	163	110	92.73	6.36	60.93	0	2493101	0	9	9	2122686	2122686	277011	277011	2122686	2122686	47.83	2.09	87.96	11	2159	10	146	7	0	0	0	flyecorr.maxbin.009
	LiM30	k__Bacteria (UID2495)	2993	142	88	66.37	3.41	49.32	33.33	2289486	0	51	51	63748	63748	44891	44891	186288	186288	51.45	2.32	89.06	11	2488	37	102	3	0	0	0	flyecorr.maxbin.033
	LiM31	p__Bacteroidetes (UID2605)	350	316	210	44.57	0.24	43.37	0	1292300	0	33	33	57671	57671	39160	39160	103477	103477	49.58	0.97	89.18	11	1546	174	141	1	0	0	0	flyecorr.metabat_bin.11
	LiM21	p__Euryarchaeota (UID4)	45	299	202	43.27	1.49	35.82	0	714189	0	5	5	257667	257667	142837	142837	266591	266591	35.09	0.09	89.37	11	872	144	152	3	0	0	0	flyecorr.metabat_bin.8_sub

## Sheet: 3. Organism´s abundance (DNA)
MAG	%Relative abundunce in 10kS cells (PacBio, 4*)	% Relative abundunce in 10kS cells (Illumina, 1*)	% Relative abundunce in 100S aggregates (Illumina, 2*)	% Relative abundunce in 100S cells (Illumina, 3*)	GTDB taxonomy	NCBI: Recommended tax name (July 2024)
LiM	68.7033	63.0102	83.0221	89.285	d__Bacteria;p__Omnitrophota;c__Koll11;o__UBA1572;f__UBA1572;g__Vampirococcus;s__Vampirococcus archaeovorus	Vampirococcus archaeovorus
LiM1	8.14601	7.16789	4.43049	2.05834	d__Archaea;p__Halobacteriota;c__Methanomicrobia;o__Methanomicrobiales;f__Methanoregulaceae;g__Methanoregula;s__	Methanoregula sp.
LiM2	5.21143	7.89994	0.811397	0.439486	d__Archaea;p__Halobacteriota;c__Methanomicrobia;o__Methanomicrobiales;f__Methanoculleaceae;g__Methanoculleus;s__Methanoculleus sp001896715	Methanoculleus sp.
LiM3	3.67601	3.71985	1.12633	0.54623	d__Archaea;p__Halobacteriota;c__Methanosarcinia;o__Methanotrichales;f__Methanotrichaceae;g__Methanothrix;s__Methanothrix soehngenii	Methanothrix soehngenii
LiM4	2.01947	1.91427	0.992295	0.238574	d__Bacteria;p__Bacteroidota;c__Bacteroidia;o__Bacteroidales;f__Lentimicrobiaceae;g__Lentimicrobium;s__Lentimicrobium sp002433025	Lentimicrobium sp.
LiM5	1.38548	1.7584	0.960568	0.364987	d__Bacteria;p__Desulfobacterota;c__Syntrophia;o__Syntrophales;f__PHBD01;g__PHBD01;s__	Syntrophales bacterium
LiM6	1.24991	1.35963	0.718462	0.599966	d__Bacteria;p__Desulfobacterota;c__Syntrophobacteria;o__Syntrophobacterales;f__Syntrophobacteraceae;g__;s__	Syntrophobacteraceae bacterium
LiM7	1.03961	1.35906	0.57865	0.166591	d__Bacteria;p__Thermotogota;c__Thermotogae;o__Petrotogales;f__Kosmotogaceae;g__Mesotoga;s__Mesotoga sp002305955	Mesotoga sp.
LiM8	0.941758	0.926957	1.24085	0.243401	d__Bacteria;p__Chloroflexota;c__Anaerolineae;o__Anaerolineales;f__Anaerolineaceae;g__UBA4781;s__	Anaerolineaceae bacterium
LiM9	0.827342	0.873704	0.534075	0.0669346	d__Bacteria;p__Chloroflexota;c__Anaerolineae;o__Anaerolineales;f__Anaerolineaceae;g__;s__	Anaerolineaceae bacterium
LiM10	0.567656	0.666603	0.143139	0.227751	d__Bacteria;p__Desulfobacterota;c__Syntrophia;o__Syntrophales;f__UBA8958;g__;s__	Syntrophales bacterium
LiM11	0.559008	0.643562	0.366552	0.192834	d__Bacteria;p__Chloroflexota;c__Anaerolineae;o__Anaerolineales;f__Anaerolineaceae;g__49-20;s__49-20 sp002436085	Anaerolineaceae bacterium
LiM12	0.552715	0.958412	0.547485	0.227514	d__Bacteria;p__Desulfobacterota;c__Desulfovibrionia;o__Desulfovibrionales;f__Desulfovibrionaceae;g__Aminidesulfovibrio;s__Aminidesulfovibrio sp002382645	Desulfovibrionaceae bacterium
LiM13	0.532921	0.524546	0.227785	0.0662187	d__Bacteria;p__Spirochaetota;c__Spirochaetia;o__Treponematales;f__UBA8932;g__UBA2256;s__UBA2256 sp001603165	Treponematales bacterium
LiM14	0.349018	0.3224	0.0639027	0.0329812	d__Archaea;p__Halobacteriota;c__Methanomicrobia;o__Methanomicrobiales;f__Methanospirillaceae;g__Methanospirillum;s__Methanospirillum sp012729995	Methanospirillum sp.
LiM15	0.314532	0.452797	0.271729	0.100796	d__Bacteria;p__Actinobacteriota;c__Coriobacteriia;o__OPB41;f__JAAXUF01;g__JAAXUF01;s__	Coriobacteriia bacterium
LiM16	0.313931	0.408222	0.207974	0.0445624	d__Bacteria;p__Synergistota;c__Synergistia;o__Synergistales;f__Aminobacteriaceae;g__;s__	Aminobacteriaceae bacterium
LiM17	0.281483	0.207366	0.075719	0.0708748	d__Bacteria;p__Desulfobacterota;c__Syntrophia;o__Syntrophales;f__Smithellaceae;g__Fen-1166;s__	Smithellaceae bacterium
LiM18	0.220483	0.169027	0.0715663	0.26936	d__Bacteria;p__Bacteroidota;c__Bacteroidia;o__Bacteroidales;f__Prolixibacteraceae;g__Mangrovibacterium;s__	Mangrovibacterium sp.
LiM19	0.215767	0.239832	0.0746032	0.0242685	d__Bacteria;p__Eremiobacterota;c__Xenobia;o__CADAWZ01;f__;g__;s__	Xenobia bacterium
LiM20	0.177521	0.189413	0.123419	0.0924566	d__Bacteria;p__Spirochaetota;c__UBA4802;o__UBA4802;f__UBA5368;g__MVZN01;s__	Spirochaetota bacterium
LiM21	0.175446	0.12903	0.100519	0.0137328	d__Archaea;p__Methanobacteriota;c__Thermococci;o__Methanofastidiosales;f__Methanofastidiosaceae;g__Methanofastidiosum;s__	Methanofastidiosum sp.
LiM22	0.159351	0.176654	0.094549	0.769246	d__Bacteria;p__Bacteroidota;c__Bacteroidia;o__Bacteroidales;f__Prolixibacteraceae;g__Mangrovibacterium;s__	Mangrovibacterium sp.
LiM23	0.157831	0.107747	0.049982	0.0146319	d__Bacteria;p__Desulfobacterota;c__SM23-61;o__;f__;g__;s__	Desulfobacterota bacterium
LiM24	0.153317	0.347279	0.197481	0.0986974	d__Bacteria;p__Acidobacteriota;c__Thermoanaerobaculia;o__Thermoanaerobaculales;f__Thermoanaerobaculaceae;g__JAAYVZ01;s__	Thermoanaerobaculaceae bacterium
LiM25	0.147436	0.115859	0.142939	0.105056	d__Bacteria;p__Bacteroidota;c__Ignavibacteria;o__SJA-28;f__B-1AR;g__CAIKZJ01;s__	Ignavibacteria bacterium
LiM26	0.120353	0.213778	0.186881	0.162197	d__Bacteria;p__Bacteroidota;c__Ignavibacteria;o__Ignavibacteriales;f__Melioribacteraceae;g__;s__	Melioribacteraceae bacterium
LiM27	0.119762	0.22247	0.175632	1.21932	d__Bacteria;p__Desulfobacterota;c__Desulfovibrionia;o__Desulfovibrionales;f__Desulfovibrionaceae;g__Aminidesulfovibrio;s__Aminidesulfovibrio aminophilus	Desulfovibrionaceae bacterium
LiM28	0.118579	0.202994	0.0499105	0.0577636	d__Bacteria;p__Planctomycetota;c__Planctomycetes;o__Pirellulales;f__Thermoguttaceae;g__DSXL01;s__	Thermoguttaceae bacterium
LiM29	0.106907	0.102747	0.0754935	0.0288192	d__Bacteria;p__Chloroflexota;c__Anaerolineae;o__Anaerolineales;f__Anaerolineaceae;g__UBA6107;s__	Anaerolineaceae bacterium
LiM30	0.0999391	0.0779259	0.0278591	0.0395324	d__Bacteria;p__Spirochaetota;c__Spirochaetia;o__Sphaerochaetales;f__Sphaerochaetaceae;g__Sphaerochaeta;s__Sphaerochaeta sp002432715	Sphaerochaeta sp.
LiM31	0.0887436	0.0833378	0.0496209	0.0414649	d__Bacteria;p__Bacteroidota;c__Bacteroidia;o__Bacteroidales;f__VadinHA17;g__SR-FBR-E99;s__	Bacteroidales bacterium
unmapped	1.26703	3.44807	2.26004	2.09039	#N/A
1*	Relative abundance (%) in 1907_A_run317_CATTGCCT_S3_L001_R1_001_f.fastq.gz
2*	Relative abundance (%) in 1907_B_run317_ATTCGTCG_S7_L002_R1_001_f.fastq.gz
3*	Relative Abundance (%) in 1907_C_run317_AGCTTGAG_S8_L002_R1_001_f.fastq.gz
4*	Relative Abundance (%) in m64078e_210525_114014.hifi_reads.fastq

## Sheet: 4. Contig CDS (TPM, riBAQ)
locus tag (Flye contigs)	MAG	NCBI locus tag/protein id (1*)	Protein identity of locus tags (1*)		10kS cells metatranscriptome (TPM)		10kS cells metaproteome (riBAQ(ppm))	100S aggregates metaproteome (riBAQ(ppm))	100S cells metaproteome (riBAQ(ppm))
LMHFDP_09690	LiM	#N/A	#N/A		0		n.d.	n.d.	n.d.
LMHFDP_09695	LiM	#N/A	#N/A		3.20988		n.d.	n.d.	n.d.
LMHFDP_09700	LiM	CP019384.1_prot_QAT17566.1_1457	#N/A		16.0741		418.871	141.79	444.374
LMHFDP_09705	LiM	CP019384.1_prot_QAT17567.1_1458	#N/A		16.1618		121.413	20.783	130.602
LMHFDP_09710	LiM	CP019384.1_prot_QAT17568.1_1459	#N/A		8.64436		132.318	16.143	112.995
LMHFDP_09715	LiM	CP019384.1_prot_QAT17569.1_1460	#N/A		35.8796		85.2661	20.8034	85.7242
LMHFDP_09720	LiM	CP019384.1_prot_QAT17570.1_1461	#N/A		6.27859		n.d.	n.d.	n.d.
LMHFDP_09725	LiM	CP019384.1_prot_QAT17571.1_1462	#N/A		3.01534		20.3528	2.09622	20.396
LMHFDP_09730	LiM	CP019384.1_prot_QAT17572.1_1463	#N/A		12.7572		n.d.	n.d.	n.d.
LMHFDP_09735	LiM	CP019384.1_prot_QAT17573.1_1464	#N/A		18.142		5.96272	0.854352	6.05139
LMHFDP_09740	LiM	CP019384.1_prot_QAT17574.1_1465	#N/A		5.70417		n.d.	n.d.	n.d.
LMHFDP_09745	LiM	CP019384.1_prot_QAT17575.1_1466	#N/A		10.9147		n.d.	n.d.	n.d.
LMHFDP_09750	LiM	CP019384.1_prot_QAT17576.1_1467	#N/A		17.9111		n.d.	n.d.	n.d.
LMHFDP_09755	LiM	CP019384.1_prot_QAT17577.1_1468	#N/A		81.6043		412.279	805.074	2042.37
LMHFDP_09760	LiM	CP019384.1_prot_QAT17578.1_1469	#N/A		46.6774		263.482	94.0838	288.327
LMHFDP_09765	LiM	CP019384.1_prot_QAT17579.1_1470	#N/A		12.928		62.2429	27.3543	83.6247
LMHFDP_09770	LiM	CP019384.1_prot_QAT17580.1_1471	#N/A		31.7266		63.0538	15.9924	71.3555
LMHFDP_09775	LiM	CP019384.1_prot_QAT17581.1_1472	#N/A		26.0525		0.996494	0.274881	8.54469
LMHFDP_09780	LiM	CP019384.1_prot_QAT17582.1_1473	#N/A		17.822		n.d.	n.d.	n.d.
LMHFDP_09785	LiM	CP019384.1_prot_QAT17583.1_1474	#N/A		21.1074		n.d.	n.d.	n.d.
LMHFDP_09790	LiM	CP019384.1_prot_QAT17584.1_1475	#N/A		32.6504		48.3794	10.9139	21.465
LMHFDP_09795	LiM	CP019384.1_prot_QAT17585.1_1476	#N/A		27.0017		159.973	32.0682	144.79
LMHFDP_09800	LiM	CP019384.1_prot_QAT17586.1_1477	#N/A		29.0226		10.0646	1.18959	18.8428
LMHFDP_09805	LiM	CP019384.1_prot_QAT17587.1_1478	#N/A		26.9447		2.14729	0	4.44404
LMHFDP_09810	LiM	#N/A	#N/A		0		n.d.	n.d.	n.d.
LMHFDP_09815	LiM	CP019384.1_prot_QAT17588.1_1479	#N/A		28.151		n.d.	n.d.	n.d.
LMHFDP_09820	LiM	CP019384.1_prot_QAT17589.1_1480	#N/A		16.8179		34.5363	3.71962	25.9404
LMHFDP_09825	LiM	CP019384.1_prot_QAT17590.1_1481	#N/A		23.0739		29.0298	0	22.1757
LMHFDP_09830	LiM	CP019384.1_prot_QAT17591.1_1482	#N/A		15.8505		n.d.	n.d.	n.d.
LMHFDP_09835	LiM	CP019384.1_prot_QAT17592.1_1483	#N/A		34.3881		41.1465	5.68146	51.8336
LMHFDP_09840	LiM	CP019384.1_prot_QAT18065.1_1484	#N/A		43.0649		n.d.	n.d.	n.d.
LMHFDP_09845	LiM	#N/A	#N/A		0		n.d.	n.d.	n.d.
LMHFDP_09850	LiM	CP019384.1_prot_QAT17593.1_1485	#N/A		13.7778		n.d.	n.d.	n.d.
LMHFDP_09855	LiM	CP019384.1_prot_QAT17594.1_1486	#N/A		25.9844		176.216	81.1606	249.892
LMHFDP_09860	LiM	CP019384.1_prot_QAT17595.1_1487	#N/A		39.4044		3981.78	1376.2	3583.26
LMHFDP_09865	LiM	#N/A	#N/A		0		n.d.	n.d.	n.d.
LMHFDP_09870	LiM	CP019384.1_prot_QAT17596.1_1488	#N/A		68.5124		n.d.	n.d.	n.d.
LMHFDP_09875	LiM	CP019384.1_prot_QAT17597.1_1489	#N/A		0		n.d.	n.d.	n.d.
LMHFDP_09880	LiM	CP019384.1_prot_QAT17598.1_1490	#N/A		45.785		715.578	97.4448	661.11
LMHFDP_09885	LiM	CP019384.1_prot_QAT17599.1_1491	#N/A		37.8123		4.15719	0	8.42252
LMHFDP_09890	LiM	CP019384.1_prot_QAT17600.1_1492	#N/A		56.1728		20.0075	0.512865	19.5864
LMHFDP_09895	LiM	#N/A	#N/A		8.06806		n.d.	n.d.	n.d.
LMHFDP_09900	LiM	CP019384.1_prot_QAT17601.1_1493	#N/A		8.29218		n.d.	n.d.	n.d.
LMHFDP_09905	LiM	CP019384.1_prot_QAT17602.1_1494	#N/A		21.2505		90.0928	26.7727	80.8298
LMHFDP_09910	LiM	CP019384.1_prot_QAT17603.1_1495	#N/A		36.8787		130.68	42.158	151.561
LMHFDP_09915	LiM	CP019384.1_prot_QAT17604.1_1496	#N/A		55.6245		134.807	34.1213	99.7461
LMHFDP_09920	LiM	CP019384.1_prot_QAT17605.1_1497	#N/A		43.9678		2092.92	416.254	1736.92
LMHFDP_09925	LiM	#N/A	#N/A		7.34062		n.d.	n.d.	n.d.
LMHFDP_09930	LiM	CP019384.1_prot_QAT17607.1_1499	#N/A		39.9504		n.d.	n.d.	n.d.
LMHFDP_09935	LiM	CP019384.1_prot_QAT17608.1_1500	#N/A		32.6113		77.4115	13.841	63.8525
LMHFDP_09940	LiM	CP019384.1_prot_QAT17609.1_1501	#N/A		29.2426		n.d.	n.d.	n.d.
LMHFDP_09945	LiM	CP019384.1_prot_QAT17610.1_1502	#N/A		62.4806		141.759	34.8395	202.301
LMHFDP_09950	LiM	CP019384.1_prot_QAT17611.1_1503	#N/A		21.3227		19.2529	0	11.0826
LMHFDP_09955	LiM	CP019384.1_prot_QAT17612.1_1504	#N/A		24.9377		n.d.	n.d.	n.d.
LMHFDP_09960	LiM	CP019384.1_prot_QAT17613.1_1505	#N/A		23.3217		214.764	56.5179	259.073
LMHFDP_09965	LiM	CP019384.1_prot_QAT17614.1_1506	#N/A		51.9435		12.7775	0	8.90349
LMHFDP_09970	LiM	CP019384.1_prot_QAT17615.1_1507	#N/A		32.4777		n.d.	n.d.	n.d.
LMHFDP_09975	LiM	CP019384.1_prot_QAT17616.1_1508	#N/A		18.4271		6.33948	0	3.52274
LMHFDP_09980	LiM	CP019384.1_prot_QAT17617.1_1509	#N/A		29.8518		n.d.	n.d.	n.d.
LMHFDP_09985	LiM	CP019384.1_prot_QAT17618.1_1510	#N/A		15.8907		n.d.	n.d.	n.d.
LMHFDP_09990	LiM	CP019384.1_prot_QAT17619.1_1511	#N/A		22.2775		20.9013	2.98254	61.8998
LMHFDP_09995	LiM	CP019384.1_prot_QAT17620.1_1512	#N/A		22.963		10.8422	3.25773	18.6579
LMHFDP_10000	LiM	CP019384.1_prot_QAT18066.1_1513	#N/A		29.4314		42.9783	1.24112	104.076
LMHFDP_10005	LiM	CP019384.1_prot_QAT17621.1_1514	#N/A		37.0709		n.d.	n.d.	n.d.
LMHFDP_10010	LiM	CP019384.1_prot_QAT17622.1_1515	#N/A		26.2022		n.d.	n.d.	n.d.
LMHFDP_10015	LiM	CP019384.1_prot_QAT17623.1_1516	#N/A		31.6165		12.4149	2.64658	24.3504
LMHFDP_10020	LiM	CP019384.1_prot_QAT17624.1_1517	#N/A		21.7104		n.d.	n.d.	n.d.
LMHFDP_10025	LiM	CP019384.1_prot_QAT18067.1_1518	#N/A		39.9744		128.899	39.5097	149.901
LMHFDP_10030	LiM	CP019384.1_prot_QAT17625.1_1519	#N/A		31.3619		n.d.	n.d.	n.d.
LMHFDP_10035	LiM	CP019384.1_prot_QAT17626.1_1520	#N/A		44.111		1.58328	0	0.693564
LMHFDP_10040	LiM	CP019384.1_prot_QAT18068.1_1521	#N/A		22.5624		n.d.	n.d.	n.d.
LMHFDP_10045	LiM	CP019384.1_prot_QAT17627.1_1522	#N/A		28.0958		n.d.	n.d.	n.d.
LMHFDP_10050	LiM	CP019384.1_prot_QAT17628.1_1523	#N/A		16.0878		19.2412	4.76606	9.36595
LMHFDP_10055	LiM	CP019384.1_prot_QAT17629.1_1524	#N/A		23.0898		4.19895	0.499245	13.9126
LMHFDP_10060	LiM	CP019384.1_prot_QAT17630.1_1525	#N/A		19.1358		3.31828	0	13.6479
LMHFDP_10065	LiM	CP019384.1_prot_QAT17631.1_1526	#N/A		28.2065		3.93894	0	1.68198
LMHFDP_10070	LiM	CP019384.1_prot_QAT17632.1_1527	#N/A		23.4722		122.466	37.7138	114.471
LMHFDP_10075	LiM	CP019384.1_prot_QAT17633.1_1528	#N/A		29.1712		198.801	55.1	143.878
LMHFDP_10080	LiM	CP019384.1_prot_QAT17634.1_1529	#N/A		18.3301		58.4051	14.494	212.004
LMHFDP_10085	LiM	CP019384.1_prot_QAT17635.1_1530	#N/A		27.7692		698.411	222.225	786.368
LMHFDP_10090	LiM	CP019384.1_prot_QAT17636.1_1531	#N/A		13.0857		n.d.	n.d.	n.d.
LMHFDP_10095	LiM	CP019384.1_prot_QAT17637.1_1532	#N/A		22.1872		450.993	147.1	524.13
LMHFDP_10100	LiM	CP019384.1_prot_QAT17638.1_1533	#N/A		26.6336		52.1189	11.2448	50.0596
LMHFDP_10105	LiM	CP019384.1_prot_QAT17639.1_1534	#N/A		31.9027		145.642	22.905	148.711
LMHFDP_10110	LiM	CP019384.1_prot_QAT17640.1_1535	#N/A		38.2716		n.d.	n.d.	n.d.
LMHFDP_10115	LiM	CP019384.1_prot_QAT17641.1_1536	#N/A		36.1402		109.792	7.34804	68.458
LMHFDP_10120	LiM	CP019384.1_prot_QAT17642.1_1537	#N/A		33.2473		103.735	28.3233	121.971
LMHFDP_10125	LiM	CP019384.1_prot_QAT17643.1_1538	#N/A		15.5626		27.1824	7.74013	19.8829
LMHFDP_10130	LiM	CP019384.1_prot_QAT17644.1_1539	#N/A		35.9661		33.5087	4.16346	91.6481
LMHFDP_10135	LiM	CP019384.1_prot_QAT17645.1_1540	#N/A		24.298		14.6053	2.78732	13.0382
LMHFDP_10140	LiM	CP019384.1_prot_QAT17646.1_1541	#N/A		29.2029		n.d.	n.d.	n.d.
LMHFDP_10145	LiM	CP019384.1_prot_QAT17556.1_1446	#N/A		31.615		50.4394	23.7108	42.3623
LMHFDP_10150	LiM	CP019384.1_prot_QAT17648.1_1543	#N/A		38.1474		6.0531	19.566	96.376
LMHFDP_10155	LiM	CP019384.1_prot_QAT17649.1_1544	#N/A		26.0754		265.404	66.1297	220.869
LMHFDP_10160	LiM	CP019384.1_prot_QAT17650.1_1545	#N/A		41.0463		43.5476	2.38217	28.4022
LMHFDP_10165	LiM	CP019384.1_prot_QAT17651.1_1546	#N/A		43.4377		37.8319	10.2821	36.4866
LMHFDP_10170	LiM	CP019384.1_prot_QAT17652.1_1547	#N/A		39.2474		278.699	234.83	950.885
LMHFDP_10175	LiM	CP019384.1_prot_QAT17653.1_1548	#N/A		32.8485		20.7012	5.98592	28.6307
LMHFDP_10180	LiM	CP019384.1_prot_QAT17654.1_1549	#N/A		15.9636		183.535	42.4992	177.502
LMHFDP_10185	LiM	CP019384.1_prot_QAT17655.1_1550	#N/A		26.802		68.6793	16.9095	56.1459
LMHFDP_10190	LiM	CP019384.1_prot_QAT18069.1_1551	#N/A		39.7309		568.822	182.317	468.446
LMHFDP_10195	LiM	CP019384.1_prot_QAT17656.1_1552	#N/A		28.2382		38.1693	7.34309	55.6286
LMHFDP_10200	LiM	CP019384.1_prot_QAT17657.1_1553	#N/A		51.2478		109.02	29.7796	141.181
LMHFDP_10205	LiM	CP019384.1_prot_QAT17658.1_1554	#N/A		33.3604		n.d.	n.d.	n.d.
LMHFDP_10210	LiM	CP019384.1_prot_QAT17659.1_1555	#N/A		16.5844		251.463	43.3638	240.544
LMHFDP_10215	LiM	CP019384.1_prot_QAT17660.1_1556	#N/A		17.3894		68.6048	22.7872	110.594
LMHFDP_10220	LiM	CP019384.1_prot_QAT17661.1_1557	#N/A		18.1097		9.19187	4.8675	2.83274
LMHFDP_10225	LiM	CP019384.1_prot_QAT17662.1_1558	#N/A		24.4959		17.7816	1.78451	6.66852
LMHFDP_10230	LiM	CP019384.1_prot_QAT17663.1_1559	#N/A		38.3809		1854.31	530.42	1844.97
LMHFDP_10235	LiM	CP019384.1_prot_QAT17664.1_1560	#N/A		41.7284		27.9906	0	53.1148
LMHFDP_10240	LiM	CP019384.1_prot_QAT17342.1_1203	#N/A		38.5185		n.d.	n.d.	n.d.
LMHFDP_10245	LiM	CP019384.1_prot_QAT17666.1_1562	#N/A		34.5225		2142.66	487.563	1353.26
LMHFDP_10250	LiM	#N/A	#N/A		41.175		n.d.	n.d.	n.d.
LMHFDP_10255	LiM	CP019384.1_prot_QAT17667.1_1563	#N/A		25.4058		75.8314	7.09096	97.6244
LMHFDP_10260	LiM	CP019384.1_prot_QAT17668.1_1564	#N/A		30.5374		1.65371	0	7.11635
LMHFDP_10265	LiM	CP019384.1_prot_QAT17669.1_1565	#N/A		20.6319		n.d.	n.d.	n.d.
LMHFDP_10270	LiM	CP019384.1_prot_QAT18070.1_1566	#N/A		26.5606		121.251	37.9752	131.964
LMHFDP_10275	LiM	CP019384.1_prot_QAT17670.1_1567	#N/A		23.3217		73.1826	5.96942	64.507
LMHFDP_10280	LiM	CP019384.1_prot_QAT17671.1_1568	#N/A		28.3432		457.88	100.243	531.224
LMHFDP_10285	LiM	CP019384.1_prot_QAT17672.1_1569	#N/A		41.9102		n.d.	n.d.	n.d.
LMHFDP_10290	LiM	#N/A	#N/A		16.8179		n.d.	n.d.	n.d.
LMHFDP_10295	LiM	CP019384.1_prot_QAT17673.1_1570	#N/A		32.0796		3.44101	0	8.00392
LMHFDP_10300	LiM	CP019384.1_prot_QAT17674.1_1571	#N/A		15.4787		n.d.	n.d.	n.d.
LMHFDP_10305	LiM	CP019384.1_prot_QAT17675.1_1572	#N/A		24.6807		19.4962	0.991142	56.8785
LMHFDP_10310	LiM	CP019384.1_prot_QAT17676.1_1573	#N/A		22.4239		n.d.	n.d.	n.d.
LMHFDP_10315	LiM	CP019384.1_prot_QAT17677.1_1574	#N/A		21.2567		256.865	63.8535	329.185
LMHFDP_10320	LiM	CP019384.1_prot_QAT17678.1_1575	#N/A		30.477		24.9543	5.50086	38.7858
LMHFDP_10325	LiM	CP019384.1_prot_QAT17679.1_1576	#N/A		34.7114		47.4336	19.5439	37.3433
LMHFDP_10330	LiM	CP019384.1_prot_QAT17680.1_1577	#N/A		22.2862		62.4309	0	5.87883
LMHFDP_10335	LiM	CP019384.1_prot_QAT17681.1_1578	#N/A		29.1576		0	0	2.5842
LMHFDP_10340	LiM	CP019384.1_prot_QAT17682.1_1579	#N/A		24.1919		61.7579	8.41874	68.7855
LMHFDP_10345	LiM	CP019384.1_prot_QAT17683.1_1580	#N/A		18.3234		n.d.	n.d.	n.d.
LMHFDP_10350	LiM	CP019384.1_prot_QAT17684.1_1581	#N/A		17.1809		n.d.	n.d.	n.d.
LMHFDP_10355	LiM	CP019384.1_prot_QAT17685.1_1582	#N/A		26.1858		216.588	37.9526	228.071
LMHFDP_10360	LiM	#N/A	#N/A		7.46296		n.d.	n.d.	n.d.
LMHFDP_10365	LiM	CP019384.1_prot_QAT17686.1_1583	#N/A		27.0435		n.d.	n.d.	n.d.
LMHFDP_10370	LiM	CP019384.1_prot_QAT17687.1_1584	#N/A		23.3021		n.d.	n.d.	n.d.
LMHFDP_10375	LiM	CP019384.1_prot_QAT17688.1_1585	#N/A		20.6894		n.d.	n.d.	n.d.
LMHFDP_10380	LiM	CP019384.1_prot_QAT17689.1_1586	#N/A		20.5875		2.87523	0	4.97163
LMHFDP_10385	LiM	CP019384.1_prot_QAT17690.1_1587	#N/A		14.2152		43.0866	7.37912	44.689
LMHFDP_10390	LiM	CP019384.1_prot_QAT17691.1_1588	#N/A		53.0079		102.156	18.3757	114.419
LMHFDP_10395	LiM	CP019384.1_prot_QAT17692.1_1589	#N/A		26.2434		12.4095	0	11.4812
LMHFDP_10400	LiM	CP019384.1_prot_QAT17693.1_1590	#N/A		25.9581		1.25866	1.23251	4.00404
LMHFDP_10405	LiM	CP019384.1_prot_QAT17694.1_1591	#N/A		10.7898		176.153	78.4676	292.12
LMHFDP_10410	LiM	CP019384.1_prot_QAT17695.1_1592	#N/A		38.7905		30.1689	0	45.2265
LMHFDP_10415	LiM	CP019384.1_prot_QAT17696.1_1593	#N/A		17.5599		27.1287	8.98464	29.9846
LMHFDP_10420	LiM	CP019384.1_prot_QAT17697.1_1594	#N/A		26.6534		0	0	19.3124
LMHFDP_10425	LiM	CP019384.1_prot_QAT17698.1_1595	#N/A		25.0856		33.1146	2.13163	35.65
LMHFDP_10430	LiM	CP019384.1_prot_QAT17699.1_1596	#N/A		19.0834		26.6673	0.973163	14.4079
LMHFDP_10435	LiM	CP019384.1_prot_QAT17700.1_1597	#N/A		28.1863		11.6295	4.10047	9.74611
LMHFDP_10440	LiM	#N/A	#N/A		0		n.d.	n.d.	n.d.
LMHFDP_10445	LiM	#N/A	#N/A		0		n.d.	n.d.	n.d.
LMHFDP_10450	LiM	CP019384.1_prot_QAT17702.1_1599	#N/A		42.9242		50.3799	0	27.1809
LMHFDP_10455	LiM	CP019384.1_prot_QAT17703.1_1600	#N/A		24.2042		14.6172	0.648871	19.6274
LMHFDP_10460	LiM	CP019384.1_prot_QAT17704.1_1602	#N/A		35.7079		36.019	4.99324	43.0869
LMHFDP_10465	LiM	CP019384.1_prot_QAT17705.1_1603	#N/A		26.0177		121.765	24.7673	92.824
LMHFDP_10470	LiM	CP019384.1_prot_QAT17706.1_1604	#N/A		32.6027		95.7707	46.6968	139.874
LMHFDP_10475	LiM	CP019384.1_prot_QAT17707.1_1605	#N/A		25.156		11.3839	0	3.40217
LMHFDP_10480	LiM	CP019384.1_prot_QAT17708.1_1606	#N/A		34.5021		100.289	21.7919	85.662
LMHFDP_10485	LiM	CP019384.1_prot_QAT17709.1_1607	#N/A		17.983		69.8946	11.9695	70.1795
LMHFDP_10490	LiM	CP019384.1_prot_QAT17710.1_1608	#N/A		31.1159		51.6383	2.36336	93.237
LMHFDP_10495	LiM	CP019384.1_prot_QAT17711.1_1609	#N/A		25.6539		n.d.	n.d.	n.d.
LMHFDP_10500	LiM	CP019384.1_prot_QAT17712.1_1610	#N/A		20.1845		n.d.	n.d.	n.d.
LMHFDP_10505	LiM	CP019384.1_prot_QAT17713.1_1611	#N/A		49.5773		16.7936	5.16753	24.8181
LMHFDP_10510	LiM	CP019384.1_prot_QAT17714.1_1612	#N/A		18.5212		0	0	3.11665
LMHFDP_10515	LiM	CP019384.1_prot_QAT17715.1_1613	#N/A		32.0038		153.218	20.8294	114.761
LMHFDP_10520	LiM	CP019384.1_prot_QAT17716.1_1614	#N/A		38.8317		15.7881	7.61144	18.0662
LMHFDP_10525	LiM	#N/A	#N/A		405.753		n.d.	n.d.	n.d.
LMHFDP_10530	LiM	CP019384.1_prot_QAT17717.1_1615	#N/A		24.2698		n.d.	n.d.	n.d.
LMHFDP_10535	LiM	CP019384.1_prot_QAT17718.1_1616	#N/A		23.3862		23.7544	5.38885	16.6486
LMHFDP_10540	LiM	#N/A	#N/A		0		n.d.	n.d.	n.d.
LMHFDP_10545	LiM	CP019384.1_prot_QAT17719.1_1617	#N/A		33.249		14.0182	4.72034	19.4968
LMHFDP_10550	LiM	CP019384.1_prot_QAT17720.1_1618	#N/A		23.4132		n.d.	n.d.	n.d.
LMHFDP_10555	LiM	CP019384.1_prot_QAT17721.1_1619	#N/A		42.8429		1.3607	0.155868	3.91506
LMHFDP_10560	LiM	CP019384.1_prot_BU251_08315_1620	#N/A		40.3403		0.903321	0.26143	8.7398
LMHFDP_10565	LiM	CP019384.1_prot_QAT17722.1_1621	#N/A		37.9333		114.157	7.57656	120.712
LMHFDP_10570	LiM	CP019384.1_prot_QAT17723.1_1622	#N/A		24.0741		n.d.	n.d.	n.d.
LMHFDP_10575	LiM	CP019384.1_prot_QAT17724.1_1623	#N/A		25.4902		1.68637	0.230863	0
LMHFDP_10580	LiM	CP019384.1_prot_QAT17725.1_1624	#N/A		27.262		452.67	128.105	462.433
LMHFDP_10585	LiM	CP019384.1_prot_QAT17726.1_1625	#N/A		27.3187		73.1898	27.7833	87.2354
LMHFDP_10590	LiM	CP019384.1_prot_QAT17727.1_1626	#N/A		29.3625		326.517	100.237	442.477
LMHFDP_10595	LiM	CP019384.1_prot_QAT17728.1_1627	#N/A		39.0109		11.7059	1.78488	15.1597
LMHFDP_10600	LiM	CP019384.1_prot_QAT17729.1_1628	#N/A		2617.78		n.d.	n.d.	n.d.
LMHFDP_10605	LiM	CP019384.1_prot_QAT17730.1_1629	#N/A		47.3004		98.6613	7.87813	82.6978
LMHFDP_10610	LiM	CP019384.1_prot_QAT17731.1_1630	#N/A		41.552		489.783	136.406	447.756
LMHFDP_10615	LiM	#N/A	#N/A		21.7104		n.d.	n.d.	n.d.
LMHFDP_10620	LiM	CP019384.1_prot_QAT17732.1_1631	#N/A		80.1255		704.567	100.303	398.011
LMHFDP_10625	LiM	CP019384.1_prot_QAT17733.1_1632	#N/A		54.8999		424.148	75.8376	429.126
LMHFDP_10630	LiM	CP019384.1_prot_QAT17734.1_1633	#N/A		68.4105		659.218	140.926	491.706
LMHFDP_10635	LiM	CP019384.1_prot_QAT17735.1_1634	#N/A		88.7998		65.3801	16.4577	93.4708
LMHFDP_10640	LiM	CP019384.1_prot_QAT17736.1_1635	#N/A		12.559		n.d.	n.d.	n.d.
LMHFDP_10645	LiM	CP019384.1_prot_QAT17737.1_1636	#N/A		31.4951		123.936	29.514	123.419
LMHFDP_10650	LiM	CP019384.1_prot_QAT17738.1_1637	#N/A		16.1886		61.4418	23.0439	58.3716
LMHFDP_10655	LiM	CP019384.1_prot_QAT17739.1_1638	#N/A		26.3751		111.19	16.3767	183.166
LMHFDP_10660	LiM	CP019384.1_prot_QAT17740.1_1639	#N/A		41.9172		270.069	64.1923	207.015
LMHFDP_10665	LiM	CP019384.1_prot_QAT17741.1_1640	#N/A		19.7135		152.848	27.8186	179.649
LMHFDP_10670	LiM	CP019384.1_prot_QAT17742.1_1641	#N/A		23.9686		172.122	21.4941	143.72
LMHFDP_10675	LiM	CP019384.1_prot_QAT17743.1_1642	#N/A		31.8009		496.9	75.3198	310.779
LMHFDP_10680	LiM	CP019384.1_prot_QAT17744.1_1643	#N/A		41.9791		116.408	26.116	86.4468
LMHFDP_10685	LiM	CP019384.1_prot_QAT17745.1_1644	#N/A		32.6845		74.4556	8.78452	74.3832
LMHFDP_10690	LiM	CP019384.1_prot_QAT17746.1_1645	#N/A		42.6455		1680.25	393.109	2005.81
LMHFDP_10695	LiM	CP019384.1_prot_QAT17747.1_1646	#N/A		16.677		57.7011	9.88472	89.0326
LMHFDP_10700	LiM	CP019384.1_prot_QAT17748.1_1647	#N/A		20.813		174.773	37.7232	187.229
LMHFDP_10705	LiM	CP019384.1_prot_QAT17749.1_1648	#N/A		31.3846		307.555	89.5305	382.785
LMHFDP_10710	LiM	CP019384.1_prot_QAT17750.1_1649	#N/A		36.0732		234.444	44.9592	259.512
LMHFDP_10715	LiM	CP019384.1_prot_QAT17751.1_1650	#N/A		12.7572		n.d.	n.d.	n.d.
LMHFDP_10720	LiM	CP019384.1_prot_QAT17752.1_1651	#N/A		35.1937		63.101	20.1536	78.5085
LMHFDP_10725	LiM	CP019384.1_prot_QAT17753.1_1652	#N/A		19.7757		0.262797	0.428808	4.87817
LMHFDP_10730	LiM	CP019384.1_prot_QAT17754.1_1653	#N/A		39.2787		16.8843	6.55269	17.4008
LMHFDP_10735	LiM	CP019384.1_prot_QAT17755.1_1654	#N/A		42.4769		371.092	61.4926	253.85
LMHFDP_10740	LiM	CP019384.1_prot_QAT17756.1_1655	#N/A		17.0582		n.d.	n.d.	n.d.
LMHFDP_10745	LiM	CP019384.1_prot_QAT17757.1_1656	#N/A		3.07751		n.d.	n.d.	n.d.
LMHFDP_10750	LiM	CP019384.1_prot_QAT17758.1_1657	#N/A		16.3013		124.424	27.9858	96.6835
LMHFDP_10755	LiM	#N/A	#N/A		0		n.d.	n.d.	n.d.
LMHFDP_10760	LiM	CP019384.1_prot_QAT17761.1_1660	#N/A		11.8518		29.3926	8.17428	38.8895
LMHFDP_10765	LiM	CP019384.1_prot_QAT17762.1_1661	#N/A		25.9069		116.906	34.6984	119.788
LMHFDP_10770	LiM	CP019384.1_prot_QAT17763.1_1662	#N/A		73.131		319.367	93.9722	433.34
LMHFDP_10775	LiM	CP019384.1_prot_QAT17764.1_1663	#N/A		30.8812		47.2093	10.0805	87.0976
LMHFDP_10780	LiM	#N/A	#N/A		0		n.d.	n.d.	n.d.
LMHFDP_10785	LiM	CP019384.1_prot_QAT17765.1_1664	#N/A		50.7567		294.705	64.7435	280.975
LMHFDP_10790	LiM	CP019384.1_prot_QAT17766.1_1665	#N/A		27.6406		18.1655	2.25114	0
LMHFDP_10795	LiM	CP019384.1_prot_QAT17767.1_1666	#N/A		40.4244		1098.6	284.981	1196.29
LMHFDP_10800	LiM	CP019384.1_prot_QAT17768.1_1667	#N/A		48.371		n.d.	n.d.	n.d.
LMHFDP_10805	LiM	CP019384.1_prot_QAT17769.1_1668	#N/A		62.9841		454.575	73.5189	287.218
LMHFDP_10810	LiM	CP019384.1_prot_QAT17770.1_1669	#N/A		12.6135		n.d.	n.d.	n.d.
LMHFDP_10815	LiM	CP019384.1_prot_QAT18071.1_1670	#N/A		10.9548		n.d.	n.d.	n.d.
LMHFDP_10820	LiM	CP019384.1_prot_QAT17771.1_1671	#N/A		61.7624		n.d.	n.d.	n.d.
LMHFDP_10825	LiM	CP019384.1_prot_QAT17772.1_1672	#N/A		22.0218		197.33	16.072	205.465
LMHFDP_10830	LiM	CP019384.1_prot_QAT17773.1_1673	#N/A		11.994		1.44579	0	54.418
LMHFDP_10835	LiM	CP019384.1_prot_QAT17774.1_1674	#N/A		11.7991		123.223	168.337	783.978
LMHFDP_10840	LiM	CP019384.1_prot_QAT17775.1_1675	#N/A		17.3894		n.d.	n.d.	n.d.
LMHFDP_10845	LiM	CP019384.1_prot_QAT17776.1_1676	#N/A		15.2617		89.6928	11.7332	93.33
LMHFDP_10850	LiM	CP019384.1_prot_QAT17777.1_1677	#N/A		13.099		1593.59	170.453	756.645
LMHFDP_10855	LiM	CP019384.1_prot_QAT17778.1_1678	#N/A		24.7476		338.35	55.9703	326.95
LMHFDP_10860	LiM	CP019384.1_prot_QAT17779.1_1679	#N/A		25.4419		n.d.	n.d.	n.d.
LMHFDP_10865	LiM	CP019384.1_prot_QAT17780.1_1680	#N/A		24.3573		1.85159	0	1.26921
LMHFDP_10870	LiM	CP019384.1_prot_QAT18072.1_1681	#N/A		19.575		n.d.	n.d.	n.d.
LMHFDP_10875	LiM	CP019384.1_prot_QAT17781.1_1682	#N/A		11.2648		n.d.	n.d.	n.d.
LMHFDP_10880	LiM	CP019384.1_prot_QAT17782.1_1683	#N/A		28.291		n.d.	n.d.	n.d.
LMHFDP_10885	LiM	CP019384.1_prot_QAT17783.1_1684	#N/A		26.7402		n.d.	n.d.	n.d.
LMHFDP_10890	LiM	CP019384.1_prot_QAT18073.1_1685	#N/A		25.7605		n.d.	n.d.	n.d.
LMHFDP_10895	LiM	CP019384.1_prot_QAT17784.1_1686	#N/A		13.0794		1.89129	0	1.63902
LMHFDP_10900	LiM	CP019384.1_prot_QAT17785.1_1687	#N/A		17.6638		n.d.	n.d.	n.d.
LMHFDP_10905	LiM	CP019384.1_prot_QAT17786.1_1688	#N/A		21.9165		n.d.	n.d.	n.d.
LMHFDP_10910	LiM	CP019384.1_prot_QAT17787.1_1689	#N/A		18.3961		153.081	41.4729	152.209
LMHFDP_10915	LiM	CP019384.1_prot_QAT17788.1_1690	#N/A		25.466		474.704	76.7627	411.074
LMHFDP_10920	LiM	CP019384.1_prot_QAT17789.1_1691	#N/A		20.0284		344.683	124.146	266.255
LMHFDP_10925	LiM	CP019384.1_prot_QAT17790.1_1692	#N/A		27.8893		8.30215	0	27.1642
LMHFDP_10930	LiM	CP019384.1_prot_QAT17791.1_1693	#N/A		25.0255		42.5001	12.7864	27.5401
LMHFDP_10935	LiM	CP019384.1_prot_QAT17792.1_1694	#N/A		16.7393		255.635	207.145	244.388
LMHFDP_10940	LiM	CP019384.1_prot_QAT18074.1_1695	#N/A		8.17859		n.d.	n.d.	n.d.
LMHFDP_10945	LiM	CP019384.1_prot_QAT17793.1_1696	#N/A		28.6578		181.784	33.6921	177.785
LMHFDP_10950	LiM	CP019384.1_prot_QAT17794.1_1697	#N/A		75.7896		1740.37	854.637	3544.46
LMHFDP_10955	LiM	CP019384.1_prot_QAT17795.1_1698	#N/A		237.655		639.412	147.003	653.901
LMHFDP_10960	LiM	#N/A	#N/A		0		n.d.	n.d.	n.d.
LMHFDP_10965	LiM	CP019384.1_prot_QAT17797.1_1700	#N/A		12.3647		62.3245	14.7971	82.1155
LMHFDP_10970	LiM	CP019384.1_prot_QAT17799.1_1702	#N/A		6.05689		270.448	85.9531	421.617
LMHFDP_10975	LiM	CP019384.1_prot_QAT17800.1_1703	#N/A		8.40897		n.d.	n.d.	n.d.
LMHFDP_10980	LiM	CP019384.1_prot_QAT17801.1_1704	#N/A		8.50052		57.1738	19.9377	76.817
LMHFDP_10985	LiM	CP019384.1_prot_QAT17802.1_1705	#N/A		17.8664		161.403	36.8959	208.201
LMHFDP_10990	LiM	CP019384.1_prot_QAT17803.1_1706	#N/A		17.1874		19.6223	1.491	48.4997
LMHFDP_10995	LiM	CP019384.1_prot_QAT17804.1_1707	#N/A		6.10467		n.d.	n.d.	n.d.
LMHFDP_11000	LiM	CP019384.1_prot_QAT17805.1_1708	#N/A		4.89374		n.d.	n.d.	n.d.
LMHFDP_11005	LiM	CP019384.1_prot_QAT17806.1_1709	#N/A		10.7467		n.d.	n.d.	n.d.
LMHFDP_11010	LiM	CP019384.1_prot_QAT17807.1_1710	#N/A		5.19808		n.d.	n.d.	n.d.
LMHFDP_11015	LiM	CP019384.1_prot_QAT17808.1_1711	#N/A		5.97037		n.d.	n.d.	n.d.
LMHFDP_11020	LiM	CP019384.1_prot_QAT17809.1_1712	#N/A		4.73839		n.d.	n.d.	n.d.
LMHFDP_11025	LiM	CP019384.1_prot_QAT17810.1_1713	#N/A		9.35611		n.d.	n.d.	n.d.
LMHFDP_11030	LiM	CP019384.1_prot_QAT17811.1_1714	#N/A		7.75372		3.31941	0	2.53634
LMHFDP_11035	LiM	CP019384.1_prot_QAT17812.1_1715	#N/A		8.04993		n.d.	n.d.	n.d.
LMHFDP_11040	LiM	CP019384.1_prot_QAT17813.1_1716	#N/A		11.7066		320.215	129.708	509.035
LMHFDP_11045	LiM	CP019384.1_prot_QAT17814.1_1717	#N/A		10.0624		n.d.	n.d.	n.d.
LMHFDP_11050	LiM	CP019384.1_prot_QAT17815.1_1718	#N/A		16.1361		n.d.	n.d.	n.d.
LMHFDP_11055	LiM	#N/A	#N/A		0		n.d.	n.d.	n.d.
LMHFDP_11060	LiM	CP019384.1_prot_QAT17816.1_1719	#N/A		6.56084		n.d.	n.d.	n.d.
LMHFDP_11065	LiM	CP019384.1_prot_QAT17817.1_1720	#N/A		4.97531		n.d.	n.d.	n.d.
LMHFDP_11070	LiM	CP019384.1_prot_QAT17818.1_1721	#N/A		21.091		n.d.	n.d.	n.d.
LMHFDP_11075	LiM	CP019384.1_prot_QAT17819.1_1722	#N/A		9.23253		n.d.	n.d.	n.d.
LMHFDP_11080	LiM	CP019384.1_prot_QAT17820.1_1723	#N/A		11.5407		n.d.	n.d.	n.d.
LMHFDP_11085	LiM	CP019384.1_prot_QAT17821.1_1724	#N/A		9.071		n.d.	n.d.	n.d.
LMHFDP_11090	LiM	CP019384.1_prot_QAT17822.1_1725	#N/A		10.2433		n.d.	n.d.	n.d.
LMHFDP_11095	LiM	CP019384.1_prot_QAT17823.1_1726	#N/A		18.092		n.d.	n.d.	n.d.
LMHFDP_11100	LiM	CP019384.1_prot_QAT17824.1_1727	#N/A		6.06745		n.d.	n.d.	n.d.
LMHFDP_11105	LiM	CP019384.1_prot_QAT17825.1_1728	#N/A		5.4607		n.d.	n.d.	n.d.
LMHFDP_11110	LiM	CP019384.1_prot_QAT17826.1_1729	#N/A		3.24477		n.d.	n.d.	n.d.
LMHFDP_11115	LiM	CP019384.1_prot_QAT17827.1_1730	#N/A		0		n.d.	n.d.	n.d.
LMHFDP_11120	LiM	CP019384.1_prot_QAT17828.1_1731	#N/A		10.1486		n.d.	n.d.	n.d.
LMHFDP_11125	LiM	CP019384.1_prot_QAT17830.1_1733	#N/A		5.8533		n.d.	n.d.	n.d.
LMHFDP_11130	LiM	CP019384.1_prot_QAT17831.1_1734	#N/A		7.28094		n.d.	n.d.	n.d.
LMHFDP_11135	LiM	CP019384.1_prot_QAT17832.1_1735	#N/A		19.6659		n.d.	n.d.	n.d.
LMHFDP_11140	LiM	CP019384.1_prot_QAT17833.1_1736	#N/A		24.8765		n.d.	n.d.	n.d.
LMHFDP_11145	LiM	CP019384.1_prot_QAT17834.1_1737	#N/A		4.20448		n.d.	n.d.	n.d.
LMHFDP_11150	LiM	CP019384.1_prot_QAT17835.1_1738	#N/A		13.993		n.d.	n.d.	n.d.
LMHFDP_11155	LiM	CP019384.1_prot_QAT17836.1_1739	#N/A		9.5679		n.d.	n.d.	n.d.
LMHFDP_11160	LiM	CP019384.1_prot_QAT17837.1_1740	#N/A		5.88214		n.d.	n.d.	n.d.
LMHFDP_11165	LiM	CP019384.1_prot_QAT17838.1_1741	#N/A		23.3623		n.d.	n.d.	n.d.
LMHFDP_11170	LiM	CP019384.1_prot_QAT17839.1_1742	#N/A		25.2664		n.d.	n.d.	n.d.
LMHFDP_11175	LiM	CP019384.1_prot_QAT17840.1_1743	#N/A		25.2982		n.d.	n.d.	n.d.
LMHFDP_11180	LiM	CP019384.1_prot_QAT17841.1_1744	#N/A		15.977		n.d.	n.d.	n.d.
LMHFDP_11185	LiM	CP019384.1_prot_QAT17842.1_1745	#N/A		15.5652		n.d.	n.d.	n.d.
LMHFDP_11190	LiM	CP019384.1_prot_QAT17843.1_1746	#N/A		8.29218		n.d.	n.d.	n.d.
LMHFDP_11195	LiM	CP019384.1_prot_QAT17845.1_1748	#N/A		10.6787		n.d.	n.d.	n.d.
LMHFDP_11200	LiM	CP019384.1_prot_QAT17846.1_1749	#N/A		27.138		n.d.	n.d.	n.d.
LMHFDP_11205	LiM	CP019384.1_prot_QAT17847.1_1750	#N/A		10.98		n.d.	n.d.	n.d.
LMHFDP_11210	LiM	CP019384.1_prot_QAT17848.1_1751	#N/A		12.2526		n.d.	n.d.	n.d.
LMHFDP_11215	LiM	CP019384.1_prot_QAT17849.1_1752	#N/A		10.7898		n.d.	n.d.	n.d.
LMHFDP_11220	LiM	CP019384.1_prot_QAT17850.1_1753	#N/A		28.1621		n.d.	n.d.	n.d.
LMHFDP_11225	LiM	CP019384.1_prot_QAT17851.1_1754	#N/A		9.7343		n.d.	n.d.	n.d.
LMHFDP_11230	LiM	CP019384.1_prot_QAT17852.1_1755	#N/A		6.25169		n.d.	n.d.	n.d.
LMHFDP_11235	LiM	CP019384.1_prot_QAT17853.1_1756	#N/A		4.14609		n.d.	n.d.	n.d.
LMHFDP_11240	LiM	CP019384.1_prot_QAT17854.1_1757	#N/A		13.6935		n.d.	n.d.	n.d.
LMHFDP_11245	LiM	CP019384.1_prot_QAT17798.1_1701	#N/A		12.3849		n.d.	n.d.	n.d.
LMHFDP_11250	LiM	CP019384.1_prot_QAT17856.1_1759	#N/A		11.0562		165.092	36.4081	184.756
LMHFDP_11255	LiM	CP019384.1_prot_QAT17857.1_1760	#N/A		13.9802		n.d.	n.d.	n.d.
LMHFDP_11260	LiM	CP019384.1_prot_QAT17858.1_1761	#N/A		14.6333		35.9302	12.7212	40.382
LMHFDP_11265	LiM	CP019384.1_prot_QAT17859.1_1762	#N/A		3.19841		369.203	158.906	424.759
LMHFDP_11270	LiM	CP019384.1_prot_QAT18075.1_1763	#N/A		8.22983		n.d.	n.d.	n.d.
LMHFDP_11275	LiM	CP019384.1_prot_QAT18076.1_1764	#N/A		53.1018		n.d.	n.d.	n.d.
LMHFDP_11280	LiM	CP019384.1_prot_QAT17860.1_1765	#N/A		8.89204		5.01901	0	7.87464
LMHFDP_11285	LiM	CP019384.1_prot_QAT17861.1_1766	#N/A		13.569		266.894	35.1736	211.526
LMHFDP_11290	LiM	CP019384.1_prot_QAT18077.1_1767	#N/A		15.1789		13	1.3057	13.9586
LMHFDP_11295	LiM	CP019384.1_prot_QAT17862.1_1768	#N/A		3.10957		n.d.	n.d.	n.d.
LMHFDP_11300	LiM	CP019384.1_prot_QAT17863.1_1769	#N/A		0		n.d.	n.d.	n.d.
LMHFDP_11305	LiM	CP019384.1_prot_QAT17864.1_1770	#N/A		8.60474		3.19233	0.840597	3.36137
LMHFDP_11310	LiM	#N/A	#N/A		7.37082		n.d.	n.d.	n.d.
LMHFDP_11315	LiM	CP019384.1_prot_BU251_09080_1771	#N/A		6.41975		n.d.	n.d.	n.d.
LMHFDP_11320	LiM	CP019384.1_prot_QAT17865.1_1772	#N/A		6.26262		n.d.	n.d.	n.d.
LMHFDP_11325	LiM	CP019384.1_prot_QAT17866.1_1773	#N/A		9.3287		17.0138	2.01255	20.6987
LMHFDP_11330	LiM	#N/A	#N/A		18.6574		n.d.	n.d.	n.d.
LMHFDP_11335	LiM	CP019384.1_prot_QAT17867.1_1774	#N/A		15.0093		7.44852	0	11.2524
LMHFDP_11340	LiM	#N/A	#N/A		0		n.d.	n.d.	n.d.
LMHFDP_11345	LiM	#N/A	#N/A		7.10758		n.d.	n.d.	n.d.
LMHFDP_11350	LiM	CP019384.1_prot_QAT17868.1_1775	#N/A		60.1951		51.4576	1.81578	40.4429
LMHFDP_169615	LiM	#N/A	#N/A		2.7138		n.d.	n.d.	n.d.
LMHFDP_169620	LiM	#N/A	#N/A		6.21913		n.d.	n.d.	n.d.
LMHFDP_169625	LiM	#N/A	#N/A		4.91388		n.d.	n.d.	n.d.
LMHFDP_169630	LiM	CP019384.1_prot_QAT17034.1_869	#N/A		17.4024		81.3406	14.766	72.4666
LMHFDP_169635	LiM	CP019384.1_prot_QAT17035.1_870	#N/A		2.12469		23.5417	1.25896	14.2632
LMHFDP_169640	LiM	CP019384.1_prot_QAT17036.1_871	#N/A		16.7617		58.1225	8.67725	68.1727
LMHFDP_169645	LiM	CP019384.1_prot_QAT17037.1_872	#N/A		6.94229		231.682	61.2649	248.412
LMHFDP_169650	LiM	CP019384.1_prot_QAT17038.1_873	#N/A		14.4912		n.d.	n.d.	n.d.
LMHFDP_169655	LiM	CP019384.1_prot_QAT17039.1_874	#N/A		2.59581		n.d.	n.d.	n.d.
LMHFDP_169660	LiM	CP019384.1_prot_QAT18015.1_875	#N/A		10.2349		2.94555	0	7.42531
LMHFDP_169665	LiM	CP019384.1_prot_QAT17040.1_876	#N/A		20.0497		12.1201	3.70895	35.2284
LMHFDP_169670	LiM	CP019384.1_prot_QAT17041.1_877	#N/A		12.5127		118.804	37.8241	204.916
LMHFDP_169675	LiM	CP019384.1_prot_QAT17042.1_878	#N/A		37.2114		n.d.	n.d.	n.d.
LMHFDP_169680	LiM	CP019384.1_prot_QAT17043.1_879	#N/A		29.3878		21.5542	1.65818	23.5448
LMHFDP_169685	LiM	CP019384.1_prot_QAT17044.1_880	#N/A		8.64436		43.2109	18.4539	62.1339
LMHFDP_169690	LiM	CP019384.1_prot_QAT17045.1_881	#N/A		671.511		86513.6	24303.8	69902.5
LMHFDP_169695	LiM	CP019384.1_prot_QAT17046.1_882	#N/A		12.4961		619.698	251.351	760.036
LMHFDP_169700	LiM	CP019384.1_prot_QAT17047.1_883	#N/A		7.15014		n.d.	n.d.	n.d.
LMHFDP_169705	LiM	CP019384.1_prot_QAT17048.1_884	#N/A		32.9075		n.d.	n.d.	n.d.
LMHFDP_169710	LiM	CP019384.1_prot_QAT17049.1_885	#N/A		19.0747		0	0.553332	0
LMHFDP_169715	LiM	CP019384.1_prot_QAT17050.1_886	#N/A		30.8565		32.9393	9.39186	40.9887
LMHFDP_169720	LiM	CP019384.1_prot_QAT17051.1_887	#N/A		26.7901		56.3261	12.7564	64.9545
LMHFDP_169725	LiM	CP019384.1_prot_BU251_04525_888	#N/A		13.6466		21.2605	3.1452	27.1062
LMHFDP_169730	LiM	CP019384.1_prot_QAT17052.1_889	#N/A		5.33069		n.d.	n.d.	n.d.
LMHFDP_169735	LiM	CP019384.1_prot_QAT17053.1_890	#N/A		5.57978		n.d.	n.d.	n.d.
LMHFDP_169740	LiM	CP019384.1_prot_QAT18016.1_891	#N/A		7.19321		n.d.	n.d.	n.d.
LMHFDP_169745	LiM	CP019384.1_prot_QAT17054.1_892	#N/A		20.8269		1.40614	0	2.25502
LMHFDP_169750	LiM	CP019384.1_prot_QAT17055.1_893	#N/A		10.2099		1.94071	0	4.37913
LMHFDP_169755	LiM	CP019384.1_prot_QAT17056.1_894	#N/A		19.0913		7.46745	1.31152	2.30448
LMHFDP_169760	LiM	#N/A	#N/A		0		n.d.	n.d.	n.d.
LMHFDP_169765	LiM	CP019384.1_prot_QAT17058.1_896	#N/A		36.2363		638.093	187.36	784.507
LMHFDP_169770	LiM	CP019384.1_prot_QAT17059.1_897	#N/A		23.1247		732.504	321.234	773.798
LMHFDP_169775	LiM	CP019384.1_prot_QAT17060.1_898	#N/A		26.2434		126.986	33.415	219.878
LMHFDP_169780	LiM	CP019384.1_prot_QAT17061.1_899	#N/A		49.912		1593.83	553.433	2593.9
LMHFDP_169785	LiM	CP019384.1_prot_QAT17062.1_900	#N/A		14.4073		126.416	33.1032	112.461
LMHFDP_169790	LiM	CP019384.1_prot_QAT17063.1_901	#N/A		29.3281		23.1046	0	23.796
LMHFDP_169795	LiM	CP019384.1_prot_QAT17064.1_902	#N/A		17.0582		4.98254	1.48268	4.6235
LMHFDP_169800	LiM	CP019384.1_prot_QAT17065.1_903	#N/A		23.8815		16.7188	1.63556	27.8099
LMHFDP_169805	LiM	CP019384.1_prot_QAT17067.1_905	#N/A		22.5297		66.9152	18.1906	65.1936
LMHFDP_169810	LiM	CP019384.1_prot_QAT17068.1_906	#N/A		25.0944		35.1724	5.10007	37.0466
LMHFDP_169815	LiM	CP019384.1_prot_QAT17069.1_907	#N/A		13.4086		n.d.	n.d.	n.d.
LMHFDP_169820	LiM	CP019384.1_prot_QAT18017.1_908	#N/A		20.2385		121.188	37.8712	112.279
LMHFDP_169825	LiM	CP019384.1_prot_QAT17070.1_909	#N/A		36.0747		19.1593	4.371	25.4264
LMHFDP_169830	LiM	CP019384.1_prot_QAT17071.1_910	#N/A		42.9523		35.5921	0	19.1056
LMHFDP_169835	LiM	CP019384.1_prot_QAT17072.1_911	#N/A		23.1859		n.d.	n.d.	n.d.
LMHFDP_169840	LiM	CP019384.1_prot_QAT17073.1_912	#N/A		6.21913		25.559	5.27967	32.3371
LMHFDP_169845	LiM	CP019384.1_prot_QAT17074.1_913	#N/A		31.5614		96.667	74.8322	199.9
LMHFDP_169850	LiM	CP019384.1_prot_QAT17075.1_914	#N/A		18.2593		4.51592	1.14443	11.2447
LMHFDP_169855	LiM	CP019384.1_prot_QAT17076.1_915	#N/A		27.138		161.379	28.9641	208.121
LMHFDP_169860	LiM	CP019384.1_prot_QAT17077.1_916	#N/A		30.7157		104.538	30.3238	95.6204
LMHFDP_169865	LiM	CP019384.1_prot_QAT17078.1_917	#N/A		6.01852		n.d.	n.d.	n.d.
LMHFDP_169870	LiM	CP019384.1_prot_QAT17079.1_918	#N/A		26.3399		28.887	9.4526	39.3164
LMHFDP_169875	LiM	CP019384.1_prot_QAT17080.1_919	#N/A		20.3386		30.5216	8.10417	41.851
LMHFDP_169880	LiM	CP019384.1_prot_QAT17081.1_920	#N/A		25.8778		539.468	145.485	463.774
LMHFDP_169885	LiM	CP019384.1_prot_QAT17082.1_921	#N/A		37.3148		1774.29	445.025	1840.58
LMHFDP_169890	LiM	CP019384.1_prot_QAT17083.1_922	#N/A		27.3695		98.5373	30.6506	113.895
LMHFDP_169895	LiM	CP019384.1_prot_QAT17084.1_923	#N/A		22.1389		153.415	29.1759	172.553
LMHFDP_169900	LiM	CP019384.1_prot_QAT17085.1_924	#N/A		30.7298		n.d.	n.d.	n.d.
LMHFDP_169905	LiM	CP019384.1_prot_QAT17086.1_925	#N/A		108.254		3770.88	698.534	3140.93
LMHFDP_169910	LiM	CP019384.1_prot_QAT17087.1_926	#N/A		14.0663		2.87325	0.469871	7.22499
LMHFDP_169915	LiM	CP019384.1_prot_QAT18018.1_927	#N/A		36.3135		327.842	161.557	542.302
LMHFDP_169920	LiM	CP019384.1_prot_QAT17088.1_928	#N/A		48.596		929.706	313.169	1233.96
LMHFDP_169925	LiM	CP019384.1_prot_QAT17089.1_929	#N/A		92.0203		5627.29	2564.41	8555.16
LMHFDP_169930	LiM	CP019384.1_prot_QAT17090.1_930	#N/A		88.3371		214.607	173.567	1262.47
LMHFDP_169935	LiM	CP019384.1_prot_QAT17091.1_931	#N/A		35.73		231.315	90.5333	265.158
LMHFDP_169940	LiM	CP019384.1_prot_QAT17092.1_932	#N/A		22.2775		32.2881	3.18141	20.949
LMHFDP_169945	LiM	CP019384.1_prot_QAT16898.1_726	#N/A		19.1149		9.88403	0.985648	18.5076
LMHFDP_169950	LiM	CP019384.1_prot_QAT17093.1_934	#N/A		26.733		n.d.	n.d.	n.d.
LMHFDP_169955	LiM	CP019384.1_prot_QAT17094.1_935	#N/A		13.1699		n.d.	n.d.	n.d.
LMHFDP_169960	LiM	CP019384.1_prot_QAT18021.1_936	#N/A		30.1534		100.348	37.3702	66.5791
LMHFDP_169965	LiM	CP019384.1_prot_QAT17095.1_937	#N/A		21.1852		82.3336	16.0686	143.722
LMHFDP_169970	LiM	CP019384.1_prot_QAT18020.1_938	#N/A		20.3921		114.872	32.3814	156.839
LMHFDP_169975	LiM	CP019384.1_prot_QAT17096.1_939	#N/A		38.1399		389.201	109.746	497.739
LMHFDP_169980	LiM	CP019384.1_prot_QAT17097.1_940	#N/A		23.9483		n.d.	n.d.	n.d.
LMHFDP_169985	LiM	CP019384.1_prot_QAT17098.1_941	#N/A		27.7517		22.7562	4.56436	38.3477
LMHFDP_169990	LiM	CP019384.1_prot_QAT17099.1_942	#N/A		27.6406		82.9212	24.606	78.559
LMHFDP_169995	LiM	CP019384.1_prot_QAT17100.1_943	#N/A		30.8525		219.771	74.5701	446.552
LMHFDP_170000	LiM	CP019384.1_prot_QAT17101.1_944	#N/A		28.5297		246.367	112.071	323.616
LMHFDP_170005	LiM	CP019384.1_prot_QAT17102.1_945	#N/A		17.69		n.d.	n.d.	n.d.
LMHFDP_170010	LiM	#N/A	#N/A		0		n.d.	n.d.	n.d.
LMHFDP_170015	LiM	CP019384.1_prot_QAT17104.1_947	#N/A		44.6884		71.5677	20.3649	83.1838
LMHFDP_170020	LiM	CP019384.1_prot_QAT17105.1_948	#N/A		19.6681		32.9893	4.46372	43.0085
LMHFDP_170025	LiM	CP019384.1_prot_QAT17106.1_949	#N/A		16.6504		39.9262	13.7978	41.5958
LMHFDP_170030	LiM	CP019384.1_prot_QAT17107.1_950	#N/A		26.0611		609.423	63.8831	422.684
LMHFDP_170035	LiM	CP019384.1_prot_QAT17108.1_951	#N/A		11.4815		71.2635	6.59469	39.4312
LMHFDP_170040	LiM	CP019384.1_prot_QAT17109.1_952	#N/A		16.4065		260.602	56.8001	162.693
LMHFDP_170045	LiM	#N/A	#N/A		0		n.d.	n.d.	n.d.
LMHFDP_170050	LiM	#N/A	#N/A		4.52301		n.d.	n.d.	n.d.
LMHFDP_170055	LiM	#N/A	#N/A		0		n.d.	n.d.	n.d.
LMHFDP_170060	LiM	#N/A	#N/A		0		n.d.	n.d.	n.d.
LMHFDP_170065	LiM	CP019384.1_prot_QAT17110.1_953	#N/A		19.1052		n.d.	n.d.	n.d.
LMHFDP_170070	LiM	CP019384.1_prot_QAT17111.1_954	#N/A		34.687		51.363	12.06	48.9788
LMHFDP_170075	LiM	CP019384.1_prot_QAT17112.1_955	#N/A		13.2088		n.d.	n.d.	n.d.
LMHFDP_170080	LiM	CP019384.1_prot_QAT17113.1_956	#N/A		29.4833		60.8927	14.0332	55.4069
LMHFDP_170085	LiM	#N/A	#N/A		7.10758		n.d.	n.d.	n.d.
LMHFDP_170090	LiM	CP019384.1_prot_QAT17114.1_957	#N/A		21.4032		196.023	58.09	160.75
LMHFDP_170095	LiM	CP019384.1_prot_QAT17115.1_958	#N/A		22.2775		10.0488	4.70426	33.5546
LMHFDP_170100	LiM	CP019384.1_prot_QAT18022.1_959	#N/A		34.1852		304.373	62.3781	320.393
LMHFDP_170105	LiM	CP019384.1_prot_QAT17116.1_960	#N/A		17.5084		27.7389	9.19973	32.9641
LMHFDP_170110	LiM	CP019384.1_prot_QAT17117.1_961	#N/A		18.6574		n.d.	n.d.	n.d.
LMHFDP_170115	LiM	CP019384.1_prot_QAT17118.1_962	#N/A		31.0957		n.d.	n.d.	n.d.
LMHFDP_170120	LiM	CP019384.1_prot_QAT17119.1_963	#N/A		11.5805		25.5528	1.87402	22.9045
LMHFDP_170125	LiM	#N/A	#N/A		0		n.d.	n.d.	n.d.
LMHFDP_170130	LiM	CP019384.1_prot_QAT17121.1_965	#N/A		11.4113		2.78197	0.119039	3.10367
LMHFDP_170135	LiM	CP019384.1_prot_QAT17122.1_966	#N/A		23.479		105.715	75.7784	224.66
LMHFDP_170140	LiM	CP019384.1_prot_QAT17123.1_967	#N/A		30.2181		157.005	43.5597	188.155
LMHFDP_170145	LiM	CP019384.1_prot_QAT17124.1_968	#N/A		26.0611		53.4286	2.60098	70.6438
LMHFDP_170150	LiM	CP019384.1_prot_QAT17125.1_969	#N/A		33.3747		87.6881	38.4169	116.899
LMHFDP_170155	LiM	CP019384.1_prot_QAT17126.1_970	#N/A		24.0417		65.3116	17.8178	56.6037
LMHFDP_170160	LiM	CP019384.1_prot_QAT17127.1_971	#N/A		26.1303		36.4384	12.2711	54.2006
LMHFDP_170165	LiM	CP019384.1_prot_BU251_04975_972	#N/A		25.2082		n.d.	n.d.	n.d.
LMHFDP_170170	LiM	CP019384.1_prot_QAT17128.1_973	#N/A		17.7338		19.3702	0	66.5746
LMHFDP_170175	LiM	CP019384.1_prot_QAT17129.1_974	#N/A		57.9477		185.066	36.1089	180.255
LMHFDP_170180	LiM	CP019384.1_prot_QAT17130.1_975	#N/A		57.0417		58.4971	3.24675	22.5525
LMHFDP_170185	LiM	CP019384.1_prot_QAT18023.1_976	#N/A		23.3077		6.07547	0	7.39254
LMHFDP_170190	LiM	CP019384.1_prot_QAT17131.1_977	#N/A		13.6577		118.905	8.28649	63.5757
LMHFDP_170195	LiM	CP019384.1_prot_QAT17132.1_978	#N/A		35.1994		105.015	48.6245	149.215
LMHFDP_170200	LiM	CP019384.1_prot_QAT17133.1_979	#N/A		20.6522		83.6462	12.2419	71.3895
LMHFDP_170205	LiM	CP019384.1_prot_QAT17134.1_980	#N/A		39.8025		56.2617	18.6959	55.0663
LMHFDP_170210	LiM	CP019384.1_prot_QAT17135.1_981	#N/A		31.0957		n.d.	n.d.	n.d.
LMHFDP_170215	LiM	CP019384.1_prot_QAT18024.1_982	#N/A		17.69		4.2757	2.89371	8.69064
LMHFDP_170220	LiM	CP019384.1_prot_QAT17136.1_983	#N/A		26.2846		33.4174	5.00993	31.7045
LMHFDP_170225	LiM	CP019384.1_prot_QAT17137.1_984	#N/A		12.8501		57.2734	17.0849	90.4615
LMHFDP_170230	LiM	CP019384.1_prot_QAT17138.1_985	#N/A		23.1446		9.79364	0.288543	10.0935
LMHFDP_170235	LiM	CP019384.1_prot_QAT17139.1_986	#N/A		27.8836		613.637	172.039	596.629
LMHFDP_170240	LiM	CP019384.1_prot_QAT17140.1_987	#N/A		41.2845		2647.72	453.874	1643.59
LMHFDP_170245	LiM	CP019384.1_prot_QAT17141.1_988	#N/A		36.8541		241.971	97.2235	483.949
LMHFDP_170250	LiM	CP019384.1_prot_QAT17142.1_989	#N/A		17.3141		74.4535	16.5828	60.6984
LMHFDP_170255	LiM	CP019384.1_prot_QAT17143.1_990	#N/A		30.6173		37.8582	8.3044	57.3181
LMHFDP_170260	LiM	CP019384.1_prot_QAT18025.1_991	#N/A		40.0837		29.0985	4.11047	28.6868
LMHFDP_170265	LiM	CP019384.1_prot_QAT17144.1_992	#N/A		26.5094		167.459	37.6575	149.29
LMHFDP_170270	LiM	CP019384.1_prot_QAT17145.1_993	#N/A		21.8428		68.3118	14.2011	72.6826
LMHFDP_170275	LiM	CP019384.1_prot_QAT17146.1_994	#N/A		23.8815		299.973	57.2307	220.41
LMHFDP_170280	LiM	CP019384.1_prot_QAT17147.1_995	#N/A		30.5055		193.186	78.8171	286.029
LMHFDP_170285	LiM	CP019384.1_prot_QAT17148.1_996	#N/A		28.3973		121.41	31.0788	172.329
LMHFDP_170290	LiM	CP019384.1_prot_QAT17149.1_997	#N/A		9.50696		27.4538	4.66088	27.7764
LMHFDP_170295	LiM	CP019384.1_prot_QAT17150.1_998	#N/A		38.2503		519.427	212.339	968.077
LMHFDP_170300	LiM	CP019384.1_prot_QAT17151.1_999	#N/A		2991.54		n.d.	n.d.	n.d.
LMHFDP_170305	LiM	CP019384.1_prot_QAT17152.1_1000	#N/A		17.8265		0.524433	0	1.49571
LMHFDP_170310	LiM	CP019384.1_prot_QAT17153.1_1001	#N/A		11.5623		43.8643	53.097	157.796
LMHFDP_170315	LiM	CP019384.1_prot_QAT17154.1_1002	#N/A		109.98		150.65	134.892	128.263
LMHFDP_170320	LiM	CP019384.1_prot_QAT17155.1_1003	#N/A		21.0307		93.1698	26.7442	95.6761
LMHFDP_170325	LiM	CP019384.1_prot_QAT17156.1_1004	#N/A		15.0239		n.d.	n.d.	n.d.
LMHFDP_170330	LiM	CP019384.1_prot_QAT17157.1_1005	#N/A		14.3864		66.5637	7.01383	139.038
LMHFDP_170335	LiM	CP019384.1_prot_QAT17158.1_1006	#N/A		12.3242		n.d.	n.d.	n.d.
LMHFDP_170340	LiM	CP019384.1_prot_QAT17159.1_1007	#N/A		17.0112		111.971	23.6407	101.72
LMHFDP_170345	LiM	CP019384.1_prot_QAT17160.1_1008	#N/A		13.993		2.16663	0	5.45087
LMHFDP_170350	LiM	#N/A	#N/A		0		n.d.	n.d.	n.d.
LMHFDP_170355	LiM	CP019384.1_prot_QAT17161.1_1009	#N/A		74.1982		236.675	28.4537	177.284
LMHFDP_170360	LiM	CP019384.1_prot_QAT17162.1_1010	#N/A		72.9712		87.0508	23.2601	110.538
LMHFDP_170365	LiM	CP019384.1_prot_QAT17163.1_1011	#N/A		61.0606		367.706	66.3672	260.199
LMHFDP_170370	LiM	CP019384.1_prot_QAT17164.1_1012	#N/A		23.7458		n.d.	n.d.	n.d.
LMHFDP_170375	LiM	CP019384.1_prot_QAT17165.1_1013	#N/A		19.3484		48.9653	18.0207	54.9995
LMHFDP_170380	LiM	CP019384.1_prot_QAT17166.1_1014	#N/A		434.209		7392.73	1874.66	5347.62
LMHFDP_170385	LiM	CP019384.1_prot_QAT17167.1_1015	#N/A		14.4212		100.282	25.1331	156.617
LMHFDP_170390	LiM	CP019384.1_prot_QAT17168.1_1016	#N/A		27.7084		145.896	26.3037	147.719
LMHFDP_170395	LiM	CP019384.1_prot_QAT17169.1_1017	#N/A		30.1417		608.069	128.05	446.321
LMHFDP_170400	LiM	CP019384.1_prot_QAT17170.1_1018	#N/A		20.8269		60.5655	4.6157	46.3426
LMHFDP_170405	LiM	CP019384.1_prot_QAT17171.1_1019	#N/A		20.6422		224.046	66.0232	268.466
LMHFDP_170410	LiM	CP019384.1_prot_QAT17172.1_1020	#N/A		25.9091		370.51	102.943	389.482
LMHFDP_170415	LiM	CP019384.1_prot_QAT17173.1_1021	#N/A		53.8312		n.d.	n.d.	n.d.
LMHFDP_170420	LiM	CP019384.1_prot_QAT17174.1_1022	#N/A		108.053		6.66596	0.272412	7.13492
LMHFDP_170425	LiM	CP019384.1_prot_QAT17175.1_1023	#N/A		200.497		79.0887	21.1747	154.158
LMHFDP_170430	LiM	CP019384.1_prot_QAT17176.1_1024	#N/A		19.1709		n.d.	n.d.	n.d.
LMHFDP_170435	LiM	CP019384.1_prot_QAT17177.1_1025	#N/A		6.63374		45.2565	8.19303	36.6307
LMHFDP_170440	LiM	CP019384.1_prot_QAT17178.1_1026	#N/A		30.8812		37.6023	3.51633	69.8918
LMHFDP_170445	LiM	CP019384.1_prot_QAT17179.1_1027	#N/A		19.1081		133.198	21.6474	157.899
LMHFDP_170450	LiM	CP019384.1_prot_QAT18026.1_1028	#N/A		31.7707		49.5074	6.78026	81.225
LMHFDP_170455	LiM	CP019384.1_prot_QAT17180.1_1029	#N/A		640.722		1229.99	447.06	1922.86
LMHFDP_170460	LiM	CP019384.1_prot_QAT17181.1_1030	#N/A		41.8587		80.966	27.4843	73.3917
LMHFDP_170465	LiM	CP019384.1_prot_QAT17182.1_1031	#N/A		26.0943		105.767	28.8471	78.6356
LMHFDP_170470	LiM	CP019384.1_prot_QAT17183.1_1032	#N/A		9.18518		n.d.	n.d.	n.d.
LMHFDP_170475	LiM	CP019384.1_prot_QAT17184.1_1033	#N/A		26.9746		n.d.	n.d.	n.d.
LMHFDP_170480	LiM	CP019384.1_prot_QAT17185.1_1034	#N/A		27.3452		240.055	69.9805	372.759
LMHFDP_170485	LiM	CP019384.1_prot_QAT17186.1_1035	#N/A		32.2723		135.235	45.6915	145.334
LMHFDP_170490	LiM	CP019384.1_prot_QAT17187.1_1036	#N/A		37.6969		226.254	177.952	470.025
LMHFDP_170495	LiM	CP019384.1_prot_QAT17188.1_1037	#N/A		28.7729		164.963	35.5947	127.727
LMHFDP_170500	LiM	CP019384.1_prot_QAT17189.1_1038	#N/A		24.1084		50.8796	19.6837	57.9888
LMHFDP_170505	LiM	CP019384.1_prot_QAT17190.1_1039	#N/A		22.258		125.601	67.3414	179.355
LMHFDP_170510	LiM	CP019384.1_prot_QAT17191.1_1040	#N/A		43.407		96.1719	13.29	147.719
LMHFDP_170515	LiM	CP019384.1_prot_QAT17192.1_1041	#N/A		18.5415		184.323	74.9217	224.071
LMHFDP_170520	LiM	CP019384.1_prot_QAT17193.1_1042	#N/A		27.7517		86.4688	25.8723	136.511
LMHFDP_170525	LiM	CP019384.1_prot_QAT17194.1_1043	#N/A		39.8025		385.068	111.577	353.042
LMHFDP_170530	LiM	CP019384.1_prot_QAT17195.1_1044	#N/A		39.6528		170.511	25.56	164.547
LMHFDP_170535	LiM	CP019384.1_prot_QAT17196.1_1045	#N/A		33.266		367.502	129.275	512.481
LMHFDP_170540	LiM	CP019384.1_prot_QAT17197.1_1046	#N/A		69.5795		324.013	103.186	457.101
LMHFDP_170545	LiM	CP019384.1_prot_QAT18027.1_1047	#N/A		48.8485		104.221	260.504	106.531
LMHFDP_170550	LiM	CP019384.1_prot_QAT17198.1_1048	#N/A		25.5873		1.4665	1.41774	2.2739
LMHFDP_170555	LiM	CP019384.1_prot_QAT17199.1_1049	#N/A		27.8469		3.46731	0.710176	5.00892
LMHFDP_170560	LiM	CP019384.1_prot_QAT17200.1_1050	#N/A		23.9169		196.564	100.965	420.365
LMHFDP_170565	LiM	CP019384.1_prot_QAT17201.1_1051	#N/A		10.7252		18.8207	0.578438	14.7803
LMHFDP_170570	LiM	CP019384.1_prot_QAT17202.1_1052	#N/A		41.7926		376.348	100.811	361.661
LMHFDP_170575	LiM	AB2L20_03900	0.327		24.7293		186.939	59.7829	249.079
LMHFDP_170580	LiM	CP019384.1_prot_QAT17204.1_1054	#N/A		38.0058		205.132	99.2048	260.803
LMHFDP_170585	LiM	CP019384.1_prot_QAT17205.1_1055	#N/A		49.7531		8.23975	103.857	345.056
LMHFDP_170590	LiM	CP019384.1_prot_QAT17206.1_1056	#N/A		114.248		15.1902	21.4107	58.7338
LMHFDP_170595	LiM	CP019384.1_prot_QAT17207.1_1057	#N/A		124.483		333.428	67.526	304.543
LMHFDP_170600	LiM	CP019384.1_prot_QAT17208.1_1058	#N/A		34.5552		135.995	28.5233	100.887
LMHFDP_170605	LiM	CP019384.1_prot_QAT17209.1_1059	#N/A		27.8737		80.0242	25.1121	110.528
LMHFDP_170610	LiM	CP019384.1_prot_QAT17210.1_1060	#N/A		31.9841		47.1938	15.8195	68.5248
LMHFDP_170615	LiM	AB2L17_04585	0.5		44.3744		96.846	2.50299	115.803
LMHFDP_170620	LiM	CP019384.1_prot_QAT17212.1_1062	#N/A		21.6318		n.d.	n.d.	n.d.
LMHFDP_170625	LiM	CP019384.1_prot_QAT17213.1_1063	#N/A		22.1125		62.6891	11.3613	45.3767
LMHFDP_170630	LiM	CP019384.1_prot_QAT17214.1_1064	#N/A		28.7344		41.3451	11.1691	48.8953
LMHFDP_170635	LiM	CP019384.1_prot_QAT17215.1_1065	#N/A		14.1443		25.626	1.09068	18.363
LMHFDP_170640	LiM	CP019384.1_prot_QAT17216.1_1066	#N/A		8.29218		126.033	23.1269	137.48
LMHFDP_170645	LiM	CP019384.1_prot_QAT18028.1_1067	#N/A		11.8879		43.4849	16.5115	58.459
LMHFDP_170650	LiM	CP019384.1_prot_QAT17217.1_1068	#N/A		42.9523		46.4092	6.99675	77.8102
LMHFDP_170655	LiM	#N/A	#N/A		0		n.d.	n.d.	n.d.
LMHFDP_170660	LiM	CP019384.1_prot_QAT18029.1_1070	#N/A		24.2733		17.777	2.09295	21.8474
LMHFDP_170665	LiM	CP019384.1_prot_QAT17219.1_1071	#N/A		25.6539		200.291	74.848	271.552
LMHFDP_170670	LiM	CP019384.1_prot_QAT17220.1_1072	#N/A		35.912		258.397	64.15	202.56
LMHFDP_170675	LiM	#N/A	#N/A		0		n.d.	n.d.	n.d.
LMHFDP_170680	LiM	#N/A	#N/A		72845		n.d.	n.d.	n.d.
LMHFDP_170685	LiM	#N/A	#N/A		0		n.d.	n.d.	n.d.
LMHFDP_170690	LiM	#N/A	#N/A		0		n.d.	n.d.	n.d.
LMHFDP_170695	LiM	#N/A	#N/A		0		n.d.	n.d.	n.d.
LMHFDP_170700	LiM	CP019384.1_prot_QAT17221.1_1074	#N/A		14.5619		114.31	25.9369	120.823
LMHFDP_170705	LiM	CP019384.1_prot_QAT17222.1_1075	#N/A		76.9437		134.685	45.0355	298.866
LMHFDP_170710	LiM	CP019384.1_prot_QAT17223.1_1076	#N/A		80.2469		n.d.	n.d.	n.d.
LMHFDP_170715	LiM	CP019384.1_prot_QAT18030.1_1077	#N/A		35.2928		4.17809	0.434106	3.95349
LMHFDP_170720	LiM	CP019384.1_prot_QAT17224.1_1078	#N/A		21.4982		257.169	165.537	303.217
LMHFDP_170725	LiM	CP019384.1_prot_QAT17225.1_1079	#N/A		31.0675		377.881	58.6973	441.483
LMHFDP_170730	LiM	CP019384.1_prot_QAT17226.1_1080	#N/A		9.4269		68.3585	20.4615	69.0813
LMHFDP_170735	LiM	CP019384.1_prot_QAT17227.1_1081	#N/A		33.4787		71.1644	29.3413	65.2495
LMHFDP_170740	LiM	CP019384.1_prot_QAT17228.1_1082	#N/A		29.5238		40.7415	14.7955	70.861
LMHFDP_170745	LiM	CP019384.1_prot_QAT17229.1_1083	#N/A		55.1111		13.3867	5.93573	21.0924
LMHFDP_170750	LiM	CP019384.1_prot_QAT17230.1_1084	#N/A		20.2877		202.332	77.3821	296.503
LMHFDP_170755	LiM	CP019384.1_prot_QAT17231.1_1085	#N/A		38.5963		158.325	72.2993	189.459
LMHFDP_170760	LiM	CP019384.1_prot_QAT17232.1_1086	#N/A		5.68606		0	0	7.2184
LMHFDP_170765	LiM	CP019384.1_prot_QAT17233.1_1087	#N/A		60.6015		360.052	23.8122	98.9527
LMHFDP_170770	LiM	CP019384.1_prot_QAT17234.1_1088	#N/A		31.2963		6.325	0	10.4807
LMHFDP_170775	LiM	CP019384.1_prot_QAT17235.1_1089	#N/A		32.1932		192.643	38.6352	170.569
LMHFDP_170780	LiM	CP019384.1_prot_QAT17236.1_1090	#N/A		12.8395		215.464	56.8892	259.638
LMHFDP_170785	LiM	CP019384.1_prot_QAT17237.1_1091	#N/A		28.1153		159.366	43.1877	205.855
LMHFDP_170790	LiM	CP019384.1_prot_QAT17238.1_1092	#N/A		1107.27		12316.5	3983.9	9449.19
LMHFDP_170795	LiM	CP019384.1_prot_QAT17240.1_1094	#N/A		15.751		346.08	103.504	382.404
LMHFDP_170800	LiM	CP019384.1_prot_QAT17241.1_1095	#N/A		33.7037		83.6113	19.9561	85.9359
LMHFDP_170805	LiM	CP019384.1_prot_QAT17242.1_1096	#N/A		28.7037		184.309	40.2956	197.676
LMHFDP_170810	LiM	CP019384.1_prot_QAT17243.1_1097	#N/A		19.1093		110.23	22.4009	115.685
LMHFDP_170815	LiM	CP019384.1_prot_QAT17244.1_1098	#N/A		11.9407		190.941	25.4038	165.475
LMHFDP_170820	LiM	CP019384.1_prot_QAT17245.1_1099	#N/A		34.5447		351.304	149.656	363.353
LMHFDP_170825	LiM	CP019384.1_prot_QAT17246.1_1100	#N/A		25.0469		5.53668	1.64661	9.54184
LMHFDP_170830	LiM	CP019384.1_prot_QAT17247.1_1101	#N/A		24.402		19.1034	0	0
LMHFDP_170835	LiM	CP019384.1_prot_QAT17248.1_1102	#N/A		25.0505		25.0191	3.62304	36.9287
LMHFDP_170840	LiM	CP019384.1_prot_QAT17249.1_1103	#N/A		5.52812		n.d.	n.d.	n.d.
LMHFDP_170845	LiM	CP019384.1_prot_QAT17250.1_1104	#N/A		30.3007		73.495	8.96089	52.1209
LMHFDP_170850	LiM	CP019384.1_prot_QAT17251.1_1105	#N/A		72.769		1150.89	404.685	1463.07
LMHFDP_170855	LiM	CP019384.1_prot_QAT17252.1_1106	#N/A		27.45		14.003	9.02	28.7994
LMHFDP_170860	LiM	CP019384.1_prot_QAT17253.1_1107	#N/A		20.7579		30.3237	8.22096	37.9298
LMHFDP_170865	LiM	CP019384.1_prot_QAT17254.1_1108	#N/A		8.39208		n.d.	n.d.	n.d.
LMHFDP_170870	LiM	CP019384.1_prot_QAT17255.1_1109	#N/A		17.983		n.d.	n.d.	n.d.
LMHFDP_170875	LiM	CP019384.1_prot_QAT17256.1_1110	#N/A		24.3237		72.5662	2.79021	166.596
LMHFDP_170880	LiM	CP019384.1_prot_QAT17257.1_1111	#N/A		4.26455		n.d.	n.d.	n.d.
LMHFDP_170885	LiM	CP019384.1_prot_QAT17258.1_1112	#N/A		33.3827		113.944	25.693	232.04
LMHFDP_170890	LiM	CP019384.1_prot_QAT17259.1_1113	#N/A		29.1237		296.784	60.271	238.699
LMHFDP_170895	LiM	CP019384.1_prot_QAT17260.1_1114	#N/A		16.2238		102.242	9.2874	157.899
LMHFDP_170900	LiM	CP019384.1_prot_QAT17261.1_1115	#N/A		44.085		44.8144	16.1423	75.0151
LMHFDP_170905	LiM	CP019384.1_prot_QAT17262.1_1116	#N/A		33.3263		42.9656	2.0959	42.5232
LMHFDP_170910	LiM	CP019384.1_prot_QAT17263.1_1117	#N/A		23.2887		78.1651	25.1625	80.6009
LMHFDP_170915	LiM	CP019384.1_prot_QAT18031.1_1118	#N/A		29.0765		n.d.	n.d.	n.d.
LMHFDP_170920	LiM	CP019384.1_prot_QAT17264.1_1119	#N/A		16.8598		3.81013	0.326336	0.654808
LMHFDP_170925	LiM	CP019384.1_prot_QAT17265.1_1120	#N/A		29.5888		n.d.	n.d.	n.d.
LMHFDP_170930	LiM	CP019384.1_prot_QAT17266.1_1121	#N/A		26.4371		23.3641	8.54335	31.5938
LMHFDP_170935	LiM	CP019384.1_prot_QAT17267.1_1122	#N/A		27.5941		10.3347	2.76152	8.77099
LMHFDP_170940	LiM	CP019384.1_prot_QAT17268.1_1123	#N/A		14.7215		n.d.	n.d.	n.d.
LMHFDP_170945	LiM	CP019384.1_prot_QAT17269.1_1124	#N/A		26.3608		5.3207	0.70392	7.55084
LMHFDP_170950	LiM	CP019384.1_prot_QAT17270.1_1125	#N/A		25.4233		n.d.	n.d.	n.d.
LMHFDP_170955	LiM	CP019384.1_prot_QAT17271.1_1126	#N/A		21.509		27.7934	5.97711	58.225
LMHFDP_170960	LiM	CP019384.1_prot_QAT17272.1_1127	#N/A		16.003		10.2572	1.41655	8.19893
LMHFDP_170965	LiM	CP019384.1_prot_QAT17273.1_1128	#N/A		35.5504		27.5864	10.8111	43.0381
LMHFDP_170970	LiM	CP019384.1_prot_QAT17274.1_1129	#N/A		33.9225		n.d.	n.d.	n.d.
LMHFDP_170975	LiM	CP019384.1_prot_QAT17275.1_1130	#N/A		41.9323		47.3885	8.16437	65.6052
LMHFDP_170980	LiM	CP019384.1_prot_QAT17276.1_1131	#N/A		34.5393		n.d.	n.d.	n.d.
LMHFDP_170985	LiM	CP019384.1_prot_QAT17277.1_1132	#N/A		46.707		367.421	127.7	553.889
LMHFDP_170990	LiM	CP019384.1_prot_QAT17279.1_1134	#N/A		33.3747		14.9422	0.762497	9.96616
LMHFDP_170995	LiM	CP019384.1_prot_QAT17280.1_1135	#N/A		37.4763		3.72115	1.20071	5.45024
LMHFDP_171000	LiM	CP019384.1_prot_QAT17281.1_1136	#N/A		24.104		99.6729	31.4167	100.203
LMHFDP_171005	LiM	CP019384.1_prot_QAT17282.1_1137	#N/A		17.1809		146.714	26.3376	217.424
LMHFDP_171010	LiM	CP019384.1_prot_QAT17283.1_1138	#N/A		517.178		n.d.	n.d.	n.d.
LMHFDP_171015	LiM	CP019384.1_prot_QAT17284.1_1139	#N/A		17.8836		2.44748	0.0925678	3.04472
LMHFDP_171020	LiM	CP019384.1_prot_QAT17285.1_1140	#N/A		28.3339		35.2152	6.56533	33.7485
LMHFDP_171025	LiM	CP019384.1_prot_QAT17286.1_1141	#N/A		19.9012		64.3314	5.07509	30.264
LMHFDP_171030	LiM	CP019384.1_prot_QAT17287.1_1142	#N/A		34.7114		239.683	65.6505	238.303
LMHFDP_171035	LiM	CP019384.1_prot_QAT17288.1_1143	#N/A		31.7288		12.0681	2.07542	26.1847
LMHFDP_171040	LiM	CP019384.1_prot_QAT17289.1_1144	#N/A		19.6555		0	0	4.07028
LMHFDP_171045	LiM	CP019384.1_prot_QAT18032.1_1145	#N/A		12.1349		n.d.	n.d.	n.d.
LMHFDP_171050	LiM	#N/A	#N/A		0		n.d.	n.d.	n.d.
LMHFDP_171055	LiM	CP019384.1_prot_QAT17290.1_1146	#N/A		25.6304		23.8646	2.31492	11.7646
LMHFDP_171060	LiM	CP019384.1_prot_QAT17291.1_1147	#N/A		34.5393		0.303829	0	1.07966
LMHFDP_171065	LiM	CP019384.1_prot_QAT17292.1_1148	#N/A		34.6108		6.12123	3.48014	5.00489
LMHFDP_171070	LiM	CP019384.1_prot_QAT17293.1_1149	#N/A		18.7879		45.5033	1.62249	21.7132
LMHFDP_171075	LiM	CP019384.1_prot_QAT17294.1_1150	#N/A		30.8148		1427.55	104.581	1589.51
LMHFDP_171080	LiM	CP019384.1_prot_QAT17295.1_1151	#N/A		32.1932		n.d.	n.d.	n.d.
LMHFDP_171085	LiM	CP019384.1_prot_QAT17296.1_1152	#N/A		30.8148		3.28448	1.1605	4.14615
LMHFDP_171090	LiM	CP019384.1_prot_QAT17297.1_1153	#N/A		27.9861		101.379	5.2333	95.5655
LMHFDP_171095	LiM	CP019384.1_prot_QAT17298.1_1154	#N/A		22.8458		511.153	176.64	423.239
LMHFDP_171100	LiM	CP019384.1_prot_QAT17299.1_1155	#N/A		49.1035		494.331	184.908	620.465
LMHFDP_171105	LiM	CP019384.1_prot_QAT16857.1_680	#N/A		22.3889		n.d.	n.d.	n.d.
LMHFDP_171110	LiM	CP019384.1_prot_QAT17301.1_1157	#N/A		13.7476		n.d.	n.d.	n.d.
LMHFDP_171115	LiM	CP019384.1_prot_QAT17302.1_1158	#N/A		9.28036		n.d.	n.d.	n.d.
LMHFDP_171120	LiM	CP019384.1_prot_QAT17303.1_1159	#N/A		36.6363		1.35037	1.29409	3.88644
LMHFDP_171125	LiM	CP019384.1_prot_QAT17304.1_1160	#N/A		43.096		160.794	42.1366	136.506
LMHFDP_171130	LiM	CP019384.1_prot_QAT17305.1_1161	#N/A		30.2552		132.663	27.7998	133.501
LMHFDP_171135	LiM	CP019384.1_prot_QAT18033.1_1162	#N/A		66.2431		1230.06	370.151	1557.99
LMHFDP_171140	LiM	CP019384.1_prot_QAT17306.1_1163	#N/A		67.0828		127.146	37.1246	179.776
LMHFDP_171145	LiM	CP019384.1_prot_QAT17307.1_1164	#N/A		21.4184		76.0665	14.8743	66.2898
LMHFDP_171150	LiM	CP019384.1_prot_QAT17308.1_1165	#N/A		14.6412		132.032	22.4359	124.517
LMHFDP_171155	LiM	CP019384.1_prot_QAT17309.1_1166	#N/A		25.0068		6.03146	0.461178	6.30075
LMHFDP_171160	LiM	CP019384.1_prot_QAT17310.1_1167	#N/A		28.8889		0	1.83431	15.6177
LMHFDP_171165	LiM	CP019384.1_prot_QAT17311.1_1168	#N/A		13.3267		6.50934	0	17.7944
LMHFDP_171170	LiM	CP019384.1_prot_QAT17312.1_1169	#N/A		49.7531		1.9758	0.754762	4.52616
LMHFDP_171175	LiM	CP019384.1_prot_QAT17313.1_1170	#N/A		23.2887		n.d.	n.d.	n.d.
LMHFDP_171180	LiM	CP019384.1_prot_QAT17314.1_1171	#N/A		26.9459		44.7597	13.6206	59.9847
LMHFDP_171185	LiM	CP019384.1_prot_QAT17315.1_1172	#N/A		59.189		697.575	38.2581	648.745
LMHFDP_171190	LiM	#N/A	#N/A		57.1631		n.d.	n.d.	n.d.
LMHFDP_171195	LiM	CP019384.1_prot_QAT17316.1_1173	#N/A		28.5598		26.2266	10.5222	27.6801
LMHFDP_171200	LiM	CP019384.1_prot_QAT17317.1_1174	#N/A		29.1785		103.235	24.5675	57.8708
LMHFDP_171205	LiM	CP019384.1_prot_QAT17318.1_1175	#N/A		36.9379		73.9011	30.8606	104.622
LMHFDP_171210	LiM	CP019384.1_prot_QAT17319.1_1176	#N/A		16.9465		63.0464	15.5902	64.7538
LMHFDP_171215	LiM	#N/A	#N/A		0		n.d.	n.d.	n.d.
LMHFDP_171220	LiM	#N/A	#N/A		0		n.d.	n.d.	n.d.
LMHFDP_171225	LiM	CP019384.1_prot_QAT17320.1_1177	#N/A		24.8474		20.2465	1.21525	22.1316
LMHFDP_171230	LiM	CP019384.1_prot_QAT17321.1_1178	#N/A		28.4303		5.52697	0	3.22914
LMHFDP_171235	LiM	CP019384.1_prot_QAT17322.1_1179	#N/A		24.3396		7.90228	3.44875	6.89683
LMHFDP_171240	LiM	CP019384.1_prot_QAT17323.1_1180	#N/A		35.0302		300.962	104.801	320.934
LMHFDP_171245	LiM	CP019384.1_prot_QAT17324.1_1181	#N/A		28.7729		n.d.	n.d.	n.d.
LMHFDP_171250	LiM	CP019384.1_prot_QAT17325.1_1182	#N/A		13.9036		16.1999	3.61155	25.3257
LMHFDP_171255	LiM	CP019384.1_prot_QAT17326.1_1183	#N/A		20.4465		70.42	16.5674	60.5998
LMHFDP_171260	LiM	CP019384.1_prot_QAT18034.1_1184	#N/A		24.4817		6.82878	3.02826	11.1195
LMHFDP_171265	LiM	CP019384.1_prot_QAT17327.1_1185	#N/A		33.8929		24.1137	4.03857	17.3497
LMHFDP_171270	LiM	CP019384.1_prot_QAT17328.1_1186	#N/A		23.479		31.7781	6.03597	27.704
LMHFDP_171275	LiM	CP019384.1_prot_QAT17329.1_1187	#N/A		11.5556		29.0415	7.48624	34.9694
LMHFDP_171280	LiM	CP019384.1_prot_QAT17330.1_1188	#N/A		20.5537		57.2367	6.69499	44.9792
LMHFDP_171285	LiM	CP019384.1_prot_QAT17331.1_1189	#N/A		17.6092		18.2834	6.82071	34.0887
LMHFDP_171290	LiM	CP019384.1_prot_QAT17332.1_1190	#N/A		28.6888		n.d.	n.d.	n.d.
LMHFDP_171295	LiM	CP019384.1_prot_QAT17333.1_1191	#N/A		30.2003		12.9819	3.29306	12.0829
LMHFDP_171300	LiM	CP019384.1_prot_QAT17334.1_1192	#N/A		33.5683		65.5281	39.1123	112.303
LMHFDP_171305	LiM	CP019384.1_prot_QAT17335.1_1193	#N/A		35.4562		35.1604	10.2093	52.317
LMHFDP_171310	LiM	CP019384.1_prot_QAT17336.1_1194	#N/A		30.0339		5.98629	0	10.4681
LMHFDP_171315	LiM	CP019384.1_prot_QAT17337.1_1195	#N/A		28.6251		57.983	36.8081	123.811
LMHFDP_171320	LiM	CP019384.1_prot_QAT17338.1_1196	#N/A		18.58		36.4344	6.21413	42.97
LMHFDP_171325	LiM	CP019384.1_prot_QAT18035.1_1197	#N/A		33.8929		638.541	174.588	532.297
LMHFDP_171330	LiM	CP019384.1_prot_QAT18036.1_1198	#N/A		27.0017		117.438	24.4861	82.4674
LMHFDP_171335	LiM	CP019384.1_prot_QAT17339.1_1199	#N/A		34.5923		54.1547	10.2863	55.4917
LMHFDP_171340	LiM	CP019384.1_prot_QAT17340.1_1200	#N/A		31.8892		577.674	127.021	542.762
LMHFDP_171345	LiM	CP019384.1_prot_QAT18037.1_1201	#N/A		33.2411		44.9701	25.1676	68.4062
LMHFDP_171350	LiM	CP019384.1_prot_QAT17341.1_1202	#N/A		26.8808		1139.29	290.273	1292.68
LMHFDP_171355	LiM	CP019384.1_prot_QAT18038.1_1204	#N/A		37.8889		264.953	68.7034	271.875
LMHFDP_171360	LiM	CP019384.1_prot_QAT17343.1_1205	#N/A		31.5416		0.669385	0	10.1371
LMHFDP_171365	LiM	CP019384.1_prot_QAT17344.1_1206	#N/A		50.5526		893.528	219.298	1047.71
LMHFDP_171370	LiM	CP019384.1_prot_QAT17345.1_1207	#N/A		37.528		160.536	29.3793	168.212
LMHFDP_171375	LiM	CP019384.1_prot_QAT17346.1_1208	#N/A		40.5596		32.6832	1.09849	34.4778
LMHFDP_171380	LiM	CP019384.1_prot_QAT17347.1_1209	#N/A		33.8526		440.204	151.283	410.733
LMHFDP_171385	LiM	CP019384.1_prot_QAT17348.1_1210	#N/A		38.4757		71.4298	8.28984	60.2758
LMHFDP_171390	LiM	CP019384.1_prot_QAT17349.1_1211	#N/A		18.1839		63.8389	10.5388	73.9813
LMHFDP_171395	LiM	CP019384.1_prot_QAT17350.1_1212	#N/A		25.6922		111.486	39.9592	123.274
LMHFDP_171400	LiM	CP019384.1_prot_QAT17351.1_1213	#N/A		56.4129		361.888	77.3882	351.537
LMHFDP_171405	LiM	CP019384.1_prot_QAT17352.1_1214	#N/A		20.0926		105.45	31.6298	123.619
LMHFDP_171410	LiM	CP019384.1_prot_QAT18039.1_1215	#N/A		26.7693		62.3161	23.9044	102.38
LMHFDP_171415	LiM	CP019384.1_prot_QAT17353.1_1216	#N/A		4.38998		n.d.	n.d.	n.d.
LMHFDP_171420	LiM	CP019384.1_prot_QAT17354.1_1217	#N/A		27.7047		28.2138	17.3932	47.5746
LMHFDP_171425	LiM	CP019384.1_prot_QAT18040.1_1218	#N/A		26.5094		n.d.	n.d.	n.d.
LMHFDP_171430	LiM	CP019384.1_prot_QAT18041.1_1219	#N/A		13.0357		20.6387	10.4267	14.3665
LMHFDP_171435	LiM	CP019384.1_prot_QAT17355.1_1220	#N/A		51.0624		586.639	94.0538	485.581
LMHFDP_171440	LiM	CP019384.1_prot_QAT17356.1_1221	#N/A		28.0785		1914.89	240.095	873.556
LMHFDP_171445	LiM	CP019384.1_prot_QAT17357.1_1222	#N/A		20.6422		612.086	99.9071	661.79
LMHFDP_171450	LiM	CP019384.1_prot_QAT17358.1_1223	#N/A		18.3054		3.01984	0.590368	3.56865
LMHFDP_171455	LiM	CP019384.1_prot_BU251_06280_1225	#N/A		21.0365		42.2159	6.73281	37.7847
LMHFDP_171460	LiM	CP019384.1_prot_QAT17359.1_1226	#N/A		26.2346		83.1522	21.2726	121.948
LMHFDP_171465	LiM	CP019384.1_prot_QAT17360.1_1227	#N/A		20.8808		50.3468	14.2636	85.5447
LMHFDP_171470	LiM	CP019384.1_prot_QAT17361.1_1228	#N/A		9.99225		n.d.	n.d.	n.d.
LMHFDP_171475	LiM	CP019384.1_prot_QAT17362.1_1229	#N/A		21.2537		n.d.	n.d.	n.d.
LMHFDP_171480	LiM	CP019384.1_prot_QAT17363.1_1230	#N/A		16.5844		8.83424	3.52046	10.6028
LMHFDP_171485	LiM	CP019384.1_prot_QAT17364.1_1231	#N/A		42.1699		n.d.	n.d.	n.d.
LMHFDP_171490	LiM	CP019384.1_prot_QAT17365.1_1232	#N/A		14.5113		11.2195	3.27149	12.0052
LMHFDP_171495	LiM	CP019384.1_prot_QAT18043.1_1233	#N/A		23.2064		6.92798	0.267852	11.9418
LMHFDP_171500	LiM	CP019384.1_prot_QAT17366.1_1234	#N/A		21.0719		5.36289	0	4.49574
LMHFDP_171505	LiM	CP019384.1_prot_QAT17367.1_1235	#N/A		14.2302		7.54885	1.93223	20.9929
LMHFDP_171510	LiM	CP019384.1_prot_QAT17368.1_1236	#N/A		12.6561		6.1868	0.695394	17.5054
LMHFDP_171515	LiM	CP019384.1_prot_QAT17369.1_1237	#N/A		57.9215		0	0	40.4696
LMHFDP_171520	LiM	CP019384.1_prot_QAT17370.1_1238	#N/A		17.2591		54.8749	18.3331	50.6297
LMHFDP_171525	LiM	CP019384.1_prot_QAT17371.1_1239	#N/A		20.2566		2.77546	0	3.03564
LMHFDP_171530	LiM	CP019384.1_prot_QAT18044.1_1240	#N/A		24.8765		83.8607	11.9274	58.8667
LMHFDP_171535	LiM	CP019384.1_prot_QAT18045.1_1241	#N/A		23.455		97.483	32.5204	108.721
LMHFDP_171540	LiM	CP019384.1_prot_QAT17372.1_1242	#N/A		82.2449		n.d.	n.d.	n.d.
LMHFDP_171545	LiM	CP019384.1_prot_QAT17373.1_1243	#N/A		56.3926		194.581	14.5065	313.461
LMHFDP_171550	LiM	CP019384.1_prot_QAT17374.1_1244	#N/A		71.0068		28.0637	2.65425	21.0845
LMHFDP_171555	LiM	CP019384.1_prot_QAT17375.1_1245	#N/A		203.415		118.557	21.56	124.137
LMHFDP_171560	LiM	CP019384.1_prot_QAT17376.1_1246	#N/A		7.90196		n.d.	n.d.	n.d.
LMHFDP_171565	LiM	CP019384.1_prot_QAT17377.1_1247	#N/A		21.8428		n.d.	n.d.	n.d.
LMHFDP_171570	LiM	CP019384.1_prot_QAT17378.1_1248	#N/A		32.9075		n.d.	n.d.	n.d.
LMHFDP_171575	LiM	#N/A	#N/A		32.0443		n.d.	n.d.	n.d.
LMHFDP_171580	LiM	CP019384.1_prot_QAT17379.1_1249	#N/A		34.7114		1654.38	350.134	1527.27
LMHFDP_171585	LiM	CP019384.1_prot_QAT17380.1_1250	#N/A		23.8815		152.912	34.6201	132.15
LMHFDP_171590	LiM	CP019384.1_prot_QAT17381.1_1251	#N/A		24.2546		n.d.	n.d.	n.d.
LMHFDP_171595	LiM	#N/A	#N/A		11.9407		n.d.	n.d.	n.d.
LMHFDP_171600	LiM	CP019384.1_prot_QAT17382.1_1252	#N/A		60.1852		n.d.	n.d.	n.d.
LMHFDP_171605	LiM	CP019384.1_prot_QAT17384.1_1254	#N/A		16.1361		236.474	6.65564	217.224
LMHFDP_171610	LiM	CP019384.1_prot_QAT17385.1_1255	#N/A		13.2255		1.63125	0	2.92589
LMHFDP_171615	LiM	CP019384.1_prot_QAT18046.1_1256	#N/A		28.9222		16.9484	2.96116	18.1757
LMHFDP_171620	LiM	CP019384.1_prot_QAT17386.1_1257	#N/A		38.755		n.d.	n.d.	n.d.
LMHFDP_171625	LiM	CP019384.1_prot_QAT17387.1_1258	#N/A		15.9514		n.d.	n.d.	n.d.
LMHFDP_171630	LiM	CP019384.1_prot_QAT17388.1_1259	#N/A		33.9777		24.0257	1.8659	17.766
LMHFDP_171635	LiM	CP019384.1_prot_QAT17389.1_1260	#N/A		12.8857		21.8127	2.16493	7.23413
LMHFDP_171640	LiM	CP019384.1_prot_QAT17390.1_1261	#N/A		0		n.d.	n.d.	n.d.
LMHFDP_171645	LiM	CP019384.1_prot_QAT17391.1_1262	#N/A		12.9791		567.46	121.102	652.383
LMHFDP_171650	LiM	CP019384.1_prot_QAT18047.1_1263	#N/A		35.3974		4.86588	1.25492	6.07815
LMHFDP_171655	LiM	CP019384.1_prot_QAT17392.1_1264	#N/A		13.3951		1.61814	0	0
LMHFDP_171660	LiM	CP019384.1_prot_QAT17393.1_1265	#N/A		16.0966		2.94946	0	1.28739
LMHFDP_171665	LiM	CP019384.1_prot_QAT17394.1_1266	#N/A		21.6542		8.18836	0.813009	18.7954
LMHFDP_171670	LiM	CP019384.1_prot_QAT18048.1_1267	#N/A		27.2506		13.8119	4.23308	11.5761
LMHFDP_171675	LiM	CP019384.1_prot_QAT17395.1_1268	#N/A		25.1763		6.80437	0	8.2291
LMHFDP_171680	LiM	CP019384.1_prot_QAT17396.1_1269	#N/A		9.95061		22.6504	2.97949	46.515
LMHFDP_171685	LiM	#N/A	#N/A		0		n.d.	n.d.	n.d.
LMHFDP_171690	LiM	CP019384.1_prot_QAT18049.1_1270	#N/A		9.76462		n.d.	n.d.	n.d.
LMHFDP_171695	LiM	CP019384.1_prot_QAT17397.1_1271	#N/A		10.2937		n.d.	n.d.	n.d.
LMHFDP_171700	LiM	CP019384.1_prot_QAT17398.1_1272	#N/A		50.4956		13.5234	4.64995	16.3671
LMHFDP_171705	LiM	CP019384.1_prot_QAT17399.1_1273	#N/A		35.4995		23.2566	3.63023	62.0887
LMHFDP_171710	LiM	CP019384.1_prot_QAT17400.1_1274	#N/A		293.995		27.0759	1.30643	24.3749
LMHFDP_171715	LiM	CP019384.1_prot_QAT17401.1_1275	#N/A		33.1687		n.d.	n.d.	n.d.
LMHFDP_171720	LiM	#N/A	#N/A		0		n.d.	n.d.	n.d.
LMHFDP_171725	LiM	CP019384.1_prot_QAT17402.1_1276	#N/A		10.4377		n.d.	n.d.	n.d.
LMHFDP_171730	LiM	CP019384.1_prot_QAT18050.1_1277	#N/A		15.8974		n.d.	n.d.	n.d.
LMHFDP_171735	LiM	#N/A	#N/A		0		n.d.	n.d.	n.d.
LMHFDP_171740	LiM	CP019384.1_prot_QAT17403.1_1278	#N/A		23.9881		72.4547	14.7463	97.0324
LMHFDP_171745	LiM	CP019384.1_prot_QAT17404.1_1279	#N/A		9.39159		n.d.	n.d.	n.d.
LMHFDP_171750	LiM	CP019384.1_prot_QAT17405.1_1280	#N/A		14.2152		n.d.	n.d.	n.d.
LMHFDP_171755	LiM	CP019384.1_prot_QAT17406.1_1281	#N/A		10.1768		n.d.	n.d.	n.d.
LMHFDP_171760	LiM	#N/A	#N/A		0		n.d.	n.d.	n.d.
LMHFDP_171765	LiM	CP019384.1_prot_QAT17407.1_1282	#N/A		19.1052		113.456	19.7262	68.1665
LMHFDP_171770	LiM	CP019384.1_prot_QAT17408.1_1283	#N/A		9.49352		40.6875	9.29605	33.8741
LMHFDP_171775	LiM	CP019384.1_prot_QAT17409.1_1284	#N/A		26.9991		32.7505	8.13797	42.2102
LMHFDP_171780	LiM	CP019384.1_prot_QAT17410.1_1285	#N/A		20.2385		0	2.2057	53.9148
LMHFDP_171785	LiM	CP019384.1_prot_QAT17411.1_1286	#N/A		23.8815		115.238	24.8332	88.9228
LMHFDP_171790	LiM	CP019384.1_prot_QAT17412.1_1287	#N/A		30.7183		81.6007	13.9523	91.0601
LMHFDP_171795	LiM	CP019384.1_prot_QAT18051.1_1288	#N/A		23.1859		52.0702	65.1743	347.621
LMHFDP_171800	LiM	CP019384.1_prot_QAT18052.1_1289	#N/A		19.9931		286.011	315.918	594.26
LMHFDP_171805	LiM	CP019384.1_prot_QAT17413.1_1290	#N/A		26.3709		14.3447	0.136494	1.80818
LMHFDP_171810	LiM	CP019384.1_prot_QAT17414.1_1291	#N/A		28.4303		n.d.	n.d.	n.d.
LMHFDP_171815	LiM	CP019384.1_prot_QAT17415.1_1292	#N/A		127.936		n.d.	n.d.	n.d.
LMHFDP_171820	LiM	CP019384.1_prot_QAT17416.1_1293	#N/A		16.8728		156.568	87.9167	246.163
LMHFDP_171825	LiM	CP019384.1_prot_QAT17417.1_1294	#N/A		26.0611		19.3773	1.7127	23.0236
LMHFDP_171830	LiM	CP019384.1_prot_QAT17418.1_1295	#N/A		34.2175		22.9776	4.12785	27.5981
LMHFDP_171835	LiM	CP019384.1_prot_QAT17419.1_1296	#N/A		30.0591		6.36673	1.30534	11.1149
LMHFDP_171840	LiM	CP019384.1_prot_QAT17420.1_1297	#N/A		28.8225		n.d.	n.d.	n.d.
LMHFDP_171845	LiM	CP019384.1_prot_QAT18053.1_1298	#N/A		51.1448		240.464	463.877	1775
LMHFDP_171850	LiM	CP019384.1_prot_QAT18054.1_1299	#N/A		15.1149		n.d.	n.d.	n.d.
LMHFDP_171855	LiM	CP019384.1_prot_QAT17421.1_1300	#N/A		11.7991		n.d.	n.d.	n.d.
LMHFDP_171860	LiM	AB2L26_04895	0.624		26.3709		n.d.	n.d.	n.d.
LMHFDP_171865	LiM	CP019384.1_prot_QAT17423.1_1302	#N/A		16.4233		n.d.	n.d.	n.d.
LMHFDP_171870	LiM	CP019384.1_prot_QAT17424.1_1303	#N/A		20.8269		n.d.	n.d.	n.d.
LMHFDP_171875	LiM	CP019384.1_prot_QAT17425.1_1304	#N/A		11.8019		5.84055	3.52224	0.494351
LMHFDP_171880	LiM	CP019384.1_prot_QAT17426.1_1305	#N/A		9.3287		n.d.	n.d.	n.d.
LMHFDP_171885	LiM	CP019384.1_prot_QAT17427.1_1306	#N/A		27.138		24.4319	11.4983	45.8368
LMHFDP_171890	LiM	CP019384.1_prot_QAT17428.1_1307	#N/A		19.3843		121.205	31.5864	124.916
LMHFDP_171895	LiM	CP019384.1_prot_QAT17429.1_1308	#N/A		29.5145		9.66444	0.135744	4.66291
LMHFDP_171900	LiM	CP019384.1_prot_QAT17430.1_1309	#N/A		30.1639		4.34898	0.667963	7.46417
LMHFDP_171905	LiM	CP019384.1_prot_QAT17431.1_1310	#N/A		17.5027		88.6923	25.4073	79.9491
LMHFDP_171910	LiM	CP019384.1_prot_QAT18055.1_1311	#N/A		24.2304		n.d.	n.d.	n.d.
LMHFDP_171915	LiM	CP019384.1_prot_QAT17432.1_1312	#N/A		16.5333		n.d.	n.d.	n.d.
LMHFDP_171920	LiM	CP019384.1_prot_QAT17433.1_1313	#N/A		20.0797		n.d.	n.d.	n.d.
LMHFDP_171925	LiM	#N/A	#N/A		0		n.d.	n.d.	n.d.
LMHFDP_171930	LiM	CP019384.1_prot_QAT17434.1_1315	#N/A		30.0478		398.644	133.942	487.096
LMHFDP_171935	LiM	#N/A	#N/A		0		n.d.	n.d.	n.d.
LMHFDP_171940	LiM	CP019384.1_prot_QAT17435.1_1316	#N/A		14.4912		72.7606	10.1537	52.4888
LMHFDP_171945	LiM	CP019384.1_prot_QAT17436.1_1317	#N/A		33.0905		190.556	50.8797	195.072
LMHFDP_171950	LiM	CP019384.1_prot_QAT17437.1_1318	#N/A		30.3307		225.598	67.5624	265.805
LMHFDP_171955	LiM	CP019384.1_prot_QAT17438.1_1319	#N/A		53.9417		5.14454	1.08766	8.85844
LMHFDP_171960	LiM	CP019384.1_prot_QAT17439.1_1320	#N/A		29.4314		8.62506	1.13108	38.5684
LMHFDP_171965	LiM	CP019384.1_prot_QAT17440.1_1321	#N/A		21.4184		3.64959	0	3.50892
LMHFDP_171970	LiM	CP019384.1_prot_QAT17441.1_1322	#N/A		30.8329		n.d.	n.d.	n.d.
LMHFDP_171975	LiM	CP019384.1_prot_QAT17442.1_1323	#N/A		25.5873		2.99967	2.11689	29.437
LMHFDP_171980	LiM	CP019384.1_prot_QAT17443.1_1324	#N/A		32.1481		n.d.	n.d.	n.d.
LMHFDP_171985	LiM	CP019384.1_prot_QAT17444.1_1325	#N/A		24.7181		n.d.	n.d.	n.d.
LMHFDP_171990	LiM	CP019384.1_prot_QAT17445.1_1326	#N/A		38.7916		n.d.	n.d.	n.d.
LMHFDP_171995	LiM	CP019384.1_prot_QAT17446.1_1327	#N/A		22.8531		8.44449	0.773944	3.47051
LMHFDP_172000	LiM	CP019384.1_prot_QAT17447.1_1328	#N/A		17.9765		n.d.	n.d.	n.d.
LMHFDP_172005	LiM	CP019384.1_prot_QAT17448.1_1329	#N/A		33.7037		2385.78	744.818	2830.81
LMHFDP_172010	LiM	CP019384.1_prot_QAT17449.1_1330	#N/A		28.5664		46.55	26.335	70.5388
LMHFDP_172015	LiM	CP019384.1_prot_QAT17450.1_1331	#N/A		34.0469		145.319	67.2673	226.143
LMHFDP_172020	LiM	CP019384.1_prot_QAT17451.1_1332	#N/A		32.625		806.706	291.674	1014.47
LMHFDP_172025	LiM	CP019384.1_prot_QAT18056.1_1333	#N/A		26.9978		69.9329	27.0461	87.4751
LMHFDP_172030	LiM	CP019384.1_prot_QAT17452.1_1334	#N/A		44.2249		417.079	120.482	524.318
LMHFDP_172035	LiM	CP019384.1_prot_QAT18057.1_1335	#N/A		16.7273		n.d.	n.d.	n.d.
LMHFDP_172040	LiM	CP019384.1_prot_QAT17453.1_1336	#N/A		30.3849		61.9141	8.88615	77.049
LMHFDP_172045	LiM	CP019384.1_prot_QAT17454.1_1337	#N/A		41.5464		216.593	65.973	243.471
LMHFDP_172050	LiM	CP019384.1_prot_QAT17455.1_1338	#N/A		43.7981		0.760871	0	0
LMHFDP_172055	LiM	CP019384.1_prot_QAT17456.1_1339	#N/A		83.9079		92.2173	64.2277	84.7192
LMHFDP_172060	LiM	CP019384.1_prot_QAT17457.1_1340	#N/A		14.8584		13.572	1.44411	17.3887
LMHFDP_172065	LiM	CP019384.1_prot_QAT17458.1_1341	#N/A		33.0637		n.d.	n.d.	n.d.
LMHFDP_172070	LiM	CP019384.1_prot_QAT17459.1_1342	#N/A		39.0585		414.202	123.091	406.574
LMHFDP_172075	LiM	CP019384.1_prot_QAT18058.1_1343	#N/A		23.9197		9.28636	0	0
LMHFDP_172080	LiM	CP019384.1_prot_QAT17460.1_1344	#N/A		27.9861		16.7341	1.10578	10.2851
LMHFDP_172085	LiM	CP019384.1_prot_QAT17461.1_1345	#N/A		33.2588		41.8789	19.1383	70.5423
LMHFDP_172090	LiM	CP019384.1_prot_QAT17462.1_1346	#N/A		16.6874		62.6961	7.19482	35.7425
LMHFDP_172095	LiM	#N/A	#N/A		5.8533		n.d.	n.d.	n.d.
LMHFDP_172100	LiM	CP019384.1_prot_QAT17463.1_1347	#N/A		27.4002		n.d.	n.d.	n.d.
LMHFDP_172105	LiM	CP019384.1_prot_QAT17464.1_1348	#N/A		12.6135		17.7928	2.54122	21.2274
LMHFDP_172110	LiM	CP019384.1_prot_QAT17465.1_1349	#N/A		19.7259		0.192637	2.08759	40.6309
LMHFDP_172115	LiM	CP019384.1_prot_QAT17466.1_1350	#N/A		33.6675		42.1885	5.62359	43.7524
LMHFDP_172120	LiM	CP019384.1_prot_QAT17467.1_1351	#N/A		24.7619		5.51789	7.31666	72.3388
LMHFDP_172125	LiM	CP019384.1_prot_QAT17468.1_1352	#N/A		21.4621		n.d.	n.d.	n.d.
LMHFDP_172130	LiM	CP019384.1_prot_QAT17469.1_1353	#N/A		19.6992		28.4276	0	25.6079
LMHFDP_172135	LiM	CP019384.1_prot_QAT17470.1_1354	#N/A		80.4298		10.379	1.42185	21.9676
LMHFDP_172140	LiM	CP019384.1_prot_QAT17471.1_1355	#N/A		29.2665		28.8827	19.3612	172.762
LMHFDP_172145	LiM	CP019384.1_prot_QAT17472.1_1356	#N/A		18.5415		n.d.	n.d.	n.d.
LMHFDP_172150	LiM	CP019384.1_prot_QAT17473.1_1357	#N/A		27.8772		7.10605	0	0
LMHFDP_172155	LiM	CP019384.1_prot_QAT17474.1_1358	#N/A		29.4675		3.6031	0.454177	6.13049
LMHFDP_172160	LiM	CP019384.1_prot_QAT17475.1_1359	#N/A		13.1506		7.18748	0.475698	5.5659
LMHFDP_172165	LiM	#N/A	#N/A		16.5844		n.d.	n.d.	n.d.
LMHFDP_172170	LiM	CP019384.1_prot_QAT17476.1_1360	#N/A		21.1852		n.d.	n.d.	n.d.
LMHFDP_172175	LiM	CP019384.1_prot_QAT18059.1_1361	#N/A		9.68168		19.9212	3.31413	16.9413
LMHFDP_172180	LiM	CP019384.1_prot_QAT18060.1_1362	#N/A		11.9407		17.1553	3.39227	13.76
LMHFDP_172185	LiM	CP019384.1_prot_QAT17477.1_1363	#N/A		11.2648		37.5845	11.0215	53.3036
LMHFDP_172190	LiM	CP019384.1_prot_QAT17478.1_1364	#N/A		25.6396		1078.37	151.831	889.9
LMHFDP_172195	LiM	CP019384.1_prot_QAT17479.1_1365	#N/A		8.9258		18.4256	3.82973	16.1113
LMHFDP_172200	LiM	CP019384.1_prot_QAT17480.1_1366	#N/A		25.1996		45.4817	11.9214	82.4477
LMHFDP_172205	LiM	CP019384.1_prot_QAT17481.1_1367	#N/A		18.4478		n.d.	n.d.	n.d.
LMHFDP_172210	LiM	CP019384.1_prot_QAT17483.1_1369	#N/A		6.21913		n.d.	n.d.	n.d.
LMHFDP_172215	LiM	#N/A	#N/A		15.4406		n.d.	n.d.	n.d.
LMHFDP_172220	LiM	CP019384.1_prot_QAT17484.1_1370	#N/A		15.9351		69.7507	9.67606	59.4234
LMHFDP_172225	LiM	CP019384.1_prot_QAT17485.1_1371	#N/A		3.62573		73.3341	18.7323	75.4303
LMHFDP_172230	LiM	CP019384.1_prot_QAT17486.1_1372	#N/A		16.2828		n.d.	n.d.	n.d.
LMHFDP_172235	LiM	CP019384.1_prot_QAT17487.1_1373	#N/A		66.0783		11.9379	1.87502	12.8277
LMHFDP_172240	LiM	CP019384.1_prot_QAT17488.1_1374	#N/A		22.4089		17.8089	1.32001	9.19066
LMHFDP_172245	LiM	CP019384.1_prot_QAT17489.1_1375	#N/A		25.109		57.4064	271.103	42.5812
LMHFDP_172250	LiM	CP019384.1_prot_QAT17490.1_1376	#N/A		23.8043		4.24687	1.74624	6.54965
LMHFDP_172255	LiM	CP019384.1_prot_QAT17491.1_1377	#N/A		28.0658		n.d.	n.d.	n.d.
LMHFDP_172260	LiM	CP019384.1_prot_QAT17492.1_1378	#N/A		26.3996		276.976	45.5156	213.215
LMHFDP_172265	LiM	CP019384.1_prot_QAT17493.1_1379	#N/A		24.2042		n.d.	n.d.	n.d.
LMHFDP_172270	LiM	CP019384.1_prot_QAT17494.1_1380	#N/A		34.1956		43.6448	10.6383	42.1033
LMHFDP_172275	LiM	CP019384.1_prot_QAT17495.1_1381	#N/A		50.3316		146.274	19.93	89.5245
LMHFDP_172280	LiM	CP019384.1_prot_QAT17496.1_1382	#N/A		50.5392		65.9021	1.54568	19.5722
LMHFDP_172285	LiM	CP019384.1_prot_QAT17497.1_1383	#N/A		17.3894		n.d.	n.d.	n.d.
LMHFDP_172290	LiM	CP019384.1_prot_QAT17498.1_1384	#N/A		39.5537		67.3931	16.6646	74.9171
LMHFDP_172295	LiM	CP019384.1_prot_QAT17499.1_1385	#N/A		23.3311		52.7765	5.59963	48.2577
LMHFDP_172300	LiM	CP019384.1_prot_QAT17500.1_1386	#N/A		34.2511		54.4719	14.8882	89.2908
LMHFDP_172305	LiM	CP019384.1_prot_QAT17501.1_1387	#N/A		57.5357		5.03772	2.51729	7.72363
LMHFDP_172310	LiM	CP019384.1_prot_QAT17502.1_1388	#N/A		35.918		283.525	54.3633	381.189
LMHFDP_172315	LiM	CP019384.1_prot_QAT17503.1_1389	#N/A		35.8222		n.d.	n.d.	n.d.
LMHFDP_172320	LiM	CP019384.1_prot_QAT17504.1_1390	#N/A		28.6349		6.19232	3.18984	4.39538
LMHFDP_172325	LiM	CP019384.1_prot_QAT17505.1_1391	#N/A		20.2385		n.d.	n.d.	n.d.
LMHFDP_172330	LiM	CP019384.1_prot_QAT17506.1_1392	#N/A		78.0219		n.d.	n.d.	n.d.
LMHFDP_172335	LiM	CP019384.1_prot_QAT17507.1_1393	#N/A		31.7573		9.6383	2.57877	5.51799
LMHFDP_172340	LiM	CP019384.1_prot_QAT17508.1_1394	#N/A		40.7812		679.253	123.364	512.079
LMHFDP_172345	LiM	CP019384.1_prot_QAT17509.1_1395	#N/A		23.617		291.328	79.9146	326.828
LMHFDP_172350	LiM	CP019384.1_prot_QAT17510.1_1396	#N/A		16.6357		3.73429	0	1.75602
LMHFDP_172355	LiM	CP019384.1_prot_QAT17512.1_1398	#N/A		62.3121		33.6696	8.31216	52.5458
LMHFDP_172360	LiM	CP019384.1_prot_QAT18061.1_1399	#N/A		37.3148		55.9625	17.7652	64.8085
LMHFDP_172365	LiM	CP019384.1_prot_QAT17513.1_1400	#N/A		27.2481		38.0037	12.8742	47.6019
LMHFDP_172370	LiM	CP019384.1_prot_QAT18062.1_1401	#N/A		41.7508		228.152	52.6581	250.033
LMHFDP_172375	LiM	CP019384.1_prot_QAT17514.1_1402	#N/A		36.8302		67.7993	4.06601	54.9009
LMHFDP_172380	LiM	CP019384.1_prot_QAT17515.1_1403	#N/A		17.7087		n.d.	n.d.	n.d.
LMHFDP_172385	LiM	CP019384.1_prot_QAT17516.1_1404	#N/A		27.4951		32.6197	8.00226	39.1127
LMHFDP_172390	LiM	CP019384.1_prot_QAT17517.1_1405	#N/A		30.0616		252.435	89.5148	220.076
LMHFDP_172395	LiM	CP019384.1_prot_QAT17518.1_1406	#N/A		32.7407		30.5538	5.6211	44.7644
LMHFDP_172400	LiM	CP019384.1_prot_QAT17519.1_1407	#N/A		34.5742		209.311	58.1562	338.178
LMHFDP_172405	LiM	CP019384.1_prot_QAT17520.1_1408	#N/A		34.7966		1497.94	367.948	1353.42
LMHFDP_172410	LiM	CP019384.1_prot_QAT17521.1_1409	#N/A		45.3357		86.2595	35.8951	139.455
LMHFDP_172415	LiM	CP019384.1_prot_QAT17522.1_1410	#N/A		23.9169		159.754	33.0409	167.217
LMHFDP_172420	LiM	CP019384.1_prot_QAT17523.1_1411	#N/A		40.1369		49.6558	19.4048	41.0846
LMHFDP_172425	LiM	CP019384.1_prot_QAT17524.1_1412	#N/A		46.2819		10.7904	0.135394	1.70467
LMHFDP_172430	LiM	CP019384.1_prot_QAT18063.1_1413	#N/A		20.6766		100.407	19.6297	85.2786
LMHFDP_172435	LiM	CP019384.1_prot_QAT17525.1_1414	#N/A		27.3335		59.1369	14.5617	78.3042
LMHFDP_172440	LiM	CP019384.1_prot_QAT17526.1_1415	#N/A		29.7826		221.566	86.6836	240.959
LMHFDP_172445	LiM	#N/A	#N/A		4.08929		n.d.	n.d.	n.d.
LMHFDP_172450	LiM	CP019384.1_prot_QAT17527.1_1416	#N/A		5.4774		n.d.	n.d.	n.d.
LMHFDP_172455	LiM	CP019384.1_prot_QAT17528.1_1417	#N/A		20.8269		45.3464	15.3091	70.0085
LMHFDP_172460	LiM	CP019384.1_prot_QAT17529.1_1418	#N/A		17.0582		n.d.	n.d.	n.d.
LMHFDP_172465	LiM	CP019384.1_prot_QAT17530.1_1419	#N/A		34.4444		124.081	0	530.538
LMHFDP_172470	LiM	CP019384.1_prot_QAT17531.1_1420	#N/A		23.8815		59.1239	21.4812	61.6694
LMHFDP_172475	LiM	CP019384.1_prot_QAT17532.1_1421	#N/A		33.2963		57.5848	13.9375	41.7264
LMHFDP_172480	LiM	CP019384.1_prot_QAT17533.1_1422	#N/A		13.1217		n.d.	n.d.	n.d.
LMHFDP_172485	LiM	CP019384.1_prot_QAT17534.1_1423	#N/A		39.883		129.039	43.0772	132.266
LMHFDP_172490	LiM	CP019384.1_prot_QAT17536.1_1425	#N/A		23.0262		72.6931	9.24428	61.9721
LMHFDP_172495	LiM	CP019384.1_prot_QAT17537.1_1426	#N/A		11.6609		94.1422	110.078	371.054
LMHFDP_172500	LiM	CP019384.1_prot_QAT17538.1_1427	#N/A		28.7165		94.2764	48.5524	97.3948
LMHFDP_172505	LiM	CP019384.1_prot_QAT17539.1_1428	#N/A		21.7217		29.1491	5.98117	36.6858
LMHFDP_172510	LiM	CP019384.1_prot_QAT17540.1_1429	#N/A		30.8079		n.d.	n.d.	n.d.
LMHFDP_172515	LiM	CP019384.1_prot_QAT17541.1_1430	#N/A		21.0224		n.d.	n.d.	n.d.
LMHFDP_172520	LiM	CP019384.1_prot_QAT17542.1_1431	#N/A		3.55379		15.2041	5.10822	16.2077
LMHFDP_172525	LiM	CP019384.1_prot_QAT17543.1_1432	#N/A		33.1687		57.2745	6.78381	13.573
LMHFDP_172530	LiM	CP019384.1_prot_QAT17544.1_1433	#N/A		11.0562		59.7145	17.2379	87.85
LMHFDP_172535	LiM	CP019384.1_prot_QAT17545.1_1434	#N/A		38.5185		n.d.	n.d.	n.d.
LMHFDP_172540	LiM	#N/A	#N/A		20.1702		n.d.	n.d.	n.d.
LMHFDP_172545	LiM	#N/A	#N/A		5.74074		n.d.	n.d.	n.d.
LMHFDP_172550	LiM	#N/A	#N/A		11.6609		n.d.	n.d.	n.d.
LMHFDP_172555	LiM	CP019384.1_prot_QAT17548.1_1437	#N/A		12.7936		n.d.	n.d.	n.d.
LMHFDP_172560	LiM	CP019384.1_prot_QAT17549.1_1438	#N/A		16.2517		n.d.	n.d.	n.d.
LMHFDP_172565	LiM	CP019384.1_prot_QAT17550.1_1439	#N/A		20.4866		n.d.	n.d.	n.d.
LMHFDP_172570	LiM	CP019384.1_prot_QAT17552.1_1441	#N/A		16.8973		n.d.	n.d.	n.d.
LMHFDP_172575	LiM	#N/A	#N/A		0		n.d.	n.d.	n.d.
LMHFDP_172580	LiM	CP019384.1_prot_QAT17553.1_1442	#N/A		19.3037		n.d.	n.d.	n.d.
LMHFDP_172585	LiM	CP019384.1_prot_QAT18064.1_1443	#N/A		8.53697		95.4464	10.0504	129.723
LMHFDP_172590	LiM	CP019384.1_prot_QAT17554.1_1444	#N/A		8.80874		27.646	29.5015	117.466
LMHFDP_232130	LiM	#N/A	#N/A		0		n.d.	n.d.	n.d.
LMHFDP_232135	LiM	#N/A	#N/A		0		n.d.	n.d.	n.d.
LMHFDP_232140	LiM	#N/A	#N/A		0		n.d.	n.d.	n.d.
LMHFDP_232145	LiM	#N/A	#N/A		0		n.d.	n.d.	n.d.
LMHFDP_232150	LiM	#N/A	#N/A		0		n.d.	n.d.	n.d.
LMHFDP_232155	LiM	#N/A	#N/A		0		n.d.	n.d.	n.d.
LMHFDP_232160	LiM	#N/A	#N/A		0.981968		n.d.	n.d.	n.d.
LMHFDP_232165	LiM	#N/A	#N/A		0		n.d.	n.d.	n.d.
LMHFDP_232170	LiM	#N/A	#N/A		0		n.d.	n.d.	n.d.
LMHFDP_232175	LiM	#N/A	#N/A		0		n.d.	n.d.	n.d.
LMHFDP_232180	LiM	#N/A	#N/A		0		n.d.	n.d.	n.d.
LMHFDP_232185	LiM	#N/A	#N/A		0		n.d.	n.d.	n.d.
LMHFDP_232190	LiM	#N/A	#N/A		0		n.d.	n.d.	n.d.
LMHFDP_232195	LiM	#N/A	#N/A		0		n.d.	n.d.	n.d.
LMHFDP_232200	LiM	#N/A	#N/A		0		n.d.	n.d.	n.d.
LMHFDP_232205	LiM	#N/A	#N/A		0		n.d.	n.d.	n.d.
LMHFDP_232210	LiM	#N/A	#N/A		0		n.d.	n.d.	n.d.
LMHFDP_232215	LiM	#N/A	#N/A		0		n.d.	n.d.	n.d.
LMHFDP_232220	LiM	#N/A	#N/A		0.5559		n.d.	n.d.	n.d.
LMHFDP_232225	LiM	#N/A	#N/A		0		n.d.	n.d.	n.d.
LMHFDP_232230	LiM	#N/A	#N/A		0		n.d.	n.d.	n.d.
LMHFDP_232235	LiM	#N/A	#N/A		0		n.d.	n.d.	n.d.
LMHFDP_232240	LiM	#N/A	#N/A		0		n.d.	n.d.	n.d.
LMHFDP_232245	LiM	#N/A	#N/A		0		n.d.	n.d.	n.d.
LMHFDP_232250	LiM	#N/A	#N/A		0		n.d.	n.d.	n.d.
LMHFDP_232255	LiM	#N/A	#N/A		1.3631		n.d.	n.d.	n.d.
LMHFDP_232260	LiM	#N/A	#N/A		0		n.d.	n.d.	n.d.
LMHFDP_232265	LiM	#N/A	#N/A		0		n.d.	n.d.	n.d.
LMHFDP_232270	LiM	#N/A	#N/A		0		n.d.	n.d.	n.d.
LMHFDP_232275	LiM	#N/A	#N/A		0		n.d.	n.d.	n.d.
LMHFDP_232280	LiM	#N/A	#N/A		0		n.d.	n.d.	n.d.
LMHFDP_232285	LiM	#N/A	#N/A		0		n.d.	n.d.	n.d.
LMHFDP_232290	LiM	#N/A	#N/A		0		n.d.	n.d.	n.d.
LMHFDP_232295	LiM	#N/A	#N/A		0		n.d.	n.d.	n.d.
LMHFDP_232300	LiM	#N/A	#N/A		0		n.d.	n.d.	n.d.
LMHFDP_232305	LiM	#N/A	#N/A		0		n.d.	n.d.	n.d.
LMHFDP_232310	LiM	#N/A	#N/A		1.49259		n.d.	n.d.	n.d.
LMHFDP_232315	LiM	#N/A	#N/A		0		n.d.	n.d.	n.d.
LMHFDP_232320	LiM	#N/A	#N/A		0		n.d.	n.d.	n.d.
LMHFDP_232325	LiM	#N/A	#N/A		0		n.d.	n.d.	n.d.
LMHFDP_232330	LiM	#N/A	#N/A		0		n.d.	n.d.	n.d.
LMHFDP_232335	LiM	CP019384.1_prot_QAT16743.1_556	#N/A		0		n.d.	n.d.	n.d.
LMHFDP_232340	LiM	CP019384.1_prot_QAT16742.1_555	#N/A		21.4761		2.09183	0	13.9043
LMHFDP_232345	LiM	CP019384.1_prot_QAT16741.1_554	#N/A		33.5072		n.d.	n.d.	n.d.
LMHFDP_232350	LiM	CP019384.1_prot_QAT16740.1_553	#N/A		4.29523		n.d.	n.d.	n.d.
LMHFDP_232355	LiM	CP019384.1_prot_QAT16739.1_552	#N/A		6.6708		0.787089	0	2.47129
LMHFDP_232360	LiM	CP019384.1_prot_QAT16738.1_551	#N/A		2.45694		n.d.	n.d.	n.d.
LMHFDP_232365	LiM	CP019384.1_prot_QAT16737.1_550	#N/A		2.94107		1.69626	0	3.49291
LMHFDP_232370	LiM	CP019384.1_prot_QAT16736.1_549	#N/A		10.1479		159.23	40.0448	167.823
LMHFDP_232375	LiM	CP019384.1_prot_QAT16735.1_548	#N/A		9.3287		107.368	38.1178	68.1695
LMHFDP_232380	LiM	CP019384.1_prot_QAT16734.1_547	#N/A		7.96866		n.d.	n.d.	n.d.
LMHFDP_232385	LiM	CP019384.1_prot_QAT16733.1_546	#N/A		12.6357		n.d.	n.d.	n.d.
LMHFDP_232390	LiM	CP019384.1_prot_QAT16732.1_545	#N/A		9.3287		n.d.	n.d.	n.d.
LMHFDP_232395	LiM	CP019384.1_prot_QAT16731.1_544	#N/A		0		n.d.	n.d.	n.d.
LMHFDP_232400	LiM	CP019384.1_prot_QAT16729.1_542	#N/A		2.17897		n.d.	n.d.	n.d.
LMHFDP_232405	LiM	CP019384.1_prot_QAT16728.1_541	#N/A		18.092		n.d.	n.d.	n.d.
LMHFDP_232410	LiM	CP019384.1_prot_QAT16727.1_540	#N/A		25.6304		21.1734	2.00535	10.8757
LMHFDP_232415	LiM	CP019384.1_prot_QAT16726.1_539	#N/A		52.4868		595.635	148.791	576.55
LMHFDP_232420	LiM	CP019384.1_prot_QAT16725.1_538	#N/A		100.338		565.201	54.4131	390.886
LMHFDP_232425	LiM	CP019384.1_prot_QAT16724.1_537	#N/A		39.0917		265.135	46.9539	208.857
LMHFDP_232430	LiM	CP019384.1_prot_QAT16723.1_536	#N/A		25.2269		95.6969	5.29781	105.881
LMHFDP_232435	LiM	CP019384.1_prot_QAT17993.1_535	#N/A		82.6666		4.77489	0	12.2088
LMHFDP_232440	LiM	CP019384.1_prot_QAT16722.1_534	#N/A		160.209		266.765	85.6974	257.464
LMHFDP_232445	LiM	#N/A	#N/A		0		n.d.	n.d.	n.d.
LMHFDP_232450	LiM	CP019384.1_prot_QAT16721.1_533	#N/A		87.3901		0.990593	0	4.75774
LMHFDP_232455	LiM	CP019384.1_prot_QAT16719.1_531	#N/A		119.407		n.d.	n.d.	n.d.
LMHFDP_232460	LiM	CP019384.1_prot_QAT16718.1_530	#N/A		128.575		17.2561	0.996173	14.4414
LMHFDP_232465	LiM	CP019384.1_prot_QAT16717.1_529	#N/A		66.0655		152.827	39.2078	131.847
LMHFDP_232470	LiM	CP019384.1_prot_QAT16716.1_528	#N/A		92.2252		398.184	62.6683	499.943
LMHFDP_232475	LiM	CP019384.1_prot_QAT16715.1_527	#N/A		26.3649		547.864	212.502	713.922
LMHFDP_232480	LiM	CP019384.1_prot_QAT16714.1_526	#N/A		37.5996		109.302	35.8529	118.612
LMHFDP_232485	LiM	CP019384.1_prot_QAT16713.1_525	#N/A		8.89204		n.d.	n.d.	n.d.
LMHFDP_232490	LiM	CP019384.1_prot_QAT16712.1_524	#N/A		6.63374		n.d.	n.d.	n.d.
LMHFDP_232495	LiM	CP019384.1_prot_QAT16711.1_523	#N/A		7.42583		n.d.	n.d.	n.d.
LMHFDP_232500	LiM	CP019384.1_prot_QAT16710.1_522	#N/A		7.75372		n.d.	n.d.	n.d.
LMHFDP_232505	LiM	CP019384.1_prot_QAT16709.1_521	#N/A		5.23716		n.d.	n.d.	n.d.
LMHFDP_232510	LiM	CP019384.1_prot_QAT16708.1_520	#N/A		4.89374		n.d.	n.d.	n.d.
LMHFDP_232515	LiM	CP019384.1_prot_QAT16707.1_519	#N/A		9.4269		n.d.	n.d.	n.d.
LMHFDP_232520	LiM	CP019384.1_prot_QAT16706.1_518	#N/A		23.4132		n.d.	n.d.	n.d.
LMHFDP_232525	LiM	CP019384.1_prot_QAT16705.1_517	#N/A		6.01044		n.d.	n.d.	n.d.
LMHFDP_232530	LiM	CP019384.1_prot_QAT16704.1_516	#N/A		9.82466		n.d.	n.d.	n.d.
LMHFDP_232535	LiM	CP019384.1_prot_QAT16703.1_515	#N/A		20.3535		4.8905	6.2259	32.4849
LMHFDP_232540	LiM	CP019384.1_prot_QAT16702.1_514	#N/A		19.1358		n.d.	n.d.	n.d.
LMHFDP_232545	LiM	CP019384.1_prot_QAT16701.1_513	#N/A		24.8765		n.d.	n.d.	n.d.
LMHFDP_232550	LiM	CP019384.1_prot_QAT16700.1_512	#N/A		77.037		n.d.	n.d.	n.d.
LMHFDP_232555	LiM	CP019384.1_prot_QAT16699.1_511	#N/A		10.5566		121.441	22.7956	157.238
LMHFDP_232560	LiM	#N/A	#N/A		2.95563		n.d.	n.d.	n.d.
LMHFDP_232565	LiM	CP019384.1_prot_BU251_02605_510	#N/A		10.4743		46.7481	13.3061	46.6796
LMHFDP_232570	LiM	CP019384.1_prot_QAT16698.1_509	#N/A		14.1612		108.24	42.2459	146.071
LMHFDP_232575	LiM	CP019384.1_prot_QAT16697.1_508	#N/A		11.9127		n.d.	n.d.	n.d.
LMHFDP_232580	LiM	CP019384.1_prot_QAT16696.1_507	#N/A		3.67031		n.d.	n.d.	n.d.
LMHFDP_232585	LiM	CP019384.1_prot_QAT16695.1_506	#N/A		12.2201		n.d.	n.d.	n.d.
LMHFDP_232590	LiM	CP019384.1_prot_QAT16694.1_505	#N/A		4.99195		n.d.	n.d.	n.d.
LMHFDP_232595	LiM	CP019384.1_prot_QAT17992.1_504	#N/A		133.035		22.943	0	18.6436
LMHFDP_232600	LiM	CP019384.1_prot_QAT16693.1_503	#N/A		26.1858		49.5158	15.4089	56.2725
LMHFDP_232605	LiM	CP019384.1_prot_QAT16692.1_502	#N/A		10.7381		n.d.	n.d.	n.d.
LMHFDP_232610	LiM	CP019384.1_prot_QAT16691.1_501	#N/A		5.70417		n.d.	n.d.	n.d.
LMHFDP_232615	LiM	CP019384.1_prot_QAT16690.1_500	#N/A		8.40897		n.d.	n.d.	n.d.
LMHFDP_232620	LiM	CP019384.1_prot_QAT16689.1_499	#N/A		5.14687		n.d.	n.d.	n.d.
LMHFDP_232625	LiM	CP019384.1_prot_QAT16688.1_498	#N/A		9.82327		n.d.	n.d.	n.d.
LMHFDP_232630	LiM	CP019384.1_prot_QAT16687.1_497	#N/A		8.65271		n.d.	n.d.	n.d.
LMHFDP_232635	LiM	CP019384.1_prot_QAT16686.1_496	#N/A		1.84271		n.d.	n.d.	n.d.
LMHFDP_232640	LiM	CP019384.1_prot_QAT16685.1_495	#N/A		11.7836		n.d.	n.d.	n.d.
LMHFDP_232645	LiM	CP019384.1_prot_QAT16684.1_494	#N/A		7.59589		n.d.	n.d.	n.d.
LMHFDP_232650	LiM	CP019384.1_prot_QAT16683.1_493	#N/A		15.6505		n.d.	n.d.	n.d.
LMHFDP_232655	LiM	CP019384.1_prot_QAT16681.1_491	#N/A		6.71225		n.d.	n.d.	n.d.
LMHFDP_232660	LiM	CP019384.1_prot_QAT16680.1_490	#N/A		2.21125		n.d.	n.d.	n.d.
LMHFDP_232665	LiM	CP019384.1_prot_QAT16679.1_489	#N/A		7.98954		n.d.	n.d.	n.d.
LMHFDP_232670	LiM	CP019384.1_prot_QAT16678.1_488	#N/A		11.9887		n.d.	n.d.	n.d.
LMHFDP_232675	LiM	CP019384.1_prot_QAT16677.1_487	#N/A		5.74074		n.d.	n.d.	n.d.
LMHFDP_232680	LiM	CP019384.1_prot_QAT16676.1_486	#N/A		13.2675		97.4095	24.9376	108.032
LMHFDP_232685	LiM	CP019384.1_prot_QAT16675.1_485	#N/A		9.3287		n.d.	n.d.	n.d.
LMHFDP_232690	LiM	CP019384.1_prot_QAT16674.1_484	#N/A		5.79647		n.d.	n.d.	n.d.
LMHFDP_232695	LiM	CP019384.1_prot_QAT16673.1_483	#N/A		3.1423		n.d.	n.d.	n.d.
LMHFDP_232700	LiM	CP019384.1_prot_QAT16672.1_482	#N/A		5.53544		n.d.	n.d.	n.d.
LMHFDP_232705	LiM	CP019384.1_prot_QAT16671.1_481	#N/A		8.19462		n.d.	n.d.	n.d.
LMHFDP_232710	LiM	CP019384.1_prot_QAT16670.1_480	#N/A		7.82144		n.d.	n.d.	n.d.
LMHFDP_232715	LiM	CP019384.1_prot_QAT16669.1_479	#N/A		6.17624		0.550051	0	0
LMHFDP_232720	LiM	CP019384.1_prot_QAT16668.1_478	#N/A		7.28094		n.d.	n.d.	n.d.
LMHFDP_232725	LiM	CP019384.1_prot_QAT16667.1_477	#N/A		2.35983		15.9304	4.32899	24.1378
LMHFDP_232730	LiM	CP019384.1_prot_QAT16666.1_476	#N/A		1.80374		191.862	41.9201	263.899
LMHFDP_232735	LiM	CP019384.1_prot_QAT16664.1_474	#N/A		5.71327		4.46492	0	7.51919
LMHFDP_232740	LiM	CP019384.1_prot_QAT16663.1_473	#N/A		12.1431		114.219	5.12841	75.8446
LMHFDP_232745	LiM	CP019384.1_prot_QAT16662.1_472	#N/A		4.78907		38.4334	5.75075	106.985
LMHFDP_232750	LiM	CP019384.1_prot_QAT16660.1_470	#N/A		6.88889		n.d.	n.d.	n.d.
LMHFDP_232755	LiM	CP019384.1_prot_QAT16659.1_469	#N/A		7.48375		1.65637	0.1191	12.5643
LMHFDP_232760	LiM	CP019384.1_prot_QAT16658.1_468	#N/A		7.68717		12.5952	2.07549	18.2243
LMHFDP_232765	LiM	CP019384.1_prot_QAT16657.1_467	#N/A		2.78989		33.7155	0	20.611
LMHFDP_232770	LiM	CP019384.1_prot_QAT16656.1_466	#N/A		22.1608		80.1248	18.1415	123.587
LMHFDP_232775	LiM	CP019384.1_prot_QAT16655.1_465	#N/A		14.812		9.52857	1.03658	8.50612
LMHFDP_232780	LiM	CP019384.1_prot_QAT17991.1_464	#N/A		5.87635		5.02147	0	6.77097
LMHFDP_232785	LiM	CP019384.1_prot_QAT16654.1_463	#N/A		16.5232		170.145	32.4076	177.342
LMHFDP_232790	LiM	CP019384.1_prot_QAT16653.1_462	#N/A		6.54646		13.1926	1.91089	12.0379
LMHFDP_232795	LiM	CP019384.1_prot_QAT16652.1_461	#N/A		16.6036		38.1943	7.61244	54.6031
LMHFDP_232800	LiM	CP019384.1_prot_QAT16651.1_460	#N/A		6.51787		4.77188	0	5.74465
LMHFDP_232805	LiM	CP019384.1_prot_QAT16650.1_459	#N/A		9.69216		n.d.	n.d.	n.d.
LMHFDP_232810	LiM	CP019384.1_prot_QAT16649.1_458	#N/A		13.7476		0.107094	0.0725188	0
LMHFDP_232815	LiM	CP019384.1_prot_QAT17990.1_457	#N/A		19.9012		n.d.	n.d.	n.d.
LMHFDP_232820	LiM	CP019384.1_prot_QAT16648.1_456	#N/A		17.5599		1.20783	0.920718	1.77668
LMHFDP_232825	LiM	CP019384.1_prot_QAT16647.1_455	#N/A		19.2593		112.691	28.9692	134.577
LMHFDP_232830	LiM	CP019384.1_prot_QAT16646.1_454	#N/A		31.9841		640.507	77.7587	502.05
LMHFDP_232835	LiM	CP019384.1_prot_QAT17989.1_453	#N/A		6.99652		n.d.	n.d.	n.d.
LMHFDP_232840	LiM	CP019384.1_prot_QAT16645.1_452	#N/A		35.6031		34.9704	4.89618	41.1366
LMHFDP_232845	LiM	CP019384.1_prot_QAT16644.1_451	#N/A		21.3227		99.9806	15.239	77.5307
LMHFDP_232850	LiM	CP019384.1_prot_QAT16643.1_450	#N/A		15.5541		131.015	21.6045	193.979
LMHFDP_232855	LiM	CP019384.1_prot_QAT16642.1_449	#N/A		29.8518		48.7828	0	41.167
LMHFDP_232860	LiM	CP019384.1_prot_QAT17988.1_448	#N/A		15.4126		33.8704	5.42944	36.728
LMHFDP_232865	LiM	CP019384.1_prot_QAT16641.1_447	#N/A		17.4136		145.929	17.3056	77.0326
LMHFDP_232870	LiM	CP019384.1_prot_QAT16640.1_446	#N/A		20.7304		6.06825	0.784085	5.72261
LMHFDP_232875	LiM	CP019384.1_prot_QAT16639.1_445	#N/A		17.7338		1.70591	0	7.20263
LMHFDP_232880	LiM	CP019384.1_prot_QAT16638.1_444	#N/A		20.9896		7.48788	5.03024	14.5247
LMHFDP_232885	LiM	CP019384.1_prot_QAT16637.1_443	#N/A		31.2858		49.3358	1.21331	24.2735
LMHFDP_232890	LiM	CP019384.1_prot_QAT17987.1_442	#N/A		22.0309		13.2071	33.3477	54.6588
LMHFDP_232895	LiM	CP019384.1_prot_QAT16636.1_441	#N/A		26.8173		31.5098	9.55327	30.6368
LMHFDP_232900	LiM	CP019384.1_prot_QAT16635.1_440	#N/A		34.4793		168.627	76.7035	281.408
LMHFDP_232905	LiM	CP019384.1_prot_QAT16634.1_439	#N/A		12.2526		26.4626	3.42878	39.6894
LMHFDP_232910	LiM	CP019384.1_prot_QAT16633.1_438	#N/A		34.9616		190.33	95.6393	288.204
LMHFDP_232915	LiM	CP019384.1_prot_QAT17986.1_437	#N/A		24.298		12.204	8.98767	49.339
LMHFDP_232920	LiM	CP019384.1_prot_QAT16632.1_436	#N/A		17.2922		23.7543	7.96271	29.4511
LMHFDP_232925	LiM	CP019384.1_prot_QAT16631.1_435	#N/A		42.912		67.1336	16.4883	85.9206
LMHFDP_232930	LiM	CP019384.1_prot_QAT16630.1_434	#N/A		32.94		52.244	20.8764	51.3489
LMHFDP_232935	LiM	CP019384.1_prot_QAT17985.1_433	#N/A		22.875		21.3993	3.73531	26.0119
LMHFDP_232940	LiM	CP019384.1_prot_QAT16629.1_432	#N/A		30.6778		110.783	23.2985	80.8181
LMHFDP_232945	LiM	CP019384.1_prot_QAT16627.1_430	#N/A		41.9934		62.2317	17.4364	146.057
LMHFDP_232950	LiM	CP019384.1_prot_QAT16626.1_429	#N/A		13.3267		133.547	8.26241	80.8747
LMHFDP_232955	LiM	CP019384.1_prot_QAT16625.1_428	#N/A		22.7443		n.d.	n.d.	n.d.
LMHFDP_232960	LiM	CP019384.1_prot_QAT16624.1_427	#N/A		23.8815		20.4604	1.73807	37.1039
LMHFDP_232965	LiM	CP019384.1_prot_QAT16623.1_426	#N/A		18.2766		n.d.	n.d.	n.d.
LMHFDP_232970	LiM	CP019384.1_prot_QAT16622.1_425	#N/A		31.8093		83.3945	9.98077	85.7907
LMHFDP_232975	LiM	CP019384.1_prot_QAT17984.1_424	#N/A		30.0018		8.81847	34.8062	210.161
LMHFDP_232980	LiM	CP019384.1_prot_QAT16621.1_423	#N/A		14.2576		58.0005	14.2756	81.826
LMHFDP_232985	LiM	CP019384.1_prot_QAT16620.1_422	#N/A		14.6812		195.436	40.6944	213.688
LMHFDP_232990	LiM	CP019384.1_prot_QAT16619.1_421	#N/A		22.92		54.5433	17.8477	68.8087
LMHFDP_232995	LiM	CP019384.1_prot_QAT16618.1_420	#N/A		15.5393		33.2599	5.67688	26.3112
LMHFDP_233000	LiM	CP019384.1_prot_QAT16617.1_419	#N/A		9.76747		n.d.	n.d.	n.d.
LMHFDP_233005	LiM	CP019384.1_prot_QAT16616.1_418	#N/A		11.3623		n.d.	n.d.	n.d.
LMHFDP_233010	LiM	CP019384.1_prot_QAT16615.1_417	#N/A		20.7465		31.7458	10.7524	30.1244
LMHFDP_233015	LiM	CP019384.1_prot_QAT16614.1_416	#N/A		13.0602		23.5608	0.394423	17.4709
LMHFDP_233020	LiM	CP019384.1_prot_QAT16613.1_415	#N/A		16.2828		n.d.	n.d.	n.d.
LMHFDP_233025	LiM	CP019384.1_prot_QAT16612.1_414	#N/A		11.4083		n.d.	n.d.	n.d.
LMHFDP_233030	LiM	CP019384.1_prot_QAT16611.1_413	#N/A		42.918		173.47	78.8744	190.368
LMHFDP_233035	LiM	#N/A	#N/A		31.0957		n.d.	n.d.	n.d.
LMHFDP_233040	LiM	CP019384.1_prot_QAT16610.1_412	#N/A		24.298		46.2105	16.4693	85.7069
LMHFDP_233045	LiM	CP019384.1_prot_QAT16609.1_411	#N/A		19.7368		29.5384	0	33.9049
LMHFDP_233050	LiM	CP019384.1_prot_QAT16608.1_410	#N/A		19.1563		112.028	34.6732	171.349
LMHFDP_233055	LiM	CP019384.1_prot_QAT16607.1_409	#N/A		37.5495		491.912	163.364	551.22
LMHFDP_233060	LiM	CP019384.1_prot_QAT16606.1_408	#N/A		24.8765		411.126	157.089	632.053
LMHFDP_233065	LiM	CP019384.1_prot_QAT16605.1_407	#N/A		21.2145		2.36955	0	1.53336
LMHFDP_233070	LiM	CP019384.1_prot_QAT16604.1_406	#N/A		16.7393		n.d.	n.d.	n.d.
LMHFDP_233075	LiM	CP019384.1_prot_QAT16603.1_405	#N/A		7.55743		n.d.	n.d.	n.d.
LMHFDP_233080	LiM	CP019384.1_prot_QAT16602.1_404	#N/A		20.533		n.d.	n.d.	n.d.
LMHFDP_233085	LiM	CP019384.1_prot_QAT16601.1_403	#N/A		13.41		35.2258	3.80009	49.7582
LMHFDP_233090	LiM	CP019384.1_prot_QAT16600.1_402	#N/A		18.6574		32.6137	4.29845	13.8955
LMHFDP_233095	LiM	CP019384.1_prot_QAT16599.1_401	#N/A		19.9012		10.3987	1.35392	8.46791
LMHFDP_233100	LiM	CP019384.1_prot_QAT16598.1_400	#N/A		23.8815		40.6101	11.6996	41.333
LMHFDP_233105	LiM	CP019384.1_prot_QAT16597.1_399	#N/A		22.7985		n.d.	n.d.	n.d.
LMHFDP_233110	LiM	CP019384.1_prot_QAT16596.1_398	#N/A		38.6318		16.3818	0	11.8672
LMHFDP_233115	LiM	CP019384.1_prot_QAT16595.1_397	#N/A		41.6537		68.2521	87.9085	509.696
LMHFDP_233120	LiM	CP019384.1_prot_QAT16594.1_396	#N/A		33.3588		n.d.	n.d.	n.d.
LMHFDP_233125	LiM	CP019384.1_prot_QAT16593.1_395	#N/A		29.0765		n.d.	n.d.	n.d.
LMHFDP_233130	LiM	CP019384.1_prot_QAT16592.1_394	#N/A		35.2289		92.1366	21.3395	114.188
LMHFDP_233135	LiM	CP019384.1_prot_QAT16591.1_393	#N/A		33.728		51.1496	15.7636	69.2502
LMHFDP_233140	LiM	CP019384.1_prot_QAT16590.1_392	#N/A		29.0018		46.7982	9.87736	64.0621
LMHFDP_233145	LiM	CP019384.1_prot_QAT16589.1_391	#N/A		27.3642		15.6349	6.79341	27.0175
LMHFDP_233150	LiM	#N/A	#N/A		25.2982		n.d.	n.d.	n.d.
LMHFDP_233155	LiM	CP019384.1_prot_QAT16588.1_390	#N/A		10.7311		91.5832	25.5667	99.0477
LMHFDP_233160	LiM	CP019384.1_prot_QAT16587.1_389	#N/A		34.0774		120.002	31.4815	143.94
LMHFDP_233165	LiM	CP019384.1_prot_QAT16586.1_388	#N/A		25.2592		2.35022	0.878681	1.93692
LMHFDP_233170	LiM	CP019384.1_prot_QAT16585.1_387	#N/A		10.1768		n.d.	n.d.	n.d.
LMHFDP_233175	LiM	CP019384.1_prot_QAT16584.1_386	#N/A		36.6602		n.d.	n.d.	n.d.
LMHFDP_233180	LiM	CP019384.1_prot_QAT16583.1_385	#N/A		20.4365		n.d.	n.d.	n.d.
LMHFDP_233185	LiM	CP019384.1_prot_QAT16582.1_384	#N/A		5.05963		n.d.	n.d.	n.d.
LMHFDP_233190	LiM	CP019384.1_prot_QAT16581.1_383	#N/A		15.8505		n.d.	n.d.	n.d.
LMHFDP_233195	LiM	CP019384.1_prot_QAT16580.1_382	#N/A		24.5616		n.d.	n.d.	n.d.
LMHFDP_233200	LiM	CP019384.1_prot_QAT16579.1_381	#N/A		22.963		n.d.	n.d.	n.d.
LMHFDP_233205	LiM	CP019384.1_prot_QAT16577.1_379	#N/A		18.6283		16.207	2.62155	27.1356
LMHFDP_233210	LiM	CP019384.1_prot_QAT16576.1_378	#N/A		20.3325		21.5607	2.64019	33.7302
LMHFDP_233215	LiM	CP019384.1_prot_QAT17983.1_377	#N/A		28.1934		70.4454	14.0217	39.1296
LMHFDP_233220	LiM	CP019384.1_prot_QAT16575.1_376	#N/A		30.9783		n.d.	n.d.	n.d.
LMHFDP_233225	LiM	CP019384.1_prot_QAT16574.1_375	#N/A		29.624		908.653	126.991	777.152
LMHFDP_233230	LiM	CP019384.1_prot_QAT16573.1_374	#N/A		49.0423		n.d.	n.d.	n.d.
LMHFDP_233235	LiM	#N/A	#N/A		33.1687		16.9454	2.57369	11.5343
LMHFDP_233240	LiM	CP019384.1_prot_QAT16572.1_373	#N/A		27.4951		163.254	59.1326	224.012
LMHFDP_233245	LiM	CP019384.1_prot_QAT16571.1_372	#N/A		9.7192		42.1514	2.40707	24.7764
LMHFDP_233250	LiM	CP019384.1_prot_QAT16570.1_371	#N/A		11.2225		104.192	25.2959	97.6177
LMHFDP_233255	LiM	CP019384.1_prot_QAT16569.1_370	#N/A		28.82		24.8089	3.12416	18.2226
LMHFDP_233260	LiM	CP019384.1_prot_QAT16568.1_369	#N/A		1183.66		n.d.	n.d.	n.d.
LMHFDP_233265	LiM	CP019384.1_prot_QAT16567.1_368	#N/A		20.7665		n.d.	n.d.	n.d.
LMHFDP_233270	LiM	#N/A	#N/A		0		n.d.	n.d.	n.d.
LMHFDP_233275	LiM	CP019384.1_prot_QAT16566.1_367	#N/A		11.4583		13.9229	0.95444	9.72756
LMHFDP_233280	LiM	CP019384.1_prot_QAT16565.1_366	#N/A		27.6306		11.9052	0.153008	5.25234
LMHFDP_233285	LiM	CP019384.1_prot_QAT16564.1_365	#N/A		15.1232		0.306496	0	0
LMHFDP_233290	LiM	CP019384.1_prot_QAT16563.1_364	#N/A		21.9165		24.7636	6.92683	33.9242
LMHFDP_233295	LiM	CP019384.1_prot_QAT16562.1_363	#N/A		14.0811		n.d.	n.d.	n.d.
LMHFDP_233300	LiM	CP019384.1_prot_QAT16561.1_362	#N/A		7.23681		n.d.	n.d.	n.d.
LMHFDP_233305	LiM	CP019384.1_prot_QAT16560.1_361	#N/A		27.7586		108.524	16.31	85.1633
LMHFDP_233310	LiM	CP019384.1_prot_QAT16559.1_360	#N/A		50.218		219.017	42.4398	269.904
LMHFDP_233315	LiM	CP019384.1_prot_QAT16558.1_359	#N/A		36.9594		57.9193	1.51286	57.5809
LMHFDP_233320	LiM	CP019384.1_prot_QAT16557.1_358	#N/A		89.1678		3.59336	0	5.02237
LMHFDP_233325	LiM	CP019384.1_prot_QAT16556.1_357	#N/A		16.5188		257.886	68.4797	181.541
LMHFDP_233330	LiM	CP019384.1_prot_QAT16555.1_356	#N/A		8.70679		n.d.	n.d.	n.d.
LMHFDP_233335	LiM	CP019384.1_prot_QAT16554.1_355	#N/A		40.0995		n.d.	n.d.	n.d.
LMHFDP_233340	LiM	CP019384.1_prot_QAT16553.1_354	#N/A		20.0497		20.2704	2.99226	17.4454
LMHFDP_233345	LiM	CP019384.1_prot_QAT16552.1_353	#N/A		10.1623		50.7147	8.85856	37.0495
LMHFDP_233350	LiM	CP019384.1_prot_QAT16551.1_352	#N/A		8.5291		n.d.	n.d.	n.d.
LMHFDP_233355	LiM	CP019384.1_prot_QAT16550.1_351	#N/A		9.78749		n.d.	n.d.	n.d.
LMHFDP_233360	LiM	CP019384.1_prot_QAT17982.1_350	#N/A		15.7115		n.d.	n.d.	n.d.
LMHFDP_233365	LiM	#N/A	#N/A		0		n.d.	n.d.	n.d.
LMHFDP_233370	LiM	CP019384.1_prot_QAT16549.1_349	#N/A		29.8518		n.d.	n.d.	n.d.
LMHFDP_233375	LiM	#N/A	#N/A		409.906		n.d.	n.d.	n.d.
LMHFDP_233380	LiM	CP019384.1_prot_QAT16547.1_347	#N/A		23.4643		241.209	30.469	271.404
LMHFDP_233385	LiM	CP019384.1_prot_QAT16546.1_346	#N/A		29.0946		1.21601	0.283187	2.20104
LMHFDP_233390	LiM	CP019384.1_prot_QAT16545.1_345	#N/A		26.4815		n.d.	n.d.	n.d.
LMHFDP_233395	LiM	CP019384.1_prot_QAT16544.1_344	#N/A		23.9048		n.d.	n.d.	n.d.
LMHFDP_233400	LiM	CP019384.1_prot_QAT16543.1_343	#N/A		23.1324		3.64621	1.31492	7.67975
LMHFDP_233405	LiM	CP019384.1_prot_QAT16542.1_342	#N/A		22.0165		n.d.	n.d.	n.d.
LMHFDP_233410	LiM	CP019384.1_prot_QAT16541.1_341	#N/A		11.994		n.d.	n.d.	n.d.
LMHFDP_233415	LiM	CP019384.1_prot_QAT16540.1_340	#N/A		26.8667		113.373	19.0969	171.11
LMHFDP_233420	LiM	CP019384.1_prot_QAT16539.1_339	#N/A		21.6801		2.58923	0.687009	13.4933
LMHFDP_233425	LiM	CP019384.1_prot_QAT16538.1_338	#N/A		10.2058		n.d.	n.d.	n.d.
LMHFDP_233430	LiM	CP019384.1_prot_QAT16537.1_337	#N/A		12.658		118.228	35.0253	97.0959
LMHFDP_233435	LiM	CP019384.1_prot_QAT16536.1_336	#N/A		6.35146		12.9785	3.35987	13.0444
LMHFDP_233440	LiM	CP019384.1_prot_QAT16535.1_335	#N/A		21.4184		711.03	417.872	834.364
LMHFDP_233445	LiM	#N/A	#N/A		5.8533		n.d.	n.d.	n.d.
LMHFDP_233450	LiM	CP019384.1_prot_QAT16534.1_334	#N/A		16.8973		11.4426	4.83334	23.0335
LMHFDP_233455	LiM	CP019384.1_prot_QAT16533.1_333	#N/A		35.0573		49.2444	9.15207	35.3279
LMHFDP_233460	LiM	CP019384.1_prot_QAT16532.1_332	#N/A		23.1769		571.264	170.362	836.292
LMHFDP_233465	LiM	CP019384.1_prot_QAT16531.1_331	#N/A		17.872		195.971	51.635	314.082
LMHFDP_233470	LiM	#N/A	#N/A		9.50696		n.d.	n.d.	n.d.
LMHFDP_233475	LiM	CP019384.1_prot_QAT16529.1_329	#N/A		17.6144		32.165	2.82191	17.7934
LMHFDP_233480	LiM	CP019384.1_prot_QAT16528.1_328	#N/A		10.9749		0	0	6.82458
LMHFDP_233485	LiM	CP019384.1_prot_QAT16527.1_327	#N/A		28.6251		28.2872	44.2664	210.251
LMHFDP_233490	LiM	CP019384.1_prot_QAT16526.1_326	#N/A		4.24937		n.d.	n.d.	n.d.
LMHFDP_233495	LiM	CP019384.1_prot_QAT16525.1_325	#N/A		3.25893		234.878	92.85	319.379
LMHFDP_233500	LiM	#N/A	#N/A		0		n.d.	n.d.	n.d.
LMHFDP_233505	LiM	CP019384.1_prot_QAT16523.1_323	#N/A		23.1538		49.6041	13.5745	53.619
LMHFDP_233510	LiM	#N/A	#N/A		0		n.d.	n.d.	n.d.
LMHFDP_233515	LiM	#N/A	#N/A		0		n.d.	n.d.	n.d.
LMHFDP_233520	LiM	CP019384.1_prot_QAT16521.1_321	#N/A		19.0894		38.5137	4.65009	63.662
LMHFDP_233525	LiM	CP019384.1_prot_QAT17981.1_320	#N/A		31.0341		73.3255	7.4374	38.7797
LMHFDP_233530	LiM	CP019384.1_prot_QAT16520.1_319	#N/A		49.9612		47.2977	3.6119	25.6566
LMHFDP_233535	LiM	CP019384.1_prot_QAT16519.1_318	#N/A		31.3362		19.9625	0	21.3697
LMHFDP_233540	LiM	CP019384.1_prot_QAT16518.1_317	#N/A		26.6534		40.1742	3.65583	42.4322
LMHFDP_233545	LiM	CP019384.1_prot_QAT16517.1_316	#N/A		31.9027		97.2386	44.514	157.165
LMHFDP_233550	LiM	CP019384.1_prot_QAT16516.1_315	#N/A		30.6514		n.d.	n.d.	n.d.
LMHFDP_233555	LiM	CP019384.1_prot_QAT16515.1_314	#N/A		43.4209		3.15071	0.476281	1.95642
LMHFDP_233560	LiM	CP019384.1_prot_QAT16514.1_313	#N/A		7.22222		15.1253	7.26597	22.9718
LMHFDP_233565	LiM	CP019384.1_prot_QAT16513.1_312	#N/A		49.379		370.41	81.3353	338.775
LMHFDP_233570	LiM	CP019384.1_prot_QAT16512.1_311	#N/A		31.598		84.5956	53.1469	125.975
LMHFDP_233575	LiM	CP019384.1_prot_QAT16511.1_310	#N/A		26.78		15.5882	1.13405	29.9203
LMHFDP_233580	LiM	CP019384.1_prot_QAT16510.1_309	#N/A		25.0155		22.8744	0.298089	28.7384
LMHFDP_233585	LiM	CP019384.1_prot_QAT16509.1_308	#N/A		55.2812		n.d.	n.d.	n.d.
LMHFDP_233590	LiM	CP019384.1_prot_QAT16508.1_307	#N/A		18.4271		21.8732	6.14965	32.6762
LMHFDP_233595	LiM	CP019384.1_prot_QAT16507.1_306	#N/A		30.4223		19.9737	2.39229	52.224
LMHFDP_233600	LiM	CP019384.1_prot_QAT16506.1_305	#N/A		17.4808		257.15	42.1435	161.322
LMHFDP_233605	LiM	CP019384.1_prot_QAT16505.1_304	#N/A		24.3688		30.8891	3.54272	33.8269
LMHFDP_233610	LiM	CP019384.1_prot_QAT16504.1_303	#N/A		24.7939		199.929	41.6679	152.077
LMHFDP_233615	LiM	CP019384.1_prot_QAT16503.1_302	#N/A		10.2937		n.d.	n.d.	n.d.
LMHFDP_233620	LiM	CP019384.1_prot_QAT16501.1_300	#N/A		17.4317		266.099	75.9733	338.174
LMHFDP_233625	LiM	CP019384.1_prot_QAT16500.1_299	#N/A		29.2665		39.1146	6.20399	33.3865
LMHFDP_233630	LiM	CP019384.1_prot_QAT16499.1_298	#N/A		25.3741		8.06919	0	4.79218
LMHFDP_233635	LiM	CP019384.1_prot_QAT16498.1_297	#N/A		22.0124		124.185	21.0855	156.178
LMHFDP_233640	LiM	CP019384.1_prot_QAT16497.1_296	#N/A		28.3404		0.540739	2.10839	8.40279
LMHFDP_233645	LiM	CP019384.1_prot_QAT16496.1_295	#N/A		21.4761		89.5073	12.8326	99.3279
LMHFDP_233650	LiM	CP019384.1_prot_QAT17980.1_294	#N/A		42.6455		0	0	0
LMHFDP_233655	LiM	CP019384.1_prot_QAT16495.1_293	#N/A		23.7262		66.3866	3.10972	85.0036
LMHFDP_233660	LiM	CP019384.1_prot_QAT16494.1_292	#N/A		14.6812		281.066	66.5908	394.107
LMHFDP_233665	LiM	CP019384.1_prot_QAT16493.1_291	#N/A		16.6755		209.497	46.9494	283.597
LMHFDP_233670	LiM	CP019384.1_prot_QAT16492.1_290	#N/A		25.7273		215.805	32.3226	205.992
LMHFDP_233675	LiM	CP019384.1_prot_QAT17979.1_289	#N/A		11.7991		7.0205	1.92662	7.5234
LMHFDP_233680	LiM	CP019384.1_prot_QAT16491.1_288	#N/A		30.6173		113.28	45.9983	144.809
LMHFDP_233685	LiM	CP019384.1_prot_QAT16490.1_287	#N/A		38.4689		63.0633	17.8989	75.2783
LMHFDP_233690	LiM	CP019384.1_prot_QAT16489.1_286	#N/A		37.9619		n.d.	n.d.	n.d.
LMHFDP_233695	LiM	CP019384.1_prot_QAT16488.1_285	#N/A		39.0024		10.067	0	5.88733
LMHFDP_233700	LiM	CP019384.1_prot_QAT16487.1_284	#N/A		45.7062		n.d.	n.d.	n.d.
LMHFDP_233705	LiM	#N/A	#N/A		0		n.d.	n.d.	n.d.
LMHFDP_233710	LiM	CP019384.1_prot_QAT16486.1_283	#N/A		21.6766		18.5033	1.24144	19.7025
LMHFDP_233715	LiM	CP019384.1_prot_QAT16485.1_282	#N/A		24.0015		23.6108	3.70051	12.2908
LMHFDP_233720	LiM	CP019384.1_prot_QAT16484.1_281	#N/A		24.1576		148.647	45.7983	230.102
LMHFDP_233725	LiM	CP019384.1_prot_QAT17978.1_280	#N/A		29.9822		36.3905	5.76419	17.323
LMHFDP_233730	LiM	CP019384.1_prot_QAT16483.1_279	#N/A		14.8201		33.1063	6.01739	36.1727
LMHFDP_233735	LiM	CP019384.1_prot_QAT16482.1_278	#N/A		16.5844		886.656	197.141	822.025
LMHFDP_233740	LiM	CP019384.1_prot_QAT16481.1_277	#N/A		22.6518		20.4518	5.42418	26.6469
LMHFDP_233745	LiM	CP019384.1_prot_QAT17977.1_276	#N/A		33.4787		n.d.	n.d.	n.d.
LMHFDP_233750	LiM	#N/A	#N/A		55.9722		n.d.	n.d.	n.d.
LMHFDP_233755	LiM	CP019384.1_prot_QAT16480.1_275	#N/A		47.4466		17.9768	0.530905	10.2498
LMHFDP_233760	LiM	CP019384.1_prot_QAT16479.1_274	#N/A		27.7262		n.d.	n.d.	n.d.
LMHFDP_233765	LiM	CP019384.1_prot_QAT16478.1_273	#N/A		21.1636		150.773	22.8507	123.462
LMHFDP_233770	LiM	CP019384.1_prot_BU251_06745_1314	#N/A		18.1707		n.d.	n.d.	n.d.
LMHFDP_233775	LiM	CP019384.1_prot_QAT16476.1_271	#N/A		44.89		517.443	109.372	385.682
LMHFDP_233780	LiM	AB2L07_10235	0.726		32.5968		n.d.	n.d.	n.d.
LMHFDP_233785	LiM	CP019384.1_prot_QAT16474.1_269	#N/A		22.236		n.d.	n.d.	n.d.
LMHFDP_233790	LiM	CP019384.1_prot_QAT16473.1_268	#N/A		20.6894		n.d.	n.d.	n.d.
LMHFDP_233795	LiM	CP019384.1_prot_QAT16472.1_267	#N/A		13.3665		n.d.	n.d.	n.d.
LMHFDP_233800	LiM	CP019384.1_prot_QAT16471.1_266	#N/A		14.7677		245.275	99.1283	230.959
LMHFDP_233805	LiM	#N/A	#N/A		12.1844		n.d.	n.d.	n.d.
LMHFDP_233810	LiM	CP019384.1_prot_QAT16470.1_265	#N/A		30.4611		n.d.	n.d.	n.d.
LMHFDP_233815	LiM	CP019384.1_prot_QAT16469.1_264	#N/A		27.0088		33.3923	3.06365	34.081
LMHFDP_233820	LiM	CP019384.1_prot_QAT16468.1_263	#N/A		13.3168		24.768	5.92472	74.2832
LMHFDP_233825	LiM	CP019384.1_prot_QAT16467.1_262	#N/A		54.4357		62.9182	21.4483	102.668
LMHFDP_233830	LiM	CP019384.1_prot_QAT16466.1_261	#N/A		28.5815		164.884	52.3414	181.864
LMHFDP_233835	LiM	CP019384.1_prot_QAT16465.1_260	#N/A		50.2247		140.51	30.0251	92.2101
LMHFDP_233840	LiM	CP019384.1_prot_QAT16464.1_259	#N/A		50.4847		n.d.	n.d.	n.d.
LMHFDP_233845	LiM	CP019384.1_prot_QAT16463.1_258	#N/A		37.9473		22.7623	15.5771	70.3319
LMHFDP_233850	LiM	CP019384.1_prot_QAT16462.1_257	#N/A		43.8998		32.8971	12.9693	64.3718
LMHFDP_233855	LiM	CP019384.1_prot_QAT16461.1_256	#N/A		51.1746		918.801	440.688	1199.87
LMHFDP_233860	LiM	CP019384.1_prot_QAT16460.1_255	#N/A		21.4127		12.0565	1.0429	25.3322
LMHFDP_233865	LiM	CP019384.1_prot_QAT16459.1_254	#N/A		24.4072		162.014	39.4944	141.704
LMHFDP_233870	LiM	CP019384.1_prot_QAT16458.1_253	#N/A		21.5461		127.154	58.0888	149.205
LMHFDP_233875	LiM	CP019384.1_prot_QAT16457.1_252	#N/A		40.0312		206.365	42.3568	205.704
LMHFDP_233880	LiM	CP019384.1_prot_QAT16456.1_251	#N/A		43.8876		6.67367	0.335769	16.5641
LMHFDP_233885	LiM	CP019384.1_prot_QAT16455.1_250	#N/A		32.1322		70.9331	25.3791	140.508
LMHFDP_233890	LiM	CP019384.1_prot_QAT16454.1_249	#N/A		33.0539		45.2952	13.2165	36.077
LMHFDP_233895	LiM	CP019384.1_prot_QAT16453.1_248	#N/A		46.4821		53.557	14.1365	43.7878
LMHFDP_233900	LiM	CP019384.1_prot_QAT16452.1_247	#N/A		35.5379		45.4663	9.15822	66.2545
LMHFDP_233905	LiM	CP019384.1_prot_QAT16451.1_246	#N/A		25.1892		27.116	10.7789	34.986
LMHFDP_233910	LiM	CP019384.1_prot_QAT16450.1_245	#N/A		33.4341		n.d.	n.d.	n.d.
LMHFDP_233915	LiM	CP019384.1_prot_QAT17976.1_244	#N/A		35.0374		n.d.	n.d.	n.d.
LMHFDP_233920	LiM	CP019384.1_prot_QAT16449.1_243	#N/A		62.1913		383.7	92.0022	472.715
LMHFDP_233925	LiM	CP019384.1_prot_QAT17975.1_242	#N/A		34.5393		37.5851	7.02017	45.1622
LMHFDP_233930	LiM	CP019384.1_prot_QAT16448.1_241	#N/A		27.2839		3.71057	1.82485	7.57751
LMHFDP_233935	LiM	CP019384.1_prot_QAT16447.1_240	#N/A		22.2265		84.6761	11.1761	84.7853
LMHFDP_233940	LiM	CP019384.1_prot_QAT16446.1_239	#N/A		25.5873		2.84812	0.684059	5.5246
LMHFDP_233945	LiM	CP019384.1_prot_QAT16445.1_238	#N/A		23.0813		28.2296	3.77749	35.3111
LMHFDP_233950	LiM	CP019384.1_prot_QAT16444.1_237	#N/A		8.77995		n.d.	n.d.	n.d.
LMHFDP_233955	LiM	CP019384.1_prot_QAT16443.1_236	#N/A		42.3983		21.7145	6.91286	35.2931
LMHFDP_233960	LiM	CP019384.1_prot_QAT16442.1_235	#N/A		4.81481		n.d.	n.d.	n.d.
LMHFDP_233965	LiM	CP019384.1_prot_QAT17974.1_234	#N/A		18.7551		43.2837	8.44914	58.8612
LMHFDP_233970	LiM	CP019384.1_prot_QAT17973.1_233	#N/A		53.8027		100.923	37.6849	188.302
LMHFDP_233975	LiM	CP019384.1_prot_QAT16441.1_232	#N/A		26.82		n.d.	n.d.	n.d.
LMHFDP_233980	LiM	CP019384.1_prot_QAT16440.1_231	#N/A		26.733		78.5126	28.0316	112.273
LMHFDP_233985	LiM	CP019384.1_prot_QAT16439.1_230	#N/A		48.5195		282.97	66.1152	360.577
LMHFDP_233990	LiM	CP019384.1_prot_QAT17972.1_229	#N/A		57.9517		421.791	184.95	736.294
LMHFDP_233995	LiM	CP019384.1_prot_QAT16438.1_228	#N/A		36.184		84.3351	18.6678	127.85
LMHFDP_234000	LiM	CP019384.1_prot_QAT16437.1_227	#N/A		44.5655		247.196	101.234	237.605
LMHFDP_234005	LiM	CP019384.1_prot_QAT16436.1_226	#N/A		54.537		164.789	64.2807	141.025
LMHFDP_234010	LiM	CP019384.1_prot_QAT16435.1_225	#N/A		35.2859		412.512	168.979	443.051
LMHFDP_234015	LiM	CP019384.1_prot_QAT16434.1_224	#N/A		28.4303		29.7265	10.2865	60.1445
LMHFDP_234020	LiM	CP019384.1_prot_QAT16433.1_223	#N/A		20.8463		27.8846	3.17099	44.4104
LMHFDP_234025	LiM	CP019384.1_prot_QAT16432.1_222	#N/A		30.696		7.97276	2.33995	12.6666
LMHFDP_234030	LiM	CP019384.1_prot_QAT16431.1_221	#N/A		15.0333		n.d.	n.d.	n.d.
LMHFDP_234035	LiM	CP019384.1_prot_QAT16430.1_220	#N/A		27.5941		10.2592	5.83741	14.1964
LMHFDP_234040	LiM	CP019384.1_prot_QAT16429.1_219	#N/A		32.9165		383.436	141.334	418.299
LMHFDP_234045	LiM	CP019384.1_prot_QAT16428.1_218	#N/A		52.1356		632.987	206.364	851.817
LMHFDP_234050	LiM	CP019384.1_prot_QAT16427.1_217	#N/A		40.823		454.279	92.0208	397.834
LMHFDP_234055	LiM	CP019384.1_prot_QAT16426.1_216	#N/A		123.478		4280.13	1321.78	3980.15
LMHFDP_234060	LiM	CP019384.1_prot_QAT16425.1_215	#N/A		34.4986		71.3414	44.6895	94.9092
LMHFDP_234065	LiM	CP019384.1_prot_QAT17971.1_214	#N/A		26.4872		223.08	109.659	303.057
LMHFDP_234070	LiM	CP019384.1_prot_QAT16424.1_213	#N/A		21.7824		137.548	24.113	160.257
LMHFDP_234075	LiM	CP019384.1_prot_QAT16423.1_212	#N/A		42.323		1483.3	561.517	1522.84
LMHFDP_234080	LiM	CP019384.1_prot_QAT16422.1_211	#N/A		39.3824		1182.35	525.287	1654.9
LMHFDP_234085	LiM	CP019384.1_prot_QAT16421.1_210	#N/A		29.8518		578.514	178.101	701.091
LMHFDP_234090	LiM	CP019384.1_prot_QAT16420.1_209	#N/A		54.5568		313.86	102.457	510.878
LMHFDP_234095	LiM	CP019384.1_prot_QAT16419.1_208	#N/A		29.728		424.977	267.327	660.773
LMHFDP_234100	LiM	CP019384.1_prot_QAT16418.1_207	#N/A		42.364		0.689575	0	1.78141
LMHFDP_234105	LiM	CP019384.1_prot_QAT16417.1_206	#N/A		30.6173		126.453	7.50188	127.261
LMHFDP_234110	LiM	CP019384.1_prot_QAT16416.1_205	#N/A		44.7778		165.398	38.6322	148.503
LMHFDP_234115	LiM	CP019384.1_prot_QAT16415.1_204	#N/A		35.0573		103.871	28.4356	87.3242
LMHFDP_234120	LiM	CP019384.1_prot_QAT16414.1_203	#N/A		39.4044		69.673	14.0385	62.6206
LMHFDP_234125	LiM	CP019384.1_prot_QAT16413.1_202	#N/A		38.8604		161.201	45.9171	167.561
LMHFDP_234130	LiM	CP019384.1_prot_QAT16412.1_201	#N/A		59.5117		1.64209	0	3.42466
LMHFDP_234135	LiM	CP019384.1_prot_QAT16411.1_200	#N/A		22.963		611.616	167.345	636.863
LMHFDP_234140	LiM	CP019384.1_prot_QAT16410.1_199	#N/A		57.5457		3612.8	795.362	2650.02
LMHFDP_234145	LiM	CP019384.1_prot_QAT16409.1_198	#N/A		28.2382		1481.8	428.185	1572.98
LMHFDP_234150	LiM	CP019384.1_prot_QAT16408.1_197	#N/A		35.3225		18.1963	3.68228	18.4727
LMHFDP_234155	LiM	CP019384.1_prot_QAT16407.1_196	#N/A		25.9218		12.9144	2.09518	19.5257
LMHFDP_234160	LiM	CP019384.1_prot_QAT16406.1_195	#N/A		27.3368		170.629	2.69787	58.778
LMHFDP_234165	LiM	CP019384.1_prot_QAT16405.1_194	#N/A		41.5968		39.0424	1.08508	82.4937
LMHFDP_234170	LiM	CP019384.1_prot_QAT16404.1_193	#N/A		29.9803		41.9866	5.81574	68.8306
LMHFDP_234175	LiM	CP019384.1_prot_QAT16403.1_192	#N/A		29.7126		17.9192	4.70666	25.5718
LMHFDP_234180	LiM	CP019384.1_prot_QAT16402.1_191	#N/A		46.0524		50.7718	6.83524	60.0264
LMHFDP_234185	LiM	CP019384.1_prot_QAT16401.1_190	#N/A		27.3243		7.70625	2.81485	10.3914
LMHFDP_234190	LiM	CP019384.1_prot_QAT16400.1_189	#N/A		28.0836		12.5919	4.17108	32.7604
LMHFDP_234195	LiM	CP019384.1_prot_QAT16399.1_188	#N/A		17.6693		165.455	44.7378	184.811
LMHFDP_234200	LiM	CP019384.1_prot_QAT16398.1_187	#N/A		30.7157		36.8059	5.56281	33.283
LMHFDP_234205	LiM	CP019384.1_prot_QAT16397.1_186	#N/A		31.6544		149.88	22.8996	201.633
LMHFDP_234210	LiM	CP019384.1_prot_QAT16396.1_185	#N/A		42.8723		n.d.	n.d.	n.d.
LMHFDP_234215	LiM	CP019384.1_prot_QAT16395.1_184	#N/A		34.6764		55.2603	8.48056	41.343
LMHFDP_234220	LiM	CP019384.1_prot_QAT16394.1_183	#N/A		49.1779		196.538	74.0673	219.237
LMHFDP_234225	LiM	CP019384.1_prot_QAT17970.1_182	#N/A		29.7375		0	0	6.36285
LMHFDP_234230	LiM	CP019384.1_prot_QAT16393.1_181	#N/A		15.7668		38.0607	5.22654	41.9865
LMHFDP_234235	LiM	CP019384.1_prot_QAT16392.1_180	#N/A		61.1003		227.25	67.5972	262.006
LMHFDP_234240	LiM	CP019384.1_prot_QAT16391.1_179	#N/A		56.0853		4075.16	2739.61	7890.48
LMHFDP_234245	LiM	CP019384.1_prot_QAT16390.1_178	#N/A		34.0084		150.551	71.401	222.901
LMHFDP_234250	LiM	CP019384.1_prot_QAT16389.1_177	#N/A		45.3919		273.487	109.794	257.921
LMHFDP_234255	LiM	CP019384.1_prot_QAT16388.1_176	#N/A		35.0881		686.791	218.937	769.873
LMHFDP_234260	LiM	CP019384.1_prot_QAT16387.1_175	#N/A		35.4405		756.436	291.118	899.131
LMHFDP_234265	LiM	CP019384.1_prot_QAT17969.1_174	#N/A		42.7783		173.993	30.3695	281.366
LMHFDP_234270	LiM	#N/A	#N/A		33.9225		n.d.	n.d.	n.d.
LMHFDP_234275	LiM	CP019384.1_prot_QAT16386.1_173	#N/A		38.7066		1104.85	172.501	648.133
LMHFDP_234280	LiM	CP019384.1_prot_QAT16385.1_172	#N/A		42.3379		373.48	144.75	579.022
LMHFDP_234285	LiM	CP019384.1_prot_QAT16384.1_171	#N/A		45.3933		1023.01	564.057	1402.34
LMHFDP_234290	LiM	CP019384.1_prot_QAT17968.1_170	#N/A		54.4824		132.572	41.2164	128.053
LMHFDP_234295	LiM	CP019384.1_prot_QAT17967.1_169	#N/A		39.3594		348.258	59.5424	374.295
LMHFDP_234300	LiM	CP019384.1_prot_QAT17966.1_168	#N/A		12.1844		2.04727	1.20667	8.38497
LMHFDP_234305	LiM	CP019384.1_prot_QAT16383.1_167	#N/A		27.5882		90.1244	31.2043	122.731
LMHFDP_234310	LiM	CP019384.1_prot_QAT16382.1_166	#N/A		43.732		1306.45	296.887	888.894
LMHFDP_234315	LiM	#N/A	#N/A		0		n.d.	n.d.	n.d.
LMHFDP_234320	LiM	#N/A	#N/A		0		n.d.	n.d.	n.d.
LMHFDP_234325	LiM	#N/A	#N/A		0		n.d.	n.d.	n.d.
LMHFDP_234330	LiM	CP019384.1_prot_QAT16381.1_165	#N/A		30.3307		496.305	130.078	741.393
LMHFDP_234335	LiM	CP019384.1_prot_QAT16380.1_164	#N/A		57.216		220.939	51.6115	364.216
LMHFDP_234340	LiM	CP019384.1_prot_QAT16379.1_163	#N/A		28.1934		334.521	50.145	288.005
LMHFDP_234345	LiM	CP019384.1_prot_QAT17965.1_162	#N/A		64.8505		785.226	260.082	1118.93
LMHFDP_234350	LiM	CP019384.1_prot_QAT17964.1_161	#N/A		31.6311		151.259	34.9988	156.28
LMHFDP_234355	LiM	CP019384.1_prot_QAT16378.1_160	#N/A		62.1913		186.783	65.9928	273.955
LMHFDP_234360	LiM	CP019384.1_prot_QAT16377.1_159	#N/A		28.0592		38.9973	4.88739	39.2267
LMHFDP_234365	LiM	CP019384.1_prot_QAT16376.1_158	#N/A		23.0996		59.8171	0.36622	41.8266
LMHFDP_234370	LiM	CP019384.1_prot_QAT16375.1_157	#N/A		48.4298		n.d.	n.d.	n.d.
LMHFDP_234375	LiM	CP019384.1_prot_QAT16374.1_156	#N/A		16.1987		n.d.	n.d.	n.d.
LMHFDP_234380	LiM	CP019384.1_prot_QAT16373.1_155	#N/A		39.037		27.3478	9.55508	34.6804
LMHFDP_234385	LiM	CP019384.1_prot_QAT16372.1_154	#N/A		25.9045		8.14435	0.346295	7.35926
LMHFDP_234390	LiM	CP019384.1_prot_QAT16371.1_153	#N/A		17.9773		14.8633	0.439299	7.22851
LMHFDP_234395	LiM	CP019384.1_prot_QAT16370.1_152	#N/A		20.0797		n.d.	n.d.	n.d.
LMHFDP_234400	LiM	#N/A	#N/A		0		n.d.	n.d.	n.d.
LMHFDP_234405	LiM	CP019384.1_prot_QAT16368.1_150	#N/A		11.6306		n.d.	n.d.	n.d.
LMHFDP_234410	LiM	CP019384.1_prot_QAT16367.1_149	#N/A		18.2604		5.25397	0	4.23593
LMHFDP_234415	LiM	CP019384.1_prot_QAT16366.1_148	#N/A		24.4171		6.47059	1.48418	8.19699
LMHFDP_234420	LiM	CP019384.1_prot_QAT16365.1_147	#N/A		31.9171		5.5913	0.664456	4.50233
LMHFDP_234425	LiM	CP019384.1_prot_BU251_00745_146	#N/A		32.5		7.73855	0	5.85382
LMHFDP_234430	LiM	CP019384.1_prot_QAT16364.1_145	#N/A		37.8404		557.161	120.502	386.292
LMHFDP_234435	LiM	CP019384.1_prot_QAT16363.1_144	#N/A		27.3329		82.5319	23.8911	90.3716
LMHFDP_234440	LiM	CP019384.1_prot_QAT16362.1_143	#N/A		22.1125		5.45903	0	2.15341
LMHFDP_234445	LiM	CP019384.1_prot_QAT16361.1_142	#N/A		16.0741		30.6932	0	14.6794
LMHFDP_234450	LiM	CP019384.1_prot_QAT16360.1_141	#N/A		13.9495		40.5042	1.94228	34.8533
LMHFDP_234455	LiM	CP019384.1_prot_QAT16359.1_140	#N/A		361.764		91850.2	32067.1	93696.6
LMHFDP_234460	LiM	CP019384.1_prot_QAT16358.1_139	#N/A		15.472		3.24195	0	2.60244
LMHFDP_234465	LiM	#N/A	#N/A		0		n.d.	n.d.	n.d.
LMHFDP_234470	LiM	CP019384.1_prot_QAT17963.1_138	#N/A		21.1451		22.1783	3.95876	36.4159
LMHFDP_234475	LiM	CP019384.1_prot_QAT16357.1_137	#N/A		196.895		806.847	498.162	1695.08
LMHFDP_234480	LiM	CP019384.1_prot_QAT16356.1_136	#N/A		54.2761		151.101	39.7456	122.957
LMHFDP_234485	LiM	CP019384.1_prot_QAT16355.1_135	#N/A		31.2403		105.786	27.7424	103.947
LMHFDP_234490	LiM	CP019384.1_prot_QAT16354.1_134	#N/A		48.5007		359.354	121.1	371.839
LMHFDP_234495	LiM	CP019384.1_prot_QAT16353.1_133	#N/A		74.8447		239.133	50.1737	239.342
LMHFDP_234500	LiM	CP019384.1_prot_QAT16352.1_132	#N/A		72.9712		4192.62	1035.3	6157.38
LMHFDP_234505	LiM	CP019384.1_prot_QAT16351.1_131	#N/A		36.3011		1098.94	210.554	764.04
LMHFDP_234510	LiM	CP019384.1_prot_QAT16350.1_130	#N/A		28.3078		283.3	93.3411	321.29
LMHFDP_234515	LiM	CP019384.1_prot_QAT17962.1_129	#N/A		46.08		300.598	59.9697	264.767
LMHFDP_234520	LiM	CP019384.1_prot_QAT16349.1_128	#N/A		24.8765		25.4046	1.46428	40.1803
LMHFDP_234525	LiM	CP019384.1_prot_QAT16348.1_127	#N/A		79.9951		825.185	283.173	1303.99
LMHFDP_234530	LiM	CP019384.1_prot_QAT16347.1_126	#N/A		33.4787		149.259	30.0047	248.95
LMHFDP_234535	LiM	CP019384.1_prot_QAT16346.1_125	#N/A		48.2454		113.109	11.3592	113.834
LMHFDP_234540	LiM	CP019384.1_prot_QAT16345.1_124	#N/A		49.1069		358.204	94.585	510.919
LMHFDP_234545	LiM	CP019384.1_prot_QAT16344.1_123	#N/A		53.508		1972.26	720.111	2130.38
LMHFDP_234550	LiM	CP019384.1_prot_QAT16343.1_122	#N/A		45.0733		141.104	26.456	141.101
LMHFDP_234555	LiM	#N/A	#N/A		0		n.d.	n.d.	n.d.
LMHFDP_234560	LiM	CP019384.1_prot_QAT16341.1_120	#N/A		51.1746		181.663	8.94969	139.73
LMHFDP_234565	LiM	CP019384.1_prot_QAT16340.1_119	#N/A		35.7449		56.775	15.2044	51.2928
LMHFDP_234570	LiM	CP019384.1_prot_QAT16339.1_118	#N/A		35.6296		137.265	48.2922	236.782
LMHFDP_234575	LiM	CP019384.1_prot_QAT17961.1_117	#N/A		47.5899		98.8742	18.1123	79.9558
LMHFDP_234580	LiM	CP019384.1_prot_QAT16338.1_116	#N/A		44.0889		3.27371	0.843407	1.70562
LMHFDP_234585	LiM	CP019384.1_prot_QAT17960.1_115	#N/A		147.772		1193.67	529.485	1553.26
LMHFDP_234590	LiM	CP019384.1_prot_QAT16337.1_114	#N/A		12.7029		224.701	62.6146	250.007
LMHFDP_234595	LiM	CP019384.1_prot_QAT17959.1_113	#N/A		18.1531		56.2845	13.9855	49.8519
LMHFDP_234600	LiM	CP019384.1_prot_QAT17958.1_112	#N/A		79.6049		n.d.	n.d.	n.d.
LMHFDP_234605	LiM	CP019384.1_prot_QAT16336.1_111	#N/A		92.5785		8368.6	1510.3	7967.87
LMHFDP_234610	LiM	CP019384.1_prot_QAT16335.1_110	#N/A		23.3689		239.803	109.634	387.06
LMHFDP_234615	LiM	CP019384.1_prot_QAT16334.1_109	#N/A		21.1415		160.475	41.3457	132.238
LMHFDP_234620	LiM	CP019384.1_prot_QAT16333.1_108	#N/A		32.1481		n.d.	n.d.	n.d.
LMHFDP_234625	LiM	CP019384.1_prot_QAT16332.1_107	#N/A		94.7024		1675.66	482.039	2251.58
LMHFDP_234630	LiM	#N/A	#N/A		0		n.d.	n.d.	n.d.
LMHFDP_234635	LiM	CP019384.1_prot_QAT16331.1_106	#N/A		76.7185		2275.86	946.225	3293.58
LMHFDP_234640	LiM	CP019384.1_prot_QAT16330.1_105	#N/A		64.4528		11.9743	5.41336	77.9807
LMHFDP_234645	LiM	CP019384.1_prot_QAT16329.1_104	#N/A		76.6687		2734.8	699.796	2692.96
LMHFDP_234650	LiM	CP019384.1_prot_QAT17957.1_103	#N/A		32.6845		n.d.	n.d.	n.d.
LMHFDP_234655	LiM	CP019384.1_prot_QAT16328.1_102	#N/A		31.9841		664.593	127.235	427.516
LMHFDP_234660	LiM	CP019384.1_prot_QAT16327.1_101	#N/A		17.7087		n.d.	n.d.	n.d.
LMHFDP_234665	LiM	CP019384.1_prot_QAT16326.1_100	#N/A		24.4242		n.d.	n.d.	n.d.
LMHFDP_234670	LiM	CP019384.1_prot_QAT16325.1_99	#N/A		35.235		49.0868	2.65528	50.6671
LMHFDP_234675	LiM	CP019384.1_prot_QAT16324.1_98	#N/A		34.4444		n.d.	n.d.	n.d.
LMHFDP_234680	LiM	CP019384.1_prot_QAT16323.1_97	#N/A		26.3399		172.483	78.4953	186.806
LMHFDP_234685	LiM	CP019384.1_prot_QAT16322.1_96	#N/A		18.2766		n.d.	n.d.	n.d.
LMHFDP_234690	LiM	CP019384.1_prot_QAT16321.1_95	#N/A		16.3572		n.d.	n.d.	n.d.
LMHFDP_234695	LiM	CP019384.1_prot_QAT16320.1_94	#N/A		31.5445		63.0517	27.541	83.692
LMHFDP_234700	LiM	CP019384.1_prot_QAT16319.1_93	#N/A		9.62963		35.9823	0	6.69415
LMHFDP_234705	LiM	CP019384.1_prot_QAT16318.1_92	#N/A		12.6822		n.d.	n.d.	n.d.
LMHFDP_234710	LiM	CP019384.1_prot_QAT16317.1_91	#N/A		8.68417		n.d.	n.d.	n.d.
LMHFDP_234715	LiM	CP019384.1_prot_QAT17956.1_90	#N/A		30.5195		45.2129	16.4445	42.6606
LMHFDP_234720	LiM	CP019384.1_prot_QAT16316.1_89	#N/A		11.0562		42.0149	4.1214	41.6726
LMHFDP_234725	LiM	CP019384.1_prot_QAT16315.1_88	#N/A		20.3535		9.58163	1.51066	5.31411
LMHFDP_234730	LiM	CP019384.1_prot_QAT16314.1_87	#N/A		30.9222		50.5091	8.96955	37.6018
LMHFDP_234735	LiM	CP019384.1_prot_QAT16313.1_86	#N/A		19.2029		1.30833	0	1.23547
LMHFDP_234740	LiM	CP019384.1_prot_QAT17955.1_85	#N/A		33.7037		372.854	96.1793	355.457
LMHFDP_234745	LiM	CP019384.1_prot_QAT16312.1_84	#N/A		24.0741		n.d.	n.d.	n.d.
LMHFDP_234750	LiM	CP019384.1_prot_QAT16311.1_83	#N/A		13.642		35.191	5.461	47.4961
LMHFDP_234755	LiM	CP019384.1_prot_QAT16310.1_82	#N/A		18.0598		4.42598	1.15473	6.7079
LMHFDP_234760	LiM	CP019384.1_prot_QAT16309.1_81	#N/A		17.9437		0.65889	0	1.88339
LMHFDP_234765	LiM	CP019384.1_prot_QAT16308.1_80	#N/A		11.0562		n.d.	n.d.	n.d.
LMHFDP_234770	LiM	CP019384.1_prot_QAT16307.1_79	#N/A		17.0582		63.2582	10.8328	72.9244
LMHFDP_234775	LiM	CP019384.1_prot_QAT16306.1_78	#N/A		23.549		144.095	26.4246	214.819
LMHFDP_234780	LiM	CP019384.1_prot_QAT16305.1_77	#N/A		18.6574		n.d.	n.d.	n.d.
LMHFDP_234785	LiM	CP019384.1_prot_QAT16304.1_76	#N/A		31.7266		225.078	48.7792	223.282
LMHFDP_234790	LiM	CP019384.1_prot_QAT16303.1_75	#N/A		11.1596		n.d.	n.d.	n.d.
LMHFDP_234795	LiM	CP019384.1_prot_QAT16302.1_74	#N/A		32.5119		52.5139	32.679	75.1798
LMHFDP_234800	LiM	CP019384.1_prot_QAT16301.1_73	#N/A		21.7838		0.890569	0.693747	8.37465
LMHFDP_234805	LiM	CP019384.1_prot_QAT17954.1_72	#N/A		4.489		n.d.	n.d.	n.d.
LMHFDP_234810	LiM	CP019384.1_prot_QAT16300.1_71	#N/A		23.2676		60.6782	4.0426	21.9751
LMHFDP_234815	LiM	CP019384.1_prot_QAT17953.1_70	#N/A		26.5181		34.9339	0.689758	65.5026
LMHFDP_234820	LiM	CP019384.1_prot_QAT16299.1_69	#N/A		24.0564		n.d.	n.d.	n.d.
LMHFDP_234825	LiM	CP019384.1_prot_QAT16298.1_68	#N/A		27.4951		n.d.	n.d.	n.d.
LMHFDP_234830	LiM	CP019384.1_prot_QAT16297.1_67	#N/A		37.094		64.5629	10.2632	53.7807
LMHFDP_234835	LiM	CP019384.1_prot_QAT16296.1_66	#N/A		94.8933		16.1465	4.03168	28.7098
LMHFDP_234840	LiM	CP019384.1_prot_QAT16294.1_64	#N/A		24.6895		n.d.	n.d.	n.d.
LMHFDP_234845	LiM	CP019384.1_prot_QAT16293.1_63	#N/A		25.3459		n.d.	n.d.	n.d.
LMHFDP_234850	LiM	CP019384.1_prot_QAT16292.1_62	#N/A		8.911		n.d.	n.d.	n.d.
LMHFDP_234855	LiM	CP019384.1_prot_QAT16291.1_61	#N/A		30.7665		0.475021	0	0.998706
LMHFDP_234860	LiM	CP019384.1_prot_QAT16290.1_60	#N/A		24.3583		18.7107	4.69732	24.9111
LMHFDP_234865	LiM	CP019384.1_prot_QAT16289.1_59	#N/A		62.4806		13.2782	0	8.02524
LMHFDP_234870	LiM	CP019384.1_prot_QAT16288.1_58	#N/A		26.8983		n.d.	n.d.	n.d.
LMHFDP_234875	LiM	CP019384.1_prot_QAT16287.1_57	#N/A		42.7065		315.777	107.649	330.535
LMHFDP_234880	LiM	CP019384.1_prot_QAT16286.1_56	#N/A		18.9897		122.917	32.3752	129.892
LMHFDP_234885	LiM	CP019384.1_prot_QAT16285.1_55	#N/A		18.4841		30.2679	12.5076	40.2734
LMHFDP_234890	LiM	CP019384.1_prot_QAT16284.1_54	#N/A		26.0841		34.1696	6.3207	43.9736
LMHFDP_234895	LiM	AB2L23_01175	0.3		14.6333		n.d.	n.d.	n.d.
LMHFDP_234900	LiM	CP019384.1_prot_QAT16282.1_52	#N/A		20.8572		4.97834	1.0626	15.9413
LMHFDP_234905	LiM	CP019384.1_prot_QAT16281.1_51	#N/A		93.9394		11.5514	42.5773	324.704
LMHFDP_234910	LiM	CP019384.1_prot_QAT16279.1_49	#N/A		23.2277		215.501	49.8028	298.22
LMHFDP_234915	LiM	CP019384.1_prot_QAT16278.1_48	#N/A		38.6318		343.348	132.027	472.705
LMHFDP_234920	LiM	CP019384.1_prot_QAT16277.1_47	#N/A		71.288		1589.63	648.113	1947.35
LMHFDP_234925	LiM	CP019384.1_prot_QAT16275.1_45	#N/A		39.901		n.d.	n.d.	n.d.
LMHFDP_234930	LiM	CP019384.1_prot_QAT16274.1_44	#N/A		32.0857		77.2152	20.8764	100.949
LMHFDP_234935	LiM	CP019384.1_prot_QAT16273.1_43	#N/A		15.0604		246.481	56.2558	468.452
LMHFDP_234940	LiM	CP019384.1_prot_QAT16272.1_42	#N/A		26.5941		25.043	80.6702	52.1113
LMHFDP_234945	LiM	CP019384.1_prot_QAT16271.1_41	#N/A		75.2051		1106.1	1431.46	4044.82
LMHFDP_234950	LiM	CP019384.1_prot_QAT16270.1_40	#N/A		26.8774		375.794	42.587	443.084
LMHFDP_234955	LiM	CP019384.1_prot_QAT16269.1_39	#N/A		18.0632		n.d.	n.d.	n.d.
LMHFDP_234960	LiM	CP019384.1_prot_QAT17952.1_38	#N/A		21.8633		39.1158	5.23774	25.8117
LMHFDP_234965	LiM	CP019384.1_prot_QAT16268.1_37	#N/A		28.8889		815.785	623.398	1336.92
LMHFDP_234970	LiM	CP019384.1_prot_QAT16267.1_36	#N/A		48.16		273.861	75.0217	372.312
LMHFDP_234975	LiM	CP019384.1_prot_QAT16266.1_35	#N/A		22.3889		n.d.	n.d.	n.d.
LMHFDP_234980	LiM	CP019384.1_prot_QAT16265.1_34	#N/A		31.0459		n.d.	n.d.	n.d.
LMHFDP_234985	LiM	CP019384.1_prot_QAT16264.1_33	#N/A		79.2939		n.d.	n.d.	n.d.
LMHFDP_234990	LiM	CP019384.1_prot_QAT16263.1_32	#N/A		169.061		21.6272	1.4677	1.25136
LMHFDP_234995	LiM	CP019384.1_prot_QAT16262.1_31	#N/A		422.622		n.d.	n.d.	n.d.
LMHFDP_235000	LiM	CP019384.1_prot_QAT16261.1_30	#N/A		338.189		13.7872	5.51599	17.1407
LMHFDP_235005	LiM	CP019384.1_prot_QAT16260.1_29	#N/A		199.713		4.45534	0	4.12179
LMHFDP_235010	LiM	CP019384.1_prot_QAT16259.1_28	#N/A		242.795		55.254	13.9813	53.0091
LMHFDP_235015	LiM	CP019384.1_prot_QAT16258.1_27	#N/A		357.123		3084.95	959.206	3400.67
LMHFDP_235020	LiM	CP019384.1_prot_QAT16257.1_26	#N/A		459.445		1698.45	582.455	1674.72
LMHFDP_235025	LiM	CP019384.1_prot_QAT16256.1_25	#N/A		309.054		n.d.	n.d.	n.d.
LMHFDP_235030	LiM	CP019384.1_prot_QAT16255.1_24	#N/A		378.363		n.d.	n.d.	n.d.
LMHFDP_235035	LiM	CP019384.1_prot_QAT16254.1_23	#N/A		216.092		n.d.	n.d.	n.d.
LMHFDP_235040	LiM	CP019384.1_prot_QAT16253.1_22	#N/A		594.74		53.2365	14.7164	63.6538
LMHFDP_235045	LiM	CP019384.1_prot_QAT16252.1_21	#N/A		1484.14		n.d.	n.d.	n.d.
LMHFDP_235050	LiM	CP019384.1_prot_QAT16251.1_20	#N/A		637.174		1906.26	469.47	1641.43
LMHFDP_235055	LiM	CP019384.1_prot_QAT16250.1_19	#N/A		554.391		n.d.	n.d.	n.d.
LMHFDP_235060	LiM	CP019384.1_prot_QAT16249.1_18	#N/A		54.2761		n.d.	n.d.	n.d.
LMHFDP_235065	LiM	CP019384.1_prot_QAT16248.1_17	#N/A		229.297		n.d.	n.d.	n.d.
LMHFDP_235070	LiM	#N/A	#N/A		105.359		n.d.	n.d.	n.d.
LMHFDP_235075	LiM	CP019384.1_prot_QAT16247.1_16	#N/A		235.672		n.d.	n.d.	n.d.
LMHFDP_235080	LiM	CP019384.1_prot_QAT16246.1_15	#N/A		20.5089		5.59383	0.694763	6.26359
LMHFDP_235085	LiM	CP019384.1_prot_QAT16245.1_14	#N/A		26.9156		13.353	0	6.70949
LMHFDP_235090	LiM	#N/A	#N/A		43.0069		n.d.	n.d.	n.d.
LMHFDP_235095	LiM	#N/A	#N/A		48.4084		1341.8	246.309	1183.1
LMHFDP_258700	LiM	CP019384.1_prot_QAT17020.1_854	#N/A		7.60116		1.73884	0	2.19215
LMHFDP_258705	LiM	CP019384.1_prot_QAT17019.1_853	#N/A		4.98569		n.d.	n.d.	n.d.
LMHFDP_258710	LiM	CP019384.1_prot_QAT17018.1_852	#N/A		6.86249		8.40747	0	8.6172
LMHFDP_258715	LiM	CP019384.1_prot_QAT17017.1_851	#N/A		7.28094		13.5949	1.1508	11.2053
LMHFDP_258720	LiM	CP019384.1_prot_QAT17016.1_850	#N/A		7.61527		n.d.	n.d.	n.d.
LMHFDP_258725	LiM	CP019384.1_prot_QAT17015.1_849	#N/A		12.044		380.981	83.0912	324.24
LMHFDP_258730	LiM	CP019384.1_prot_QAT17014.1_848	#N/A		13.5132		20.2249	0.773923	11.8023
LMHFDP_258735	LiM	CP019384.1_prot_QAT17013.1_847	#N/A		9.67421		5.88837	0.964325	7.26593
LMHFDP_258740	LiM	CP019384.1_prot_QAT17012.1_846	#N/A		10.1193		7.84269	2.02193	5.01215
LMHFDP_258745	LiM	CP019384.1_prot_QAT17011.1_845	#N/A		6.38163		1.25213	0.483448	2.1033
LMHFDP_258750	LiM	CP019384.1_prot_QAT17010.1_844	#N/A		22.5906		114.323	45.2462	146.433
LMHFDP_258755	LiM	CP019384.1_prot_QAT17009.1_843	#N/A		13.3168		121.991	36.2649	140.993
LMHFDP_258760	LiM	CP019384.1_prot_QAT17008.1_842	#N/A		20.3892		73.8823	21.3013	87.1624
LMHFDP_258765	LiM	CP019384.1_prot_QAT17007.1_841	#N/A		15.8094		10.9742	2.7381	7.60351
LMHFDP_258770	LiM	CP019384.1_prot_QAT17006.1_840	#N/A		26.7565		44.5071	6.52361	63.4805
LMHFDP_258775	LiM	CP019384.1_prot_QAT17005.1_839	#N/A		11.3567		147.993	35.1459	151.952
LMHFDP_258780	LiM	CP019384.1_prot_QAT17004.1_838	#N/A		8.02469		n.d.	n.d.	n.d.
LMHFDP_258785	LiM	CP019384.1_prot_QAT17003.1_837	#N/A		7.75372		28.7752	5.44115	26.9281
LMHFDP_258790	LiM	CP019384.1_prot_QAT17002.1_836	#N/A		12.8741		22.8767	5.04002	50.6469
LMHFDP_258795	LiM	CP019384.1_prot_QAT17001.1_835	#N/A		12.6332		16.578	3.26248	29.5915
LMHFDP_258800	LiM	CP019384.1_prot_QAT17000.1_834	#N/A		8.61111		12.347	2.6077	13.61
LMHFDP_258805	LiM	CP019384.1_prot_QAT16999.1_833	#N/A		57.4409		162.409	40.3764	173.128
LMHFDP_258810	LiM	CP019384.1_prot_QAT16998.1_832	#N/A		12.5127		181.599	16.0094	147.019
LMHFDP_258815	LiM	CP019384.1_prot_QAT16997.1_831	#N/A		52.9914		2451.22	1308.76	4763.76
LMHFDP_258820	LiM	CP019384.1_prot_QAT16996.1_830	#N/A		19.0856		95.9823	40.5586	157.48
LMHFDP_258825	LiM	CP019384.1_prot_QAT16995.1_829	#N/A		263.29		469.645	83.1766	252.883
LMHFDP_258830	LiM	CP019384.1_prot_QAT16994.1_828	#N/A		223.381		356.147	50.789	216.328
LMHFDP_258835	LiM	CP019384.1_prot_QAT16993.1_827	#N/A		45.7583		492.138	102.844	609.615
LMHFDP_258840	LiM	CP019384.1_prot_QAT16992.1_826	#N/A		23.8815		n.d.	n.d.	n.d.
LMHFDP_258845	LiM	CP019384.1_prot_QAT16991.1_825	#N/A		37.0771		n.d.	n.d.	n.d.
LMHFDP_258850	LiM	CP019384.1_prot_QAT16990.1_824	#N/A		39.2787		n.d.	n.d.	n.d.
LMHFDP_258855	LiM	CP019384.1_prot_QAT16989.1_823	#N/A		5.37871		2.87995	0	0
LMHFDP_258860	LiM	CP019384.1_prot_QAT16988.1_822	#N/A		32.5309		277.233	98.5333	317.433
LMHFDP_258865	LiM	CP019384.1_prot_QAT16987.1_821	#N/A		45.9259		43.1908	4.23835	66.5633
LMHFDP_258870	LiM	CP019384.1_prot_QAT16986.1_820	#N/A		34.7114		186.728	72.3117	321.149
LMHFDP_258875	LiM	CP019384.1_prot_QAT16985.1_819	#N/A		14.6812		n.d.	n.d.	n.d.
LMHFDP_258880	LiM	CP019384.1_prot_QAT16984.1_818	#N/A		21.7743		7.38012	0.716639	6.96752
LMHFDP_258885	LiM	CP019384.1_prot_QAT16983.1_817	#N/A		21.8913		n.d.	n.d.	n.d.
LMHFDP_258890	LiM	CP019384.1_prot_QAT16982.1_816	#N/A		35.214		10.0194	3.72569	12.8236
LMHFDP_258895	LiM	CP019384.1_prot_QAT16981.1_815	#N/A		25.4933		6.17448	2.65923	12.1856
LMHFDP_258900	LiM	CP019384.1_prot_QAT16980.1_814	#N/A		22.1711		0.462406	0.489482	0.350039
LMHFDP_258905	LiM	CP019384.1_prot_QAT16979.1_813	#N/A		17.5599		4.31725	0	2.67795
LMHFDP_258910	LiM	CP019384.1_prot_QAT16978.1_812	#N/A		17.983		n.d.	n.d.	n.d.
LMHFDP_258915	LiM	CP019384.1_prot_QAT16977.1_811	#N/A		11.115		6.55667	0.327443	5.72783
LMHFDP_258920	LiM	CP019384.1_prot_QAT16976.1_810	#N/A		15.2856		n.d.	n.d.	n.d.
LMHFDP_258925	LiM	CP019384.1_prot_QAT16975.1_809	#N/A		17.4705		n.d.	n.d.	n.d.
LMHFDP_258930	LiM	CP019384.1_prot_QAT16974.1_808	#N/A		12.8051		n.d.	n.d.	n.d.
LMHFDP_258935	LiM	CP019384.1_prot_QAT16973.1_807	#N/A		16.3125		n.d.	n.d.	n.d.
LMHFDP_258940	LiM	CP019384.1_prot_QAT16972.1_806	#N/A		9.4269		n.d.	n.d.	n.d.
LMHFDP_258945	LiM	CP019384.1_prot_QAT16971.1_805	#N/A		15.4851		2.50898	0.106652	3.50346
LMHFDP_258950	LiM	CP019384.1_prot_QAT16970.1_804	#N/A		10.3763		n.d.	n.d.	n.d.
LMHFDP_258955	LiM	CP019384.1_prot_QAT16969.1_803	#N/A		21.4321		2.91605	0.0497973	6.80315
LMHFDP_258960	LiM	CP019384.1_prot_QAT16968.1_802	#N/A		12.9791		n.d.	n.d.	n.d.
LMHFDP_258965	LiM	CP019384.1_prot_QAT16967.1_801	#N/A		24.0741		n.d.	n.d.	n.d.
LMHFDP_258970	LiM	CP019384.1_prot_QAT16966.1_800	#N/A		12.8989		0	0.0335425	1.96753
LMHFDP_258975	LiM	CP019384.1_prot_QAT16965.1_799	#N/A		15.7115		2.86875	0.347615	2.75696
LMHFDP_258980	LiM	CP019384.1_prot_QAT16964.1_798	#N/A		30.6397		1.87391	0	1.44617
LMHFDP_258985	LiM	CP019384.1_prot_QAT16963.1_797	#N/A		3.7083		2.10174	0	4.98706
LMHFDP_258990	LiM	CP019384.1_prot_QAT16962.1_796	#N/A		42.8603		586.672	296.291	791.676
LMHFDP_258995	LiM	CP019384.1_prot_QAT16961.1_795	#N/A		37.4611		43.6856	189.652	545.676
LMHFDP_259000	LiM	CP019384.1_prot_QAT16960.1_794	#N/A		20.4465		421.593	36.482	403.875
LMHFDP_259005	LiM	CP019384.1_prot_QAT16959.1_793	#N/A		13.2157		n.d.	n.d.	n.d.
LMHFDP_259010	LiM	CP019384.1_prot_QAT16958.1_792	#N/A		20.1381		51.6443	6.34383	53.9714
LMHFDP_259015	LiM	CP019384.1_prot_QAT16957.1_791	#N/A		30.8812		6.15339	0.98467	8.21263
LMHFDP_259020	LiM	CP019384.1_prot_QAT16956.1_790	#N/A		22.6815		76.8823	28.9497	108.915
LMHFDP_259025	LiM	#N/A	#N/A		10.1193		n.d.	n.d.	n.d.
LMHFDP_259030	LiM	CP019384.1_prot_QAT16955.1_789	#N/A		7.8044		77.8599	11.2576	62.5693
LMHFDP_259035	LiM	CP019384.1_prot_QAT16954.1_788	#N/A		40.3194		2053.49	953.658	2394.26
LMHFDP_259040	LiM	CP019384.1_prot_QAT16953.1_787	#N/A		34.3125		345.835	142.8	358.714
LMHFDP_259045	LiM	CP019384.1_prot_QAT16952.1_786	#N/A		45.7528		91.7279	32.5078	132.893
LMHFDP_259050	LiM	CP019384.1_prot_QAT16951.1_785	#N/A		26.4683		219.323	38.5794	183.515
LMHFDP_259055	LiM	CP019384.1_prot_QAT16950.1_784	#N/A		25.9904		73.7576	26.8083	142.755
LMHFDP_259060	LiM	CP019384.1_prot_QAT16949.1_783	#N/A		100.035		30.5536	7.60599	24.0548
LMHFDP_259065	LiM	CP019384.1_prot_QAT16948.1_782	#N/A		26.8935		264.695	78.044	254.941
LMHFDP_259070	LiM	CP019384.1_prot_QAT16947.1_781	#N/A		19.9336		n.d.	n.d.	n.d.
LMHFDP_259075	LiM	CP019384.1_prot_QAT16946.1_780	#N/A		21.8568		95.9896	32.7334	204.055
LMHFDP_259080	LiM	CP019384.1_prot_QAT16945.1_779	#N/A		43.3893		9.61899	18.3195	12.9756
LMHFDP_259085	LiM	#N/A	#N/A		5.05963		n.d.	n.d.	n.d.
LMHFDP_259090	LiM	CP019384.1_prot_QAT16944.1_778	#N/A		4.99195		0	0	1.21305
LMHFDP_259095	LiM	CP019384.1_prot_QAT16943.1_777	#N/A		267.255		49.1556	10.7438	27.4567
LMHFDP_259100	LiM	#N/A	#N/A		0		n.d.	n.d.	n.d.
LMHFDP_259105	LiM	#N/A	#N/A		0		n.d.	n.d.	n.d.
LMHFDP_259110	LiM	CP019384.1_prot_QAT16942.1_776	#N/A		23.4374		79.0406	3.75882	83.5116
LMHFDP_259115	LiM	CP019384.1_prot_BU251_03950_775	#N/A		20.6522		n.d.	n.d.	n.d.
LMHFDP_259120	LiM	#N/A	#N/A		32933.6		n.d.	n.d.	n.d.
LMHFDP_259125	LiM	CP019384.1_prot_QAT16941.1_774	#N/A		61.8444		497.212	144.521	772.163
LMHFDP_259130	LiM	CP019384.1_prot_QAT16940.1_773	#N/A		33.1687		71.1146	30.3729	99.4731
LMHFDP_259135	LiM	CP019384.1_prot_QAT16939.1_772	#N/A		11.994		209.585	45.788	203.119
LMHFDP_259140	LiM	CP019384.1_prot_QAT16938.1_771	#N/A		17.0582		141.793	33.3157	236.811
LMHFDP_259145	LiM	CP019384.1_prot_QAT16937.1_770	#N/A		24.4549		163.511	54.7431	219.813
LMHFDP_259150	LiM	CP019384.1_prot_QAT16936.1_769	#N/A		21.1484		147.558	34.6915	125.624
LMHFDP_259155	LiM	CP019384.1_prot_QAT16935.1_768	#N/A		42.2681		1125.21	301.223	1082.84
LMHFDP_259160	LiM	CP019384.1_prot_QAT16934.1_767	#N/A		41.8785		87.4476	33.3666	96.9456
LMHFDP_259165	LiM	CP019384.1_prot_QAT16933.1_766	#N/A		25.2082		112.286	13.6649	109.755
LMHFDP_259170	LiM	CP019384.1_prot_QAT16932.1_765	#N/A		28.905		47.8032	2.45211	52.6524
LMHFDP_259175	LiM	CP019384.1_prot_QAT18013.1_764	#N/A		22.963		360.405	63.6451	282.115
LMHFDP_259180	LiM	CP019384.1_prot_QAT16931.1_763	#N/A		13.6379		0.976702	0	3.28617
LMHFDP_259185	LiM	CP019384.1_prot_QAT16930.1_762	#N/A		20.1702		n.d.	n.d.	n.d.
LMHFDP_259190	LiM	CP019384.1_prot_QAT16929.1_761	#N/A		951.527		15.633	1.46229	5.83631
LMHFDP_259195	LiM	CP019384.1_prot_QAT16928.1_760	#N/A		40.8499		15.4933	0	17.7608
LMHFDP_259200	LiM	CP019384.1_prot_QAT16927.1_759	#N/A		66.3374		539.173	306.447	1669.28
LMHFDP_259205	LiM	CP019384.1_prot_QAT16925.1_757	#N/A		75.9544		n.d.	n.d.	n.d.
LMHFDP_259210	LiM	CP019384.1_prot_QAT16924.1_756	#N/A		30.9741		340.555	21.8325	280.691
LMHFDP_259215	LiM	CP019384.1_prot_QAT16923.1_755	#N/A		14.5619		4.90184	0	4.9142
LMHFDP_259220	LiM	CP019384.1_prot_QAT16922.1_754	#N/A		66.3374		n.d.	n.d.	n.d.
LMHFDP_259225	LiM	CP019384.1_prot_QAT16921.1_753	#N/A		33.2775		6.68293	2.19024	12.5526
LMHFDP_259230	LiM	CP019384.1_prot_QAT16920.1_752	#N/A		23.2181		15.6804	0	10.6999
LMHFDP_259235	LiM	CP019384.1_prot_QAT18012.1_751	#N/A		27.828		9.8169	9.75057	50.0114
LMHFDP_259240	LiM	CP019384.1_prot_QAT16919.1_750	#N/A		44.0765		528.381	125.97	590.174
LMHFDP_259245	LiM	CP019384.1_prot_QAT16918.1_749	#N/A		20.9634		23.9501	4.78722	18.0014
LMHFDP_259250	LiM	CP019384.1_prot_QAT18011.1_748	#N/A		18.9535		426.571	157.538	516.569
LMHFDP_259255	LiM	CP019384.1_prot_QAT16917.1_747	#N/A		16.7917		637.463	141.583	597.573
LMHFDP_259260	LiM	CP019384.1_prot_QAT16916.1_746	#N/A		35.1198		204.704	63.6252	230.735
LMHFDP_259265	LiM	CP019384.1_prot_QAT16915.1_745	#N/A		17.7087		112.406	20.7392	97.3535
LMHFDP_259270	LiM	CP019384.1_prot_QAT16914.1_744	#N/A		40.3		749.257	208.367	710.392
LMHFDP_259275	LiM	CP019384.1_prot_QAT16913.1_743	#N/A		44.6464		1136.06	338.137	1369.3
LMHFDP_259280	LiM	CP019384.1_prot_QAT18010.1_742	#N/A		42.421		313.148	77.1153	296.778
LMHFDP_259285	LiM	CP019384.1_prot_QAT16912.1_741	#N/A		30.4223		38.5626	13.366	42.5953
LMHFDP_259290	LiM	CP019384.1_prot_QAT16911.1_740	#N/A		31.842		84.0262	18.6373	84.784
LMHFDP_259295	LiM	CP019384.1_prot_QAT16910.1_739	#N/A		30.4047		4.85883	2.37952	14.096
LMHFDP_259300	LiM	CP019384.1_prot_QAT16909.1_738	#N/A		18.8255		29.3609	4.83123	21.9141
LMHFDP_259305	LiM	#N/A	#N/A		0		n.d.	n.d.	n.d.
LMHFDP_259310	LiM	CP019384.1_prot_QAT16908.1_737	#N/A		35.5681		29.0653	5.38916	16.577
LMHFDP_259315	LiM	CP019384.1_prot_QAT16907.1_736	#N/A		16.5232		0.512332	0	0.343517
LMHFDP_259320	LiM	CP019384.1_prot_QAT16906.1_735	#N/A		12.8198		30.6969	24.1235	149.847
LMHFDP_259325	LiM	#N/A	#N/A		7.65432		n.d.	n.d.	n.d.
LMHFDP_259330	LiM	CP019384.1_prot_QAT16905.1_734	#N/A		17.1125		148.096	39.9044	189.539
LMHFDP_259335	LiM	CP019384.1_prot_QAT18009.1_733	#N/A		37.2236		83.9215	19.389	201.747
LMHFDP_259340	LiM	CP019384.1_prot_QAT16904.1_732	#N/A		14.8846		46.0642	13.6152	80.9474
LMHFDP_259345	LiM	CP019384.1_prot_QAT16903.1_731	#N/A		116.564		0.155787	0	0.879026
LMHFDP_259350	LiM	CP019384.1_prot_QAT16902.1_730	#N/A		35.6924		73.1624	16.1026	117.071
LMHFDP_259355	LiM	CP019384.1_prot_QAT16901.1_729	#N/A		20.6894		0.793658	0	0
LMHFDP_259360	LiM	CP019384.1_prot_QAT16900.1_728	#N/A		13.2675		142.433	27.9611	184.668
LMHFDP_259365	LiM	CP019384.1_prot_QAT16899.1_727	#N/A		23.238		182.127	16.7113	158.765
LMHFDP_259370	LiM	CP019384.1_prot_QAT16897.1_725	#N/A		66.3374		n.d.	n.d.	n.d.
LMHFDP_259375	LiM	CP019384.1_prot_QAT16896.1_724	#N/A		36.184		133.167	25.3101	131.843
LMHFDP_259380	LiM	CP019384.1_prot_QAT16895.1_723	#N/A		11.1745		7.47586	0	11.3673
LMHFDP_259385	LiM	CP019384.1_prot_QAT16894.1_722	#N/A		13.0602		2.28935	0.435064	1.8786
LMHFDP_259390	LiM	CP019384.1_prot_QAT16893.1_721	#N/A		13.2848		1.27863	0	0.618366
LMHFDP_259395	LiM	CP019384.1_prot_QAT16892.1_720	#N/A		7.10758		125.241	30.4406	158.352
LMHFDP_259400	LiM	CP019384.1_prot_QAT16891.1_719	#N/A		8.2161		n.d.	n.d.	n.d.
LMHFDP_259405	LiM	CP019384.1_prot_QAT16890.1_718	#N/A		12.6239		n.d.	n.d.	n.d.
LMHFDP_259410	LiM	CP019384.1_prot_QAT16889.1_717	#N/A		27.138		n.d.	n.d.	n.d.
LMHFDP_259415	LiM	CP019384.1_prot_QAT16888.1_716	#N/A		32.8513		22.7234	92.7339	634.658
LMHFDP_259420	LiM	CP019384.1_prot_QAT18008.1_715	#N/A		3.45774		103.459	12.5872	96.2576
LMHFDP_259425	LiM	CP019384.1_prot_QAT16887.1_714	#N/A		12.6296		5.57288	0.595738	3.2602
LMHFDP_259430	LiM	CP019384.1_prot_QAT16886.1_713	#N/A		13.993		130.842	25.1954	139.725
LMHFDP_259435	LiM	CP019384.1_prot_QAT16885.1_712	#N/A		27.8989		324.434	139.805	567.292
LMHFDP_259440	LiM	CP019384.1_prot_QAT16884.1_711	#N/A		32.5119		n.d.	n.d.	n.d.
LMHFDP_259445	LiM	CP019384.1_prot_QAT16883.1_710	#N/A		0		n.d.	n.d.	n.d.
LMHFDP_259450	LiM	CP019384.1_prot_QAT16882.1_709	#N/A		10.3832		6.75621	0	25.8104
LMHFDP_259455	LiM	CP019384.1_prot_QAT16881.1_708	#N/A		21.228		10.4885	0	13.1823
LMHFDP_259460	LiM	CP019384.1_prot_QAT16880.1_707	#N/A		18.5128		661.733	112.691	517.863
LMHFDP_259465	LiM	CP019384.1_prot_QAT16879.1_706	#N/A		22.296		18.8523	6.76896	17.7129
LMHFDP_259470	LiM	CP019384.1_prot_QAT16878.1_705	#N/A		32.9533		19.7119	1.06092	30.9857
LMHFDP_259475	LiM	CP019384.1_prot_QAT16877.1_704	#N/A		31.4703		393.431	94.2087	458.957
LMHFDP_259480	LiM	CP019384.1_prot_QAT16876.1_703	#N/A		15.3086		12.2571	1.79875	13.2941
LMHFDP_259485	LiM	CP019384.1_prot_QAT16875.1_702	#N/A		5.59722		2.11279	0	41.1173
LMHFDP_259490	LiM	CP019384.1_prot_QAT16874.1_701	#N/A		18.1209		54.3328	3.64249	24.7736
LMHFDP_259495	LiM	CP019384.1_prot_QAT16873.1_700	#N/A		18.2428		30.8508	3.95928	34.1933
LMHFDP_259500	LiM	CP019384.1_prot_QAT16872.1_699	#N/A		12.6135		434.976	122.926	523.945
LMHFDP_259505	LiM	CP019384.1_prot_QAT16871.1_698	#N/A		21.4077		n.d.	n.d.	n.d.
LMHFDP_259510	LiM	CP019384.1_prot_QAT18006.1_697	#N/A		24.5242		111.044	27.6801	105.043
LMHFDP_259515	LiM	CP019384.1_prot_QAT18007.1_696	#N/A		21.193		116.403	16.1321	118.575
LMHFDP_259520	LiM	CP019384.1_prot_QAT16870.1_695	#N/A		13.3665		24.3856	7.06638	28.0968
LMHFDP_259525	LiM	CP019384.1_prot_QAT16869.1_694	#N/A		7.99603		165.256	45.253	152.001
LMHFDP_259530	LiM	CP019384.1_prot_QAT18005.1_693	#N/A		8.12798		40.6056	24.102	40.944
LMHFDP_259535	LiM	#N/A	#N/A		0		n.d.	n.d.	n.d.
LMHFDP_259540	LiM	CP019384.1_prot_QAT16867.1_691	#N/A		21.3227		566.057	105.678	483.234
LMHFDP_259545	LiM	CP019384.1_prot_QAT16866.1_690	#N/A		13.569		n.d.	n.d.	n.d.
LMHFDP_259550	LiM	#N/A	#N/A		5.97037		n.d.	n.d.	n.d.
LMHFDP_259555	LiM	CP019384.1_prot_QAT16865.1_689	#N/A		15.5749		n.d.	n.d.	n.d.
LMHFDP_259560	LiM	CP019384.1_prot_QAT16864.1_688	#N/A		20.0284		6.4011	0.573325	5.93547
LMHFDP_259565	LiM	CP019384.1_prot_QAT16863.1_687	#N/A		9.95061		n.d.	n.d.	n.d.
LMHFDP_259570	LiM	CP019384.1_prot_QAT16862.1_686	#N/A		28.692		56.6497	19.9712	62.6313
LMHFDP_259575	LiM	CP019384.1_prot_QAT16548.1_348	#N/A		351.984		46.0103	104.886	624.304
LMHFDP_259580	LiM	CP019384.1_prot_QAT16860.1_684	#N/A		26.9447		104.652	12.3968	121.306
LMHFDP_259585	LiM	CP019384.1_prot_QAT18004.1_683	#N/A		24.104		72.1338	10.7159	66.0276
LMHFDP_259590	LiM	CP019384.1_prot_QAT16859.1_682	#N/A		11.0562		n.d.	n.d.	n.d.
LMHFDP_259595	LiM	CP019384.1_prot_QAT16858.1_681	#N/A		14.8332		n.d.	n.d.	n.d.
LMHFDP_259600	LiM	#N/A	#N/A		5.05963		n.d.	n.d.	n.d.
LMHFDP_259605	LiM	CP019384.1_prot_QAT18003.1_677	#N/A		28.8225		261.395	50.1306	201.654
LMHFDP_259610	LiM	CP019384.1_prot_QAT16854.1_676	#N/A		60.9976		483.694	85.6352	457.985
LMHFDP_259615	LiM	CP019384.1_prot_QAT17564.1_1455	#N/A		8.86688		n.d.	n.d.	n.d.
LMHFDP_259620	LiM	CP019384.1_prot_QAT16853.1_674	#N/A		9.74943		16.5885	4.12674	15.525
LMHFDP_259625	LiM	CP019384.1_prot_QAT16852.1_673	#N/A		6.26262		n.d.	n.d.	n.d.
LMHFDP_259630	LiM	CP019384.1_prot_QAT16851.1_672	#N/A		10.1857		0.36311	0	0.34736
LMHFDP_259635	LiM	CP019384.1_prot_QAT16850.1_671	#N/A		16.9726		0	0	0.847578
LMHFDP_259640	LiM	CP019384.1_prot_QAT16849.1_670	#N/A		7.43437		n.d.	n.d.	n.d.
LMHFDP_259645	LiM	CP019384.1_prot_QAT16848.1_669	#N/A		4.00696		n.d.	n.d.	n.d.
LMHFDP_259650	LiM	CP019384.1_prot_QAT16847.1_668	#N/A		11.9407		n.d.	n.d.	n.d.
LMHFDP_259655	LiM	CP019384.1_prot_QAT16846.1_667	#N/A		17.4262		n.d.	n.d.	n.d.
LMHFDP_259660	LiM	CP019384.1_prot_QAT16845.1_666	#N/A		10.2723		14.28	0	11.9913
LMHFDP_259665	LiM	CP019384.1_prot_QAT16844.1_665	#N/A		44.0437		n.d.	n.d.	n.d.
LMHFDP_259670	LiM	CP019384.1_prot_QAT16843.1_664	#N/A		13.9115		n.d.	n.d.	n.d.
LMHFDP_259675	LiM	CP019384.1_prot_QAT16842.1_663	#N/A		9.04601		n.d.	n.d.	n.d.
LMHFDP_259680	LiM	CP019384.1_prot_QAT16841.1_662	#N/A		13.2675		n.d.	n.d.	n.d.
LMHFDP_259685	LiM	CP019384.1_prot_QAT16840.1_661	#N/A		13.0738		n.d.	n.d.	n.d.
LMHFDP_259690	LiM	CP019384.1_prot_QAT16839.1_660	#N/A		8.87787		13.9797	0.661072	9.40683
LMHFDP_259695	LiM	#N/A	#N/A		0		n.d.	n.d.	n.d.
LMHFDP_259700	LiM	CP019384.1_prot_QAT16838.1_659	#N/A		7.73937		1.32598	0	0.742661
LMHFDP_259705	LiM	CP019384.1_prot_QAT16837.1_658	#N/A		12.5998		59.1136	17.0414	81.9866
LMHFDP_259710	LiM	CP019384.1_prot_QAT16836.1_657	#N/A		7.53834		n.d.	n.d.	n.d.
LMHFDP_259715	LiM	CP019384.1_prot_QAT16835.1_656	#N/A		4.28495		1.9132	0	2.49451
LMHFDP_259720	LiM	CP019384.1_prot_QAT16834.1_655	#N/A		9.39753		n.d.	n.d.	n.d.
LMHFDP_259725	LiM	CP019384.1_prot_QAT16833.1_654	#N/A		11.8582		n.d.	n.d.	n.d.
LMHFDP_259730	LiM	CP019384.1_prot_QAT16832.1_653	#N/A		14.4444		137.707	15.1295	93.1588
LMHFDP_259735	LiM	CP019384.1_prot_QAT16831.1_652	#N/A		4.93419		n.d.	n.d.	n.d.
LMHFDP_259740	LiM	CP019384.1_prot_QAT16830.1_651	#N/A		2.7795		n.d.	n.d.	n.d.
LMHFDP_259745	LiM	CP019384.1_prot_QAT16829.1_650	#N/A		5.60359		n.d.	n.d.	n.d.
LMHFDP_259750	LiM	CP019384.1_prot_QAT16828.1_649	#N/A		2.44687		8.58384	0.463939	7.66961
LMHFDP_259755	LiM	CP019384.1_prot_QAT16827.1_648	#N/A		4.33683		22.6154	6.29234	14.7965
LMHFDP_259760	LiM	CP019384.1_prot_QAT16826.1_647	#N/A		6.21913		385.106	59.995	287.387
LMHFDP_259765	LiM	CP019384.1_prot_QAT16825.1_646	#N/A		18.2023		n.d.	n.d.	n.d.
LMHFDP_259770	LiM	CP019384.1_prot_QAT18001.1_645	#N/A		10.5774		61.0056	11.1802	64.2809
LMHFDP_259775	LiM	CP019384.1_prot_QAT16824.1_644	#N/A		10.8159		9.67801	3.58352	11.9092
LMHFDP_259780	LiM	CP019384.1_prot_QAT16823.1_643	#N/A		7.75372		n.d.	n.d.	n.d.
LMHFDP_259785	LiM	CP019384.1_prot_QAT16822.1_642	#N/A		26.2434		n.d.	n.d.	n.d.
LMHFDP_259790	LiM	CP019384.1_prot_QAT16821.1_641	#N/A		3.98025		n.d.	n.d.	n.d.
LMHFDP_259795	LiM	CP019384.1_prot_QAT16820.1_640	#N/A		14.545		23.6169	10.9419	28.8969
LMHFDP_259800	LiM	CP019384.1_prot_QAT16819.1_639	#N/A		16.4767		314.518	87.5611	220.371
LMHFDP_259805	LiM	CP019384.1_prot_QAT16818.1_638	#N/A		23.0262		150.959	47.2983	173.506
LMHFDP_259810	LiM	CP019384.1_prot_QAT16817.1_637	#N/A		19.6629		202.13	20.6985	219.263
LMHFDP_259815	LiM	CP019384.1_prot_QAT16816.1_636	#N/A		35.0695		807.847	261.001	1138.79
LMHFDP_259820	LiM	CP019384.1_prot_QAT18000.1_635	#N/A		20.612		97.6449	39.2838	91.2893
LMHFDP_259825	LiM	CP019384.1_prot_QAT16815.1_634	#N/A		11.5407		155.717	58.8524	214.237
LMHFDP_259830	LiM	CP019384.1_prot_QAT16814.1_633	#N/A		36.7162		339.226	102.385	373.105
LMHFDP_259835	LiM	CP019384.1_prot_QAT16813.1_632	#N/A		37.8785		1860.48	1067.46	2786.36
LMHFDP_259840	LiM	CP019384.1_prot_QAT17999.1_631	#N/A		58.2822		686.638	203.045	739.441
LMHFDP_259845	LiM	CP019384.1_prot_QAT16812.1_630	#N/A		30.0832		571.921	137.269	580.355
LMHFDP_259850	LiM	CP019384.1_prot_QAT16811.1_629	#N/A		52.2952		147.513	33.676	175.6
LMHFDP_259855	LiM	CP019384.1_prot_QAT16809.1_627	#N/A		4.08929		4.06128	0	38.2914
LMHFDP_259860	LiM	CP019384.1_prot_QAT16808.1_626	#N/A		43.3333		17.2069	2.16174	20.4906
LMHFDP_259865	LiM	CP019384.1_prot_QAT16807.1_625	#N/A		34.8736		85.4053	13.9212	62.241
LMHFDP_259870	LiM	CP019384.1_prot_QAT16806.1_624	#N/A		41.2208		15.5679	0.073328	6.6247
LMHFDP_259875	LiM	CP019384.1_prot_QAT16805.1_623	#N/A		39.8025		273.876	76.2478	388.99
LMHFDP_259880	LiM	CP019384.1_prot_QAT16804.1_622	#N/A		40.9397		464.699	168.84	550.384
LMHFDP_259885	LiM	CP019384.1_prot_QAT16803.1_621	#N/A		62.1913		280.535	91.782	372.221
LMHFDP_259890	LiM	CP019384.1_prot_QAT16802.1_620	#N/A		38.144		368.811	89.5033	348.555
LMHFDP_259895	LiM	CP019384.1_prot_QAT16801.1_619	#N/A		24.8765		1442.54	436.553	1680.56
LMHFDP_259900	LiM	CP019384.1_prot_QAT16799.1_617	#N/A		34.3843		477.458	98.3689	477.831
LMHFDP_259905	LiM	CP019384.1_prot_QAT16798.1_616	#N/A		17.0582		21.4803	2.12902	39.61
LMHFDP_259910	LiM	CP019384.1_prot_QAT16797.1_615	#N/A		38.8317		116.381	36.6739	120.809
LMHFDP_259915	LiM	CP019384.1_prot_QAT16796.1_614	#N/A		55.3952		249.083	54.2707	232.848
LMHFDP_259920	LiM	CP019384.1_prot_QAT16795.1_613	#N/A		8.77995		n.d.	n.d.	n.d.
LMHFDP_259925	LiM	CP019384.1_prot_QAT16794.1_612	#N/A		55.4391		375.786	61.1277	531.452
LMHFDP_259930	LiM	CP019384.1_prot_QAT16793.1_611	#N/A		60.9475		275.229	99.7946	225.806
LMHFDP_259935	LiM	CP019384.1_prot_QAT16792.1_610	#N/A		41.1004		105.294	38.1906	166.586
LMHFDP_259940	LiM	CP019384.1_prot_QAT16791.1_609	#N/A		24.8765		19.5325	4.57099	31.6171
LMHFDP_259945	LiM	CP019384.1_prot_QAT16790.1_608	#N/A		74.8971		303.179	64.3596	325.562
LMHFDP_259950	LiM	CP019384.1_prot_QAT16789.1_607	#N/A		28.8889		12.2098	4.68526	27.5588
LMHFDP_259955	LiM	CP019384.1_prot_QAT17998.1_606	#N/A		78.7757		273.73	78.8961	287.416
LMHFDP_259960	LiM	CP019384.1_prot_QAT16788.1_605	#N/A		53.2568		151.077	40.3184	199.574
LMHFDP_259965	LiM	CP019384.1_prot_QAT16787.1_604	#N/A		26.6006		111.431	20.3113	77.9035
LMHFDP_259970	LiM	CP019384.1_prot_QAT16786.1_603	#N/A		93.0544		5077.99	2215.43	7009.4
LMHFDP_259975	LiM	CP019384.1_prot_QAT17997.1_602	#N/A		29.4254		166.408	56.8873	229.862
LMHFDP_259980	LiM	CP019384.1_prot_QAT16785.1_601	#N/A		36.1264		704.692	251.033	920.16
LMHFDP_259985	LiM	CP019384.1_prot_QAT16784.1_600	#N/A		18.9535		710.249	210.131	821.83
LMHFDP_259990	LiM	CP019384.1_prot_QAT16783.1_599	#N/A		37.4517		621.634	202.432	650.868
LMHFDP_259995	LiM	CP019384.1_prot_QAT16782.1_598	#N/A		33.1687		1256.37	333.933	1167.45
LMHFDP_260000	LiM	CP019384.1_prot_QAT16781.1_597	#N/A		46.2819		530.39	89.4529	599.728
LMHFDP_260005	LiM	CP019384.1_prot_QAT16780.1_596	#N/A		28.1934		189.835	64.2742	251.437
LMHFDP_260010	LiM	CP019384.1_prot_QAT16779.1_595	#N/A		37.9694		527.829	139.743	499.85
LMHFDP_260015	LiM	CP019384.1_prot_QAT16778.1_594	#N/A		27.3291		69.8621	10.2525	34.7001
LMHFDP_260020	LiM	CP019384.1_prot_QAT17996.1_593	#N/A		11.8729		496.515	128.51	502.08
LMHFDP_260025	LiM	#N/A	#N/A		0		n.d.	n.d.	n.d.
LMHFDP_260030	LiM	#N/A	#N/A		0		n.d.	n.d.	n.d.
LMHFDP_260035	LiM	CP019384.1_prot_QAT16775.1_590	#N/A		13.6857		8.82849	3.1425	19.9044
LMHFDP_260040	LiM	CP019384.1_prot_QAT16774.1_589	#N/A		12.1569		63.7677	31.4974	69.428
LMHFDP_260045	LiM	CP019384.1_prot_QAT16773.1_588	#N/A		12.4783		181.798	40.0323	275.132
LMHFDP_260050	LiM	CP019384.1_prot_QAT17995.1_587	#N/A		20.6826		90.015	33.4016	104.597
LMHFDP_260055	LiM	CP019384.1_prot_QAT16772.1_586	#N/A		17.2305		384.857	58.0262	295.114
LMHFDP_260060	LiM	CP019384.1_prot_QAT16771.1_585	#N/A		20.2222		30.4218	5.72878	30.0902
LMHFDP_260065	LiM	CP019384.1_prot_QAT16770.1_584	#N/A		15.1002		3.4323	0.893361	3.89627
LMHFDP_260070	LiM	CP019384.1_prot_QAT16769.1_583	#N/A		21.8855		81.3276	10.9565	58.7561
LMHFDP_260075	LiM	CP019384.1_prot_QAT16768.1_582	#N/A		16.7786		14.5109	3.19352	19.1004
LMHFDP_260080	LiM	CP019384.1_prot_QAT16767.1_581	#N/A		30.8253		361.828	99.3788	371.067
LMHFDP_260085	LiM	CP019384.1_prot_QAT16766.1_580	#N/A		19.1905		67.1943	6.10626	67.1505
LMHFDP_260090	LiM	CP019384.1_prot_QAT16765.1_579	#N/A		36.0769		51.6342	41.2745	149.95
LMHFDP_260095	LiM	CP019384.1_prot_QAT16764.1_578	#N/A		7.46296		0	0	6.14085
LMHFDP_260100	LiM	CP019384.1_prot_QAT16763.1_577	#N/A		14.0479		n.d.	n.d.	n.d.
LMHFDP_260105	LiM	CP019384.1_prot_QAT16762.1_576	#N/A		28.4303		72.5531	14.9999	167.338
LMHFDP_260110	LiM	CP019384.1_prot_QAT17994.1_575	#N/A		55.5602		913.517	296.116	1298.78
LMHFDP_260115	LiM	CP019384.1_prot_QAT16761.1_574	#N/A		25.3741		18.318	4.28411	25.7353
LMHFDP_260120	LiM	CP019384.1_prot_QAT16760.1_573	#N/A		15.5853		0	0	0.886986
LMHFDP_260125	LiM	CP019384.1_prot_QAT16759.1_572	#N/A		35.6031		n.d.	n.d.	n.d.
LMHFDP_260130	LiM	CP019384.1_prot_QAT16758.1_571	#N/A		39.1784		203	53.1675	264.749
LMHFDP_260135	LiM	CP019384.1_prot_QAT16757.1_570	#N/A		98.3355		27.8018	5.67894	67.495
LMHFDP_260140	LiM	CP019384.1_prot_QAT16756.1_569	#N/A		27.919		8.86957	1.49551	15.7089
LMHFDP_260145	LiM	CP019384.1_prot_QAT16755.1_568	#N/A		19.0913		12.9218	0.958721	7.82101
LMHFDP_260150	LiM	CP019384.1_prot_QAT16754.1_567	#N/A		14.6998		174.612	39.1101	135.503
LMHFDP_260155	LiM	CP019384.1_prot_QAT16753.1_566	#N/A		17.88		n.d.	n.d.	n.d.
LMHFDP_260160	LiM	CP019384.1_prot_QAT16752.1_565	#N/A		10.6234		n.d.	n.d.	n.d.
LMHFDP_260165	LiM	CP019384.1_prot_QAT16751.1_564	#N/A		17.3054		n.d.	n.d.	n.d.
LMHFDP_260170	LiM	CP019384.1_prot_QAT16750.1_563	#N/A		13.569		n.d.	n.d.	n.d.
LMHFDP_260175	LiM	#N/A	#N/A		0		n.d.	n.d.	n.d.
LMHFDP_260180	LiM	CP019384.1_prot_QAT16749.1_562	#N/A		9.16504		n.d.	n.d.	n.d.
LMHFDP_260185	LiM	#N/A	#N/A		0		n.d.	n.d.	n.d.
LMHFDP_260190	LiM	CP019384.1_prot_QAT16748.1_561	#N/A		5.69692		n.d.	n.d.	n.d.
LMHFDP_260195	LiM	CP019384.1_prot_QAT16747.1_560	#N/A		0		n.d.	n.d.	n.d.
LMHFDP_260200	LiM	CP019384.1_prot_QAT16746.1_559	#N/A		14.6333		32.5008	9.81108	35.2664
LMHFDP_260205	LiM	CP019384.1_prot_QAT16745.1_558	#N/A		10.0851		47.8774	5.40375	64.737
LMHFDP_260210	LiM	CP019384.1_prot_QAT16744.1_557	#N/A		6.43128		43.75	5.42772	44.8205
LMHFDP_260215	LiM	#N/A	#N/A		1.8314		n.d.	n.d.	n.d.
LMHFDP_260220	LiM	#N/A	#N/A		3.17573		n.d.	n.d.	n.d.
LMHFDP_260225	LiM	#N/A	#N/A		9.86097		n.d.	n.d.	n.d.
LMHFDP_260230	LiM	#N/A	#N/A		2.02614		n.d.	n.d.	n.d.
LMHFDP_260235	LiM	#N/A	#N/A		9.15701		n.d.	n.d.	n.d.
LMHFDP_260240	LiM	#N/A	#N/A		2.19499		n.d.	n.d.	n.d.
LMHFDP_260245	LiM	#N/A	#N/A		0.901868		n.d.	n.d.	n.d.
LMHFDP_260250	LiM	CP019384.1_prot_QAT17023.1_857	#N/A		10.5537		2.48375	0.162659	1.88311
LMHFDP_260255	LiM	CP019384.1_prot_QAT17021.1_855	#N/A		9.62963		77.1111	20.8768	73.5688
LMHFDP_396545	LiM	CP019384.1_prot_QAT17890.1_1798	#N/A		4.05753		n.d.	n.d.	n.d.
LMHFDP_396550	LiM	CP019384.1_prot_QAT17889.1_1797	#N/A		7.92527		n.d.	n.d.	n.d.
LMHFDP_396555	LiM	CP019384.1_prot_QAT17888.1_1796	#N/A		5.8533		n.d.	n.d.	n.d.
LMHFDP_396560	LiM	CP019384.1_prot_QAT17886.1_1794	#N/A		6.99841		n.d.	n.d.	n.d.
LMHFDP_396565	LiM	CP019384.1_prot_QAT17885.1_1793	#N/A		4.14609		n.d.	n.d.	n.d.
LMHFDP_396570	LiM	CP019384.1_prot_QAT17884.1_1792	#N/A		3.73148		n.d.	n.d.	n.d.
LMHFDP_396575	LiM	CP019384.1_prot_QAT17883.1_1791	#N/A		7.81462		n.d.	n.d.	n.d.
LMHFDP_396580	LiM	#N/A	#N/A		6.21913		n.d.	n.d.	n.d.
LMHFDP_396585	LiM	CP019384.1_prot_QAT17882.1_1790	#N/A		6.95847		n.d.	n.d.	n.d.
LMHFDP_396590	LiM	CP019384.1_prot_QAT17881.1_1789	#N/A		5.95713		n.d.	n.d.	n.d.
LMHFDP_396595	LiM	CP019384.1_prot_QAT17880.1_1788	#N/A		9.23253		n.d.	n.d.	n.d.
LMHFDP_396600	LiM	CP019384.1_prot_QAT17879.1_1787	#N/A		3.22723		n.d.	n.d.	n.d.
LMHFDP_396605	LiM	CP019384.1_prot_QAT17878.1_1786	#N/A		4.89374		n.d.	n.d.	n.d.
LMHFDP_396610	LiM	CP019384.1_prot_QAT17877.1_1785	#N/A		0		n.d.	n.d.	n.d.
LMHFDP_396615	LiM	CP019384.1_prot_QAT17876.1_1784	#N/A		8.65271		n.d.	n.d.	n.d.
LMHFDP_396620	LiM	#N/A	#N/A		8.06806		n.d.	n.d.	n.d.
LMHFDP_396625	LiM	CP019384.1_prot_QAT17875.1_1783	#N/A		13.4468		n.d.	n.d.	n.d.
LMHFDP_438420	LiM	#N/A	#N/A		0		n.d.	n.d.	n.d.
LMHFDP_438425	LiM	CP019384.1_prot_QAT17033.1_868	#N/A		3.07118		51.3067	9.6858	61.6807
LMHFDP_438430	LiM	CP019384.1_prot_QAT17032.1_867	#N/A		6.99652		148.065	40.0974	173.346
LMHFDP_438435	LiM	CP019384.1_prot_QAT17031.1_866	#N/A		5.42761		28.1575	7.09491	62.3671
LMHFDP_438440	LiM	CP019384.1_prot_QAT17030.1_865	#N/A		6.75042		n.d.	n.d.	n.d.
LMHFDP_438445	LiM	CP019384.1_prot_QAT17029.1_864	#N/A		9.28406		7.80669	0.421702	7.24159
LMHFDP_438450	LiM	CP019384.1_prot_QAT17028.1_863	#N/A		5.71631		10.501	2.5119	10.4777
LMHFDP_438455	LiM	CP019384.1_prot_QAT17027.1_862	#N/A		5.37871		135.701	42.5402	148.387
LMHFDP_438460	LiM	AB2L22_10685	0.481		3.3769		69.0489	4.27779	89.9133
LMHFDP_438465	LiM	CP019384.1_prot_QAT17025.1_860	#N/A		9.15701		33.4323	8.65792	36.8049
LMHFDP_438470	LiM	CP019384.1_prot_QAT18014.1_859	#N/A		5.48747		162.544	21.4158	166.015
LMHFDP_438475	LiM	CP019384.1_prot_QAT17024.1_858	#N/A		2.7056		6.36242	1.17945	24.2959
LMHFDP_438480	LiM	#N/A	#N/A		0		n.d.	n.d.	n.d.
LMHFDP_67360	LiM	CP019384.1_prot_QAT17899.1_1808	#N/A		0		n.d.	n.d.	n.d.
LMHFDP_67365	LiM	CP019384.1_prot_QAT17844.1_1747	#N/A		3.47114		n.d.	n.d.	n.d.
LMHFDP_67370	LiM	CP019384.1_prot_QAT17901.1_1810	#N/A		9.67645		n.d.	n.d.	n.d.
LMHFDP_67375	LiM	CP019384.1_prot_QAT17902.1_1811	#N/A		9.99822		n.d.	n.d.	n.d.
LMHFDP_67380	LiM	CP019384.1_prot_QAT17903.1_1812	#N/A		10.9548		n.d.	n.d.	n.d.
LMHFDP_67385	LiM	CP019384.1_prot_QAT17904.1_1813	#N/A		10.0851		n.d.	n.d.	n.d.
LMHFDP_67390	LiM	CP019384.1_prot_QAT17905.1_1814	#N/A		18.2023		n.d.	n.d.	n.d.
LMHFDP_67395	LiM	CP019384.1_prot_QAT17906.1_1815	#N/A		9.78749		n.d.	n.d.	n.d.
LMHFDP_67400	LiM	CP019384.1_prot_QAT17907.1_1816	#N/A		3.24477		n.d.	n.d.	n.d.
LMHFDP_67405	LiM	CP019384.1_prot_QAT17908.1_1817	#N/A		9.37754		n.d.	n.d.	n.d.
LMHFDP_67410	LiM	CP019384.1_prot_QAT17909.1_1818	#N/A		0		n.d.	n.d.	n.d.
LMHFDP_67415	LiM	CP019384.1_prot_QAT17910.1_1819	#N/A		12.9791		n.d.	n.d.	n.d.
LMHFDP_67420	LiM	#N/A	#N/A		0		n.d.	n.d.	n.d.
LMHFDP_67425	LiM	CP019384.1_prot_QAT17913.1_1822	#N/A		36.4333		86.1636	30.632	93.006
LMHFDP_67430	LiM	CP019384.1_prot_QAT17914.1_1823	#N/A		16.4214		n.d.	n.d.	n.d.
LMHFDP_67435	LiM	CP019384.1_prot_QAT17915.1_1824	#N/A		16.5844		3.70265	0	5.56277
LMHFDP_67440	LiM	CP019384.1_prot_QAT17916.1_1825	#N/A		30.1751		5.9115	1.19417	6.23302
LMHFDP_67445	LiM	#N/A	#N/A		62.1913		n.d.	n.d.	n.d.
LMHFDP_67450	LiM	CP019384.1_prot_QAT17917.1_1826	#N/A		32.94		105.834	80.7316	186.189
LMHFDP_67455	LiM	CP019384.1_prot_QAT17918.1_1827	#N/A		27.5805		74.9741	9.90719	72.9768
LMHFDP_67460	LiM	CP019384.1_prot_QAT17919.1_1828	#N/A		46.6819		46.3815	3.67141	38.0756
LMHFDP_67465	LiM	CP019384.1_prot_QAT17920.1_1829	#N/A		37.3148		184.016	42.7464	97.4835
LMHFDP_67470	LiM	CP019384.1_prot_QAT18080.1_1830	#N/A		43.8998		n.d.	n.d.	n.d.
LMHFDP_67475	LiM	CP019384.1_prot_QAT17921.1_1831	#N/A		46.0354		47.6306	12.4892	72.513
LMHFDP_67480	LiM	CP019384.1_prot_QAT17922.1_1832	#N/A		24.5358		n.d.	n.d.	n.d.
LMHFDP_67485	LiM	CP019384.1_prot_QAT17923.1_1833	#N/A		73.0417		15.2622	2.77533	16.7638
LMHFDP_67490	LiM	CP019384.1_prot_QAT17924.1_1834	#N/A		40.3109		94.6228	23.3807	89.4717
LMHFDP_67495	LiM	CP019384.1_prot_QAT17925.1_1835	#N/A		51.7432		318.454	130.251	408.984
LMHFDP_67500	LiM	CP019384.1_prot_QAT17926.1_1836	#N/A		47.6359		n.d.	n.d.	n.d.
LMHFDP_67505	LiM	CP019384.1_prot_QAT17927.1_1837	#N/A		72.2974		50.7326	15.6754	33.9446
LMHFDP_67510	LiM	CP019384.1_prot_QAT17928.1_1838	#N/A		28.8889		n.d.	n.d.	n.d.
LMHFDP_67515	LiM	CP019384.1_prot_QAT18081.1_1839	#N/A		37.1673		10.0703	2.03784	13.3677
LMHFDP_67520	LiM	#N/A	#N/A		24528.9		n.d.	n.d.	n.d.
LMHFDP_67525	LiM	CP019384.1_prot_QAT17929.1_1840	#N/A		37.3698		155.344	34.8722	171.652
LMHFDP_67530	LiM	CP019384.1_prot_QAT17930.1_1841	#N/A		24.7344		75.5519	19.2131	133.867
LMHFDP_67535	LiM	CP019384.1_prot_QAT17931.1_1842	#N/A		25.4833		71.1347	10.9406	43.8631
LMHFDP_67540	LiM	CP019384.1_prot_QAT17932.1_1843	#N/A		26.0611		14.9063	1.72919	6.89794
LMHFDP_67545	LiM	#N/A	#N/A		0		n.d.	n.d.	n.d.
LMHFDP_67550	LiM	CP019384.1_prot_QAT17933.1_1844	#N/A		24.2042		677.832	238.342	1003.77
LMHFDP_67555	LiM	CP019384.1_prot_QAT17934.1_1845	#N/A		58.9005		102.175	34.9149	133.497
LMHFDP_67560	LiM	CP019384.1_prot_QAT17935.1_1846	#N/A		39.8025		69.7655	12.5057	63.0089
LMHFDP_67565	LiM	CP019384.1_prot_QAT17936.1_1847	#N/A		13.993		293.004	73.3014	327.1
LMHFDP_67570	LiM	CP019384.1_prot_QAT17937.1_1848	#N/A		35.3509		277.811	72.7465	255.886
LMHFDP_67575	LiM	CP019384.1_prot_QAT17938.1_1849	#N/A		50.4465		94.2553	16.8659	106.203
LMHFDP_67580	LiM	CP019384.1_prot_QAT17939.1_1850	#N/A		63.5146		n.d.	n.d.	n.d.
LMHFDP_67585	LiM	#N/A	#N/A		0		n.d.	n.d.	n.d.
LMHFDP_67590	LiM	#N/A	#N/A		0		n.d.	n.d.	n.d.
LMHFDP_67595	LiM	#N/A	#N/A		0		n.d.	n.d.	n.d.
LMHFDP_67600	LiM	CP019384.1_prot_QAT17940.1_1851	#N/A		53.5386		321.276	76.6212	351.338
LMHFDP_67605	LiM	CP019384.1_prot_QAT17941.1_1852	#N/A		88.2942		n.d.	n.d.	n.d.
LMHFDP_67610	LiM	CP019384.1_prot_QAT18082.1_1853	#N/A		35.7079		68.3213	9.39844	53.85
LMHFDP_67615	LiM	CP019384.1_prot_QAT17942.1_1854	#N/A		67.548		390.578	110.322	281.383
LMHFDP_67620	LiM	CP019384.1_prot_QAT17943.1_1855	#N/A		39.0917		957.796	292.112	994.243
LMHFDP_67625	LiM	CP019384.1_prot_QAT17944.1_1856	#N/A		51.5713		139.709	43.5034	190.402
LMHFDP_67630	LiM	CP019384.1_prot_QAT17945.1_1857	#N/A		12.9322		37.2865	14.262	36.5891
LMHFDP_67635	LiM	CP019384.1_prot_QAT17946.1_1858	#N/A		9.5679		6.31659	0	0
LMHFDP_67640	LiM	CP019384.1_prot_QAT17947.1_1859	#N/A		17.0582		n.d.	n.d.	n.d.
LMHFDP_67645	LiM	CP019384.1_prot_QAT17948.1_1860	#N/A		12.0556		109.143	26.6874	90.1952
LMHFDP_67650	LiM	CP019384.1_prot_QAT16232.1_1	#N/A		29.0414		25.5115	3.46774	30.8527
LMHFDP_67655	LiM	CP019384.1_prot_QAT16233.1_2	#N/A		28.3148		465.29	222.49	663.205
LMHFDP_67660	LiM	CP019384.1_prot_QAT16234.1_3	#N/A		14.2152		3.51739	0	5.74795
LMHFDP_67665	LiM	CP019384.1_prot_QAT16235.1_4	#N/A		48.0885		245.393	70.0659	343.092
LMHFDP_67670	LiM	CP019384.1_prot_QAT16236.1_5	#N/A		32.6845		148.501	9.71482	112.625
LMHFDP_67675	LiM	CP019384.1_prot_QAT16237.1_6	#N/A		43.8998		333.184	95.8932	477.323
LMHFDP_67680	LiM	#N/A	#N/A		0		n.d.	n.d.	n.d.
LMHFDP_67685	LiM	CP019384.1_prot_QAT16238.1_7	#N/A		16.5844		n.d.	n.d.	n.d.
LMHFDP_67690	LiM	CP019384.1_prot_QAT16239.1_8	#N/A		4.2343		4.32287	0	1.59084
LMHFDP_67695	LiM	CP019384.1_prot_QAT16240.1_9	#N/A		177.216		10164.5	4228.52	9484.5
LMHFDP_67700	LiM	CP019384.1_prot_QAT16241.1_10	#N/A		108.983		1416.65	394.731	1174.27
LMHFDP_67705	LiM	#N/A	#N/A		66.8113		n.d.	n.d.	n.d.
LMHFDP_100000	LiM1	AB2L05_01655	1		2.40095		n.d.	n.d.	n.d.
LMHFDP_100005	LiM1	AB2L05_01660	1		1.46333		n.d.	n.d.	n.d.
LMHFDP_100010	LiM1	AB2L05_01665	1		1.17991		n.d.	n.d.	n.d.
LMHFDP_100015	LiM1	AB2L05_01670	1		1.10973		n.d.	n.d.	n.d.
LMHFDP_100020	LiM1	AB2L05_01675	1		5.52812		n.d.	n.d.	n.d.
LMHFDP_100025	LiM1	AB2L05_01680	1		1.01537		n.d.	n.d.	n.d.
LMHFDP_100030	LiM1	AB2L05_01685	1		25.5312		0	32.2584	118.169
LMHFDP_100035	LiM1	AB2L05_01690	1		0		n.d.	n.d.	n.d.
LMHFDP_100040	LiM1	AB2L05_01695	1		2.04465		n.d.	n.d.	n.d.
LMHFDP_100045	LiM1	AB2L05_01700	1		6.92618		n.d.	n.d.	n.d.
LMHFDP_100050	LiM1	AB2L05_01705	1		2.16318		n.d.	n.d.	n.d.
LMHFDP_100055	LiM1	AB2L05_01710	1		12.31		n.d.	n.d.	n.d.
LMHFDP_100060	LiM1	AB2L05_01715	1		9.10972		n.d.	n.d.	n.d.
LMHFDP_100065	LiM1	AB2L05_01720	1		0		n.d.	n.d.	n.d.
LMHFDP_100070	LiM1	AB2L05_01725	1		3.64047		n.d.	n.d.	n.d.
LMHFDP_100075	LiM1	AB2L05_01730	1		0		n.d.	n.d.	n.d.
LMHFDP_100080	LiM1	AB2L05_01740	1		3.65762		n.d.	n.d.	n.d.
LMHFDP_100085	LiM1	AB2L05_01745	1		0.761527		n.d.	n.d.	n.d.
LMHFDP_100090	LiM1	AB2L05_01750	1		3.92787		n.d.	n.d.	n.d.
LMHFDP_100095	LiM1	AB2L05_01755	1		2.10224		0	0.161964	0.663932
LMHFDP_100100	LiM1	AB2L05_01760	1		1.6677		n.d.	n.d.	n.d.
LMHFDP_100105	LiM1	AB2L05_01765	0.999		1.02701		n.d.	n.d.	n.d.
LMHFDP_100110	LiM1	AB2L05_01770	1		2.65743		n.d.	n.d.	n.d.
LMHFDP_100115	LiM1	AB2L05_01775	1		3.79071		n.d.	n.d.	n.d.
LMHFDP_100120	LiM1	AB2L05_01780	1		0		n.d.	n.d.	n.d.
LMHFDP_100125	LiM1	AB2L05_01785	1		0		n.d.	n.d.	n.d.
LMHFDP_100130	LiM1	#N/A	#N/A		0		n.d.	n.d.	n.d.
LMHFDP_100135	LiM1	#N/A	#N/A		0		n.d.	n.d.	n.d.
LMHFDP_100140	LiM1	AB2L05_01790	1		2.44687		n.d.	n.d.	n.d.
LMHFDP_100145	LiM1	AB2L05_01795	1		2.52269		n.d.	n.d.	n.d.
LMHFDP_100150	LiM1	AB2L05_01800	1		1.49259		n.d.	n.d.	n.d.
LMHFDP_100155	LiM1	AB2L05_01805	1		4.62103		n.d.	n.d.	n.d.
LMHFDP_100160	LiM1	AB2L05_01810	1		3.71986		n.d.	n.d.	n.d.
LMHFDP_100165	LiM1	AB2L05_01815	1		6.01044		n.d.	n.d.	n.d.
LMHFDP_100170	LiM1	AB2L05_01820	1		0		n.d.	n.d.	n.d.
LMHFDP_100175	LiM1	AB2L05_01825	1		2.04933		n.d.	n.d.	n.d.
LMHFDP_100180	LiM1	AB2L05_01830	1		0		n.d.	n.d.	n.d.
LMHFDP_100185	LiM1	AB2L05_01835	1		3.64047		n.d.	n.d.	n.d.
LMHFDP_100190	LiM1	AB2L05_01840	1		7.57661		n.d.	n.d.	n.d.
LMHFDP_100195	LiM1	AB2L05_01845	1		1.73557		n.d.	n.d.	n.d.
LMHFDP_100200	LiM1	AB2L05_01850	1		4.19267		n.d.	n.d.	n.d.
LMHFDP_100205	LiM1	AB2L05_01855	1		4.489		n.d.	n.d.	n.d.
LMHFDP_100210	LiM1	AB2L05_01860	0.995		4.03403		n.d.	n.d.	n.d.
LMHFDP_100215	LiM1	AB2L05_01865	1		3.98025		n.d.	n.d.	n.d.
LMHFDP_100220	LiM1	AB2L05_01870	1		7.25881		n.d.	n.d.	n.d.
LMHFDP_100225	LiM1	AB2L05_01875	1		0		n.d.	n.d.	n.d.
LMHFDP_100230	LiM1	AB2L05_01880	1		0		n.d.	n.d.	n.d.
LMHFDP_100235	LiM1	AB2L05_01890	1		2.68935		n.d.	n.d.	n.d.
LMHFDP_100240	LiM1	AB2L05_01895	1		8.8232		0	0	2.72979
LMHFDP_100245	LiM1	AB2L05_01900	1		15.8681		n.d.	n.d.	n.d.
LMHFDP_100250	LiM1	AB2L05_01905	1		3.44823		n.d.	n.d.	n.d.
LMHFDP_100255	LiM1	AB2L05_01910	1		5.56492		n.d.	n.d.	n.d.
LMHFDP_100260	LiM1	AB2L05_01915	1		0		n.d.	n.d.	n.d.
LMHFDP_100265	LiM1	AB2L05_01920	1		0		n.d.	n.d.	n.d.
LMHFDP_100270	LiM1	AB2L05_01930	1		1.02232		n.d.	n.d.	n.d.
LMHFDP_100275	LiM1	AB2L05_01935	1		7.28094		n.d.	n.d.	n.d.
LMHFDP_100280	LiM1	AB2L05_01940	1		9.18518		n.d.	n.d.	n.d.
LMHFDP_100285	LiM1	AB2L05_01945	1		0		n.d.	n.d.	n.d.
LMHFDP_100290	LiM1	AB2L05_01950	1		2.61858		n.d.	n.d.	n.d.
LMHFDP_100295	LiM1	#N/A	#N/A		5.42761		n.d.	n.d.	n.d.
LMHFDP_100300	LiM1	AB2L05_01955	1		7.72732		0	0.866283	1.64552
LMHFDP_100305	LiM1	AB2L05_01960	1		2.82956		n.d.	n.d.	n.d.
LMHFDP_100310	LiM1	AB2L05_01965	1		0		n.d.	n.d.	n.d.
LMHFDP_100315	LiM1	AB2L05_01970	1		2.04465		n.d.	n.d.	n.d.
[truncated: 123,617 more rows]

## Sheet: 5. Organisms (RNA, protein)
MAG	GTDB taxonomy	NCBI: Recommended tax name (July 2024)	Marker lineage (CheckM)	predicted genes (CheckM)	predicted CDS (contig)	transcribed CDS	transcription (TPM)	detected proteins	10kS cells metaproteome (riBAQ(ppm))	100S aggregates metaproteome (riBAQ(ppm))	100S cells metaproteome (riBAQ(ppm))
LiM	d__Bacteria;p__Omnitrophota;c__Koll11;o__UBA1572;f__UBA1572;g__Vampirococcus;s__Vampirococcus archaeovorus	Vampirococcus archaeovorus	k__Bacteria (UID2565)	1847	1936	1823	199496	1282	481462	149717	509226
LiM1	d__Archaea;p__Halobacteriota;c__Methanomicrobia;o__Methanomicrobiales;f__Methanoregulaceae;g__Methanoregula;s__	Methanoregula sp.	p__Euryarchaeota (UID54)	2832	2937	2212	40778	310	9979	33765	52518
LiM2	d__Archaea;p__Halobacteriota;c__Methanomicrobia;o__Methanomicrobiales;f__Methanoculleaceae;g__Methanoculleus;s__Methanoculleus sp001896715	Methanoculleus sp.	p__Euryarchaeota (UID54)	2994	3144	2765	110699	362	95956	150827	46010
LiM3	d__Archaea;p__Halobacteriota;c__Methanosarcinia;o__Methanotrichales;f__Methanotrichaceae;g__Methanothrix;s__Methanothrix soehngenii	Methanothrix soehngenii	p__Euryarchaeota (UID49)	3083	3136	2273	81342	859	13138	451113	155881
LiM4	d__Bacteria;p__Bacteroidota;c__Bacteroidia;o__Bacteroidales;f__Lentimicrobiaceae;g__Lentimicrobium;s__Lentimicrobium sp002433025	Lentimicrobium sp.	k__Bacteria (UID2569)	3982	3964	2831	77397	262	36612	6839	7248
LiM5	d__Bacteria;p__Desulfobacterota;c__Syntrophia;o__Syntrophales;f__PHBD01;g__PHBD01;s__	Syntrophales bacterium	c__Deltaproteobacteria (UID3216)	3592	3775	2776	34021	210	13056	17220	12193
LiM6	d__Bacteria;p__Desulfobacterota;c__Syntrophobacteria;o__Syntrophobacterales;f__Syntrophobacteraceae;g__;s__	Syntrophobacteraceae bacterium	c__Deltaproteobacteria (UID3216)	2935	3012	2197	98120	559	91795	87062	125589
LiM7	d__Bacteria;p__Thermotogota;c__Thermotogae;o__Petrotogales;f__Kosmotogaceae;g__Mesotoga;s__Mesotoga sp002305955	Mesotoga sp.	k__Bacteria (UID209)	2813	2885	1935	38365	123	822	19206	6314
LiM8	d__Bacteria;p__Chloroflexota;c__Anaerolineae;o__Anaerolineales;f__Anaerolineaceae;g__UBA4781;s__	Anaerolineaceae bacterium	k__Bacteria (UID1452)	2516	2570	1086	14681	33	529	541	2635
LiM9	d__Bacteria;p__Chloroflexota;c__Anaerolineae;o__Anaerolineales;f__Anaerolineaceae;g__;s__	Anaerolineaceae bacterium	k__Bacteria (UID1452)	2159	2205	665	3132	34	1750	2284	1549
LiM10	d__Bacteria;p__Desulfobacterota;c__Syntrophia;o__Syntrophales;f__UBA8958;g__;s__	Syntrophales bacterium	c__Deltaproteobacteria (UID3216)	2483	2612	1351	14276	51	2200	1790	851
LiM11	d__Bacteria;p__Chloroflexota;c__Anaerolineae;o__Anaerolineales;f__Anaerolineaceae;g__49-20;s__49-20 sp002436085	Anaerolineaceae bacterium	k__Bacteria (UID1452)	2054	2129	754	7369	34	202	1217	1839
LiM12	d__Bacteria;p__Desulfobacterota;c__Desulfovibrionia;o__Desulfovibrionales;f__Desulfovibrionaceae;g__Aminidesulfovibrio;s__Aminidesulfovibrio sp002382645	Desulfovibrionaceae bacterium	c__Deltaproteobacteria (UID3218)	2867	2940	1513	10817	101	8669	2405	2873
LiM13	d__Bacteria;p__Spirochaetota;c__Spirochaetia;o__Treponematales;f__UBA8932;g__UBA2256;s__UBA2256 sp001603165	Treponematales bacterium	k__Bacteria (UID2495)	2658	2754	1120	9660	47	2541	2098	1718
LiM14	d__Archaea;p__Halobacteriota;c__Methanomicrobia;o__Methanomicrobiales;f__Methanospirillaceae;g__Methanospirillum;s__Methanospirillum sp012729995	Methanospirillum sp.	p__Euryarchaeota (UID54)	3462	3469	507	3100	79	2183	6740	1944
LiM15	d__Bacteria;p__Actinobacteriota;c__Coriobacteriia;o__OPB41;f__JAAXUF01;g__JAAXUF01;s__	Coriobacteriia bacterium	p__Actinobacteria (UID1454)	2671	2748	604	4359	8	32	55	99
LiM16	d__Bacteria;p__Synergistota;c__Synergistia;o__Synergistales;f__Aminobacteriaceae;g__;s__	Aminobacteriaceae bacterium	k__Bacteria (UID209)	3067	3172	1662	12634	149	1023	7398	6200
LiM17	d__Bacteria;p__Desulfobacterota;c__Syntrophia;o__Syntrophales;f__Smithellaceae;g__Fen-1166;s__	Smithellaceae bacterium	c__Deltaproteobacteria (UID3216)	3647	3695	566	4962	75	13788	1038	1319
LiM18	d__Bacteria;p__Bacteroidota;c__Bacteroidia;o__Bacteroidales;f__Prolixibacteraceae;g__Mangrovibacterium;s__	Mangrovibacterium sp.	k__Bacteria (UID2569)	6885	6713	1277	53842	106	14389	999	1277
LiM19	d__Bacteria;p__Eremiobacterota;c__Xenobia;o__CADAWZ01;f__;g__;s__	Xenobia bacterium	k__Bacteria (UID238)	7604	7812	1326	2770	36	1635	1660	1396
LiM20	d__Bacteria;p__Spirochaetota;c__UBA4802;o__UBA4802;f__UBA5368;g__MVZN01;s__	Spirochaetota bacterium	k__Bacteria (UID2495)	4151	4341	908	664	54	6775	1210	2073
LiM21	d__Archaea;p__Methanobacteriota;c__Thermococci;o__Methanofastidiosales;f__Methanofastidiosaceae;g__Methanofastidiosum;s__	Methanofastidiosum sp.	p__Euryarchaeota (UID4)	872	829	51	847	4	1	0	4
LiM22	d__Bacteria;p__Bacteroidota;c__Bacteroidia;o__Bacteroidales;f__Prolixibacteraceae;g__Mangrovibacterium;s__	Mangrovibacterium sp.	k__Bacteria (UID2569)	6934	6729	1079	63559	130	9220	222	465
LiM23	d__Bacteria;p__Desulfobacterota;c__SM23-61;o__;f__;g__;s__	Desulfobacterota bacterium	c__Deltaproteobacteria (UID3216)	3296	3279	88	152	27	391	321	182
LiM24	d__Bacteria;p__Acidobacteriota;c__Thermoanaerobaculia;o__Thermoanaerobaculales;f__Thermoanaerobaculaceae;g__JAAYVZ01;s__	Thermoanaerobaculaceae bacterium	k__Bacteria (UID3187)	4374	4519	1519	15634	52	310	1455	1836
LiM25	d__Bacteria;p__Bacteroidota;c__Ignavibacteria;o__SJA-28;f__B-1AR;g__CAIKZJ01;s__	Ignavibacteria bacterium	k__Bacteria (UID2570)	2886	2888	180	499	47	3392	249	439
LiM26	d__Bacteria;p__Bacteroidota;c__Ignavibacteria;o__Ignavibacteriales;f__Melioribacteraceae;g__;s__	Melioribacteraceae bacterium	k__Bacteria (UID2570)	3179	3073	556	2731	123	11135	428	673
LiM27	d__Bacteria;p__Desulfobacterota;c__Desulfovibrionia;o__Desulfovibrionales;f__Desulfovibrionaceae;g__Aminidesulfovibrio;s__Aminidesulfovibrio aminophilus	Desulfovibrionaceae bacterium	c__Deltaproteobacteria (UID3218)	3058	3242	952	1333	178	142765	13937	25527
LiM28	d__Bacteria;p__Planctomycetota;c__Planctomycetes;o__Pirellulales;f__Thermoguttaceae;g__DSXL01;s__	Thermoguttaceae bacterium	k__Bacteria (UID2565)	6297	6676	974	1706	60	1559	409	223
LiM29	d__Bacteria;p__Chloroflexota;c__Anaerolineae;o__Anaerolineales;f__Anaerolineaceae;g__UBA6107;s__	Anaerolineaceae bacterium	k__Bacteria (UID1452)	2557	2602	161	3719	8	4	210	70
LiM30	d__Bacteria;p__Spirochaetota;c__Spirochaetia;o__Sphaerochaetales;f__Sphaerochaetaceae;g__Sphaerochaeta;s__Sphaerochaeta sp002432715	Sphaerochaeta sp.	k__Bacteria (UID2495)	2488	2565	323	1115	19	244	27	22
LiM31	d__Bacteria;p__Bacteroidota;c__Bacteroidia;o__Bacteroidales;f__VadinHA17;g__SR-FBR-E99;s__	Bacteroidales bacterium	p__Bacteroidetes (UID2605)	1546	1525	165	1123	7	8	13	4
unmapped	#N/A				15740	2634	79123	269	12453	25231	18565

## Sheet: 6. Transcripted GRE genes
	locus tag (Flye contigs)	% Pairwise identity to Lss	E Value (Lss Blastp)	Annotation	MAG	NCBI locus tag/protein id (1*)	Protein identity of locus tags (1*)		10kS cells metatranscriptome (TPM)		10kS cells metaproteome (riBAQ(ppm))	100S aggregates metaproteome (riBAQ(ppm))	100S cells metaproteome (riBAQ(ppm))
Limonenylsuccinate synthase (Lss)	LMHFDP_300810	1	0	Benzylsuccinate synthase alpha subunit	LiM6	AB2L11_02790	1		174.251		29.832	346.134	1233.19
	LMHFDP_326730	0.292	2.72e-76	Benzylsuccinate synthase alpha subunit	LiM5	AB2L22_08495	1		3.00774		n.d.	n.d.	n.d.
	LMHFDP_213895	0.292	1.93e-93	hypothetical protein	LiM23	#N/A	#N/A		2.22775		n.d.	n.d.	n.d.
	LMHFDP_538405	0.389	4.24e-40	Pyruvate formate-lyase	LiM27	#N/A	#N/A		1.37566		n.d.	n.d.	n.d.
	LMHFDP_43950	0.264	3.85e-57	Benzylsuccinate synthase alpha subunit	LiM20	AB2L13_05115	1		0.756701		n.d.	n.d.	n.d.
	LMHFDP_600800	0.288	7.46e-88	Benzylsuccinate synthase alpha subunit	LiM20	AB2L13_17675	1		0.751936		n.d.	n.d.	n.d.
	LMHFDP_544885	0.316	2.75e-72	4-hydroxyphenylacetate decarboxylase large subunit	#N/A	#N/A	#N/A		0.743508		n.d.	n.d.	n.d.
	LMHFDP_167640	0.318	2.92e-68	Formate acetyltransferase	LiM16	AB2L25_15690	1		0.716731		n.d.	n.d.	n.d.
	LMHFDP_167640	0.299	0.0359	Formate acetyltransferase	LiM16	AB2L25_15690	1		0.716731		n.d.	n.d.	n.d.
	LMHFDP_554435	0.21	2.69e-15	Formate C-acetyltransferase	LiM30	#N/A	#N/A		0.405045		n.d.	n.d.	n.d.
	LMHFDP_368295	0.291	1.1e-82	Pyruvate-formate lyase	LiM4	AB2L17_02565	1		0.37883		n.d.	n.d.	n.d.
	LMHFDP_165290	0.311	1.05e-89	Formate C-acetyltransferase/glycerol dehydratase family glycyl radical enzyme	LiM16	AB2L25_13345	1		0.371754		n.d.	n.d.	n.d.
	LMHFDP_235125	0.249	8.28e-53	hypothetical protein	LiM28	#N/A	#N/A		0.369911		n.d.	n.d.	n.d.
	LMHFDP_12305	0.325	3.35e-113	hypothetical protein	LiM17	AB2L12_01135	1		0.368997		n.d.	n.d.	n.d.
	LMHFDP_426390	0.292	1.45e-93	hypothetical protein	LiM23	#N/A	#N/A		0.36673		n.d.	n.d.	n.d.
	LMHFDP_113015	0.278	2.77e-50	Pyruvate formate lyase	LiM8	AB2L18_00265	1		0.355803		n.d.	n.d.	n.d.
	LMHFDP_512000	0.258	6.27e-62	4-hydroxyphenylacetate decarboxylase large subunit	LiM19	AB2L14_20350	1		0.330952		n.d.	n.d.	n.d.
GRE genes present in the metaproteome were identified by blastp with Lss alpha subunit as reference protein.

## Sheet: 7. Manual annotation LiM6
NCBI protein id	locus tag	manual annotation	gene	Bakta annotation	Bakta references
AB2L11_07280	LMHFDP_131605	protein HflC, putative membrane anchor protein for multiprotein complex		Protein HflC	SO:0001217, UniRef:UniRef50_A0A2N6FJ87
AB2L11_07285	LMHFDP_131610	protein HflK, putative membrane anchor protein for multiprotein complex		Protein HflK	SO:0001217, UniRef:UniRef50_A0A352PP96
AB2L11_03330	LMHFDP_205380	corrinoid adenosyltransferase forming adenosylcobalamins		Corrinoid adenosyltransferase	SO:0001217, UniRef:UniRef50_A0A1V4XDE3
AB2L11_07820	LMHFDP_206200			Ni/Fe-hydrogenase cytochrome b subunit	SO:0001217, UniRef:UniRef50_A0A523R7W7
AB2L11_07815	LMHFDP_206205	4Fe4S-electron transfer protein to NiFe hydrogenase (HybA)		Hydrogenase 2 operon protein HybA	SO:0001217, UniRef:UniRef50_A0A3M1PZZ2
AB2L11_07810	LMHFDP_206210	NiFe hydrogenase small subunit		NiFe hydrogenase	SO:0001217, UniRef:UniRef50_A0A0T9TS85
AB2L11_07805	LMHFDP_206215	NiFe hydrogenase maturation factor (HyaD)		hypothetical protein	PFAM:PF01750.21
AB2L11_07800	LMHFDP_206220	NiFe hydrogenase large subunit		Hydrogenase-2 large chain	SO:0001217, UniRef:UniRef50_P0ACE1
AB2L11_07795	LMHFDP_206225	permease of Cobalt ABC-transporter		Cobalamin biosynthesis protein cbim	SO:0001217, UniRef:UniRef50_B0TDI6
AB2L11_07790	LMHFDP_206230	permease of Cobalt ABC-transporter		Cobalt ABC transporter, permease protein CbiQ	SO:0001217, UniRef:UniRef50_A0A0M3QF14
AB2L11_07785	LMHFDP_206235	ATP-binding protein of Cobalt ABC-transporter		Putative ABC transporter ATP-binding protein GSU1281	SO:0001217, UniRef:UniRef50_Q74DN5
AB2L11_07780	LMHFDP_206240	porin		Porin	SO:0001217, UniRef:UniRef50_A0LLX7
AB2L11_08700	LMHFDP_246395	electron transfer flavoprotein subunit beta	etf	Electron transfer flavoprotein subunit beta	SO:0001217, UniRef:UniRef50_A0A653A153
AB2L11_08695	LMHFDP_246400	electron transfer flavoprotein subunit alpha	etf	Electron transfer flavoprotein subunit alpha	SO:0001217, UniRef:UniRef50_A0A0K9IBT8
AB2L11_08505	LMHFDP_246610	oxidoreductase with FAD/NAD binding domain		hypothetical protein	PFAM:PF00070.30, PFAM:PF00070.30, PFAM:PF07992.17, PFAM:PF07992.17, PFAM:PF13450.9, PFAM:PF14691.9
AB2L11_08500	LMHFDP_246615	oxidoreductase with FAD/NAD binding domain		hypothetical protein	PFAM:PF00037.30, PFAM:PF00111.30, PFAM:PF10418.12, PFAM:PF13510.9
AB2L11_08495	LMHFDP_246620	formate dehydrogenase 1 quinone oxidoreductase subunit /NuoF		NADP-reducing hydrogenase subunit HndC	SO:0001217, UniRef:UniRef50_A0A161WVX4
AB2L11_08490	LMHFDP_246625	formate dehydrogenase 1 quinone oxidoreductase subunit /NuoE		NADH-quinone oxidoreductase subunit NuoE	SO:0001217, UniRef:UniRef50_A0A7C3FPQ0
AB2L11_02780	LMHFDP_300800	putative LolA-like molecular chaperone	lssQ	hypothetical protein
AB2L11_02785	LMHFDP_300805	limonen-7-ylsuccinate synthase gamma subunit (p-Mentha-1,8-dien-7-yl-succinate synthase)	lssC	Benzylsuccinate synthase gamma subunit	SO:0001217, UniRef:UniRef50_O87942
AB2L11_02790	LMHFDP_300810	limonen-7-ylsuccinate synthase alpha subunit (p-Mentha-1,8-dien-7-yl-succinate synthase)	lssA	Benzylsuccinate synthase alpha subunit	SO:0001217, UniRef:UniRef50_O87943
AB2L11_02795	LMHFDP_300815	limonen-7-ylsuccinate synthase beta subunit (p-Mentha-1,8-dien-7-yl-succinate synthase)	lssB	hypothetical protein	PFAM:PF18512.4
AB2L11_02800	LMHFDP_300820	putative-PNPOx domain-containing protein	lssP	Putative-PNPOx domain-containing protein	SO:0001217, UniRef:UniRef50_A0A2T3NJS6
AB2L11_02805	LMHFDP_300825	acyl-CoA synthetase	lssO	Long-chain-fatty-acid--CoA ligase	SO:0001217, UniRef:UniRef50_V4F875
AB2L11_02810	LMHFDP_300830	2-(7-hydroxylimonen-7-yl)-succinyl-CoA dehydrogenase subunit A	lssH	2-[hydroxy(Phenyl)methyl]-succinyl-CoA dehydrogenase BbsC	SO:0001217, UniRef:UniRef50_S0G2X4
AB2L11_02815	LMHFDP_300835	2-(7-hydroxylimonen-7-yl)-succinyl-CoA dehydrogenase catalytic subunit B	lssI	BbsD	SO:0001217, UniRef:UniRef50_I6LHV4
AB2L11_02820	LMHFDP_300840	succinyl-CoA:limonen-7-ylsuccinate CoA-transferase subunit A	lssD	Succinyl-CoA:(R)-benzylsuccinate CoA-transferase subunit BbsE	SO:0001217, UniRef:UniRef50_Q9KJF0
AB2L11_02825	LMHFDP_300845	succinyl-CoA:limonen-7-ylsuccinate CoA-transferase subunit b	lssE	Succinyl-CoA:(R)-benzylsuccinate CoA-transferase subunit BbsF	SO:0001217, UniRef:UniRef50_Q9KJE9
AB2L11_02830	LMHFDP_300850	limonen-7-yl-succinyl-CoA dehydrogenase	lssF	(R)-benzylsuccinyl-CoA dehydrogenase	SO:0001217, UniRef:UniRef50_Q9KJE8
AB2L11_02835	LMHFDP_300855	limonen-7-ylidene-succinyl-CoA hydratase	lssG	BbsH	SO:0001217, UniRef:UniRef50_I6LHU9
AB2L11_02840	LMHFDP_300860	electron transfering flavoprotein subunit B	lssM	ETF domain-containing protein	SO:0001217, UniRef:UniRef50_E1YFR4
AB2L11_02845	LMHFDP_300865	electron transfering flavoprotein subunit A	lssL	ETF domain-containing protein	SO:0001217, UniRef:UniRef50_E1YFR3
AB2L11_02850	LMHFDP_300870	electron transfer flavoprotein-associated cytochrome b and iron-sulfur cluster-binding oxidoreductase	lssN	Electron transfer flavoprotein-associated cytochrome b and CCG domain pair iron-sulfur cluster-binding oxidoreductase	SO:0001217, UniRef:UniRef50_B9LZZ9
AB2L11_02855	LMHFDP_300875	2-(7-oxolimonen-7-yl)-succinyl-CoA thiolase subunit A	lssJ	Benzoylsuccinyl-CoA thiolase BbsA	SO:0001217, UniRef:UniRef50_S0G633
AB2L11_02860	LMHFDP_300880	2-(7-oxolimonen-7-yl)-succinyl-CoA thiolase subunit B	lssK	Thiolase	SO:0001217, UniRef:UniRef50_A0A5K7ZFY1
AB2L11_13205	LMHFDP_355180	methylmalonyl-CoA mutase large subunit		Methylmalonyl-CoA mutase	SO:0001217, UniRef:UniRef50_A0A221W9F2
AB2L11_13200	LMHFDP_355185	methylmalonyl-CoA mutase small subunit		hypothetical protein	PFAM:PF02310.22
AB2L11_13195	LMHFDP_355190	malonyl CoA-acyl carrier protein transacylase		Malonyl CoA-acyl carrier protein transacylase	SO:0001217, UniRef:UniRef50_A0A4P8L071
AB2L11_06185	LMHFDP_365480	2-ketoisovalerate ferredoxin reductase		2-ketoisovalerate ferredoxin reductase	SO:0001217, UniRef:UniRef50_A0A0P0LGL8
AB2L11_06190	LMHFDP_365485	2-oxoacid:ferredoxin oxidoreductase, thiamin diphosphate-binding subunit		2-oxoacid:ferredoxin oxidoreductase, thiamin diphosphate-binding subunit	SO:0001217, UniRef:UniRef50_B5E8S3
AB2L11_06195	LMHFDP_365490	pyruvate ferredoxin/flavodoxin oxidoreductase		Pyruvate synthase subunit PorC	SO:0001217, UniRef:UniRef50_A0A1V4XCR3
AB2L11_06240	LMHFDP_365535	nickel incorporation protein HypB hydrogenase accessory protein		Hydrogenase accessory protein HypB	SO:0001217, UniRef:UniRef50_A0A3A4WE19
AB2L11_06245	LMHFDP_365540	hydrogenase maturation factor HypA		Hydrogenase maturation factor HypA	SO:0001217, UniRef:UniRef50_A0A1W1XBA9
AB2L11_02005	LMHFDP_365805			B12-binding domain-containing protein	SO:0001217, UniRef:UniRef50_A0A0S8ECT5
AB2L11_01430	LMHFDP_382495	beta-ketoacyl-ACP reductase	lrcK	Beta-ketoacyl-ACP reductase	SO:0001217, UniRef:UniRef50_A0A5K7ZFZ9
AB2L11_01415	LMHFDP_382510	acyl-CoA dehydrogenase	lrcJ	Acyl-CoA dehydrogenase	SO:0001217, UniRef:UniRef50_A9GEH2
AB2L11_01410	LMHFDP_382515	CoA transferase / propionylCoA:acetate CoA transferase	lrcI	Acetate CoA-transferase YdiF	SO:0001217, UniRef:UniRef50_A0A1V5BJT3
AB2L11_01405	LMHFDP_382520	thiolase / acyl-CoA acetyltransferase	lrcH	Acetyl-CoA acetyltransferase	SO:0001217, UniRef:UniRef50_A0A1U7MI69
AB2L11_01400	LMHFDP_382525	3-hydroxyacyl-CoA dehydrogenase	lrcG	3-hydroxybutyryl-CoA dehydrogenase	SO:0001217, UniRef:UniRef50_E4KRB9
AB2L11_01395	LMHFDP_382530	enoyl-CoA hydratase/isomerase	lrcF	Enoyl-CoA hydratase/isomerase	SO:0001217, UniRef:UniRef50_E1QGG7
AB2L11_01390	LMHFDP_382540	beta-ketoacyl-ACP reductase	lrcE	Beta-ketoacyl-ACP reductase	SO:0001217, UniRef:UniRef50_A0A5K7ZJ05
AB2L11_01385	LMHFDP_382545	thiolase	lrcD	hypothetical protein	PFAM:PF00108.26, PFAM:PF02803.21
AB2L11_01380	LMHFDP_382550	3-isopropenyl-3-hydroxy-glutarylCoA synthase	lrcC	hypothetical protein	PFAM:PF08541.13, PFAM:PF12172.11
AB2L11_01375	LMHFDP_382555	enoyl-CoA hydratase	lrcB	Crotonase	SO:0001217, UniRef:UniRef50_A0A5K7ZN28
AB2L11_01370	LMHFDP_382560	4-isopropenyl-2-oxocyclohexane-1-carbonyl-CoA hydrolase	lrcA	6-oxocyclohex-1-ene-1-carbonyl-CoA hydrolase	SO:0001217, UniRef:UniRef50_A0A2H5W804
AB2L11_01350	LMHFDP_382575	domain of unknown function (DUF4037) with antitoxin MqsA and zinc finger YgiT domains	lrcM	hypothetical protein
AB2L11_01345	LMHFDP_382580	protein of unknown function (DUF 4125)	lrcL	hypothetical protein
AB2L11_01335	LMHFDP_382590	glycin radical enzyme activase	bssE	Putative chaperone BssE	SO:0001217, UniRef:UniRef50_Q8VVE4
AB2L11_01330	LMHFDP_382595	flavin-containing oxidoreductase		Flavin-Reduct domain-containing protein	SO:0001217, UniRef:UniRef50_A0A6J4X6P4
AB2L11_01320	LMHFDP_382605	membrane-fusion subunit of putatitive monoterpene efflux pump (tripartite transporter)	mepB	Efflux transporter, RND family, MFP subunit	SO:0001217, UniRef:UniRef50_E8WUN9
AB2L11_01315	LMHFDP_382610	efflux pump subunit of putatitive monoterpene efflux pump (tripartite transporter)	mepA	Efflux pump membrane transporter	SO:0001217, UniRef:UniRef50_C0QC58
AB2L11_01310	LMHFDP_382615	efflux transmembrane channel protein of putatitive monoterpene efflux pump (tripartite transporter)	mepC	Outer membrane protein OprM	SO:0001217, UniRef:UniRef50_A0A1V5R3Z0
AB2L11_01035	LMHFDP_382905	formate dehydrogenase H		Formate dehydrogenase H	SO:0001217, UniRef:UniRef50_A0A1V5DMC6
#N/A	LMHFDP_382910	formate dehydrogenase type alpha chain		Putative formate dehydrogenase	SO:0001217, UniRef:UniRef50_A0A1V5D604
AB2L11_01030	LMHFDP_382915	NADH-acceptor oxidoreductase subunit F (51 kDa) of NiFe hydrogenase	hox	NADH-quinone oxidoreductase subunit F	SO:0001217, UniRef:UniRef50_A0A7X7T6A4
AB2L11_01025	LMHFDP_382920			Molybdopterin molybdenumtransferase	SO:0001217, UniRef:UniRef50_A0A1V5CFB5
AB2L11_01020	LMHFDP_382925	bifunctional acetyl-CoA hydrolase/transferase		N-acetyltransferase domain-containing protein	SO:0001217, UniRef:UniRef50_A0A5K7Z2Z3
AB2L11_01015	LMHFDP_382930	hypothetical protein		hypothetical protein
AB2L11_01010	LMHFDP_382935	formate dehydrogenase accessory sulfurtransferase FdhD		Sulfurtransferase FdhD	SO:0001217, UniRef:UniRef50_A0A2G9XS13
AB2L11_01005	LMHFDP_382940	hydrogenase maturation factor HypC		Hydrogenase expression/formation protein HypC	SO:0001217, UniRef:UniRef50_A0A0S4LJ44
AB2L11_01000	LMHFDP_382945	hydrogenase maturation factor HypD		Hydrogenase maturation factor	SO:0001217, UniRef:UniRef50_A0A6I1R077
AB2L11_00995	LMHFDP_382950	hydrogenase maturation factor HypE		HypE	SO:0001217, UniRef:UniRef50_A0A073CW17
AB2L11_00880	LMHFDP_383075	formate dehydrogenase N beta subunit (FeS-cluster containing electron transfer protein)		Formate dehydrogenase-N subunit beta	SO:0001217, UniRef:UniRef50_A0A143PHQ1
AB2L11_00875	LMHFDP_383080	formate dehydrogenase N alpha subunit		Formate dehydrogenase, nitrate-inducible, major subunit	SO:0001217, UniRef:UniRef50_A0A0J1FMA0
#N/A	LMHFDP_383085	formate dehydrogenase alpha chain containing molybdopterin		Molybdopterin-dependent oxidoreductase	SO:0001217, UniRef:UniRef50_A0A7C6UAT0
AB2L11_00870	LMHFDP_383090	hydrogenase maturation protease		hypothetical protein	PFAM:PF01750.21
AB2L11_00865	LMHFDP_383095	Ni/Fe hydrogenase subunit alpha NAD-reducing hydrogenase HoxS subunit beta		NAD-reducing hydrogenase HoxS subunit beta	SO:0001217, UniRef:UniRef50_A0A1U9NKN2
AB2L11_00860	LMHFDP_383100	NADH:acceptor oxidoreductase 20 kDa subunit of NiFe hydrogenase		Oxidored-q6 domain-containing protein	SO:0001217, UniRef:UniRef50_A0A0Q1ASW7
AB2L11_00855	LMHFDP_383105	FAD-binding ferredoxin reductase		FAD-binding FR-type domain-containing protein	SO:0001217, UniRef:UniRef50_A0A1F3V4D1
AB2L11_00850	LMHFDP_383110	4Fe-4S dicluster ferredoxin		4Fe-4S ferredoxin-type domain-containing protein	SO:0001217, UniRef:UniRef50_A0A3D3GFW1
AB2L11_00845	LMHFDP_383115	membrane bound formate dehydrogenase subunit alpha		hypothetical protein	PFAM:PF01568.24, PFAM:PF04879.19
AB2L11_04660	LMHFDP_533100	oxaloacetate-decarboxylating malate dehydrogenase		NAD-dependent malic enzyme	SO:0001217, UniRef:UniRef50_L0E133
AB2L11_07620	LMHFDP_560695	pyrophosphate-energized proton pump		K(+)-insensitive pyrophosphate-energized proton pump	SO:0001217, UniRef:UniRef50_A0A522C5N5
AB2L11_10720	LMHFDP_60925	acetyl-coenzyme A synthetase		Acetyl-coenzyme A synthetase	SO:0001217, UniRef:UniRef50_B2IB12
AB2L11_14025	LMHFDP_626725	NifU domain-containing protein		NifU domain-containing protein	SO:0001217, UniRef:UniRef50_A0A2V2G477
AB2L11_14030	LMHFDP_626730	pyruvate ferredoxin oxidoreductase subunit alpha		Indolepyruvate oxidoreductase subunit IorA	SO:0001217, UniRef:UniRef50_A0A4P8L6U4
AB2L11_14035	LMHFDP_626735	pyruvate ferredoxin oxidoreductase subunit beta		Indolepyruvate ferredoxin oxidoreductase subunit beta	SO:0001217, UniRef:UniRef50_A0A2G6NFE5
