# Supplementary material for: Anaerobic Limonene Metabolism in a Methanogenic Enrichment Involves a Glycine Radical Enzyme
Source: Environ Microbiol. 2025 Nov 3;27(11):e70192. doi: 10.1111/1462-2920.70192 (PMC12583861; doi:10.1111/1462-2920.70192)
Supplement: Supplementary file 3 — Table S2: Metagenome‐derived genomes in omic data sets. [file EMI-27-e70192-s001.xlsx]

## Sheet: LiM
locus tag (Flye contigs)	MAG	NCBI locus tag/protein id (1*)	Protein identity of locus tags (1*)		10kS cells metatranscriptome (TPM)		10kS cells metaproteome (riBAQ(ppm))	100S aggregates metaproteome (riBAQ(ppm))	100S cells metaproteome (riBAQ(ppm))
LMHFDP_09690	LiM	#N/A	#N/A		0		n.d.	n.d.	n.d.
LMHFDP_09695	LiM	#N/A	#N/A		3.20988		n.d.	n.d.	n.d.
LMHFDP_09700	LiM	CP019384.1_prot_QAT17566.1_1457	#N/A		16.0741		418.871	141.79	444.374
LMHFDP_09705	LiM	CP019384.1_prot_QAT17567.1_1458	#N/A		16.1618		121.413	20.783	130.602
LMHFDP_09710	LiM	CP019384.1_prot_QAT17568.1_1459	#N/A		8.64436		132.318	16.143	112.995
LMHFDP_09715	LiM	CP019384.1_prot_QAT17569.1_1460	#N/A		35.8796		85.2661	20.8034	85.7242
LMHFDP_09720	LiM	CP019384.1_prot_QAT17570.1_1461	#N/A		6.27859		n.d.	n.d.	n.d.
LMHFDP_09725	LiM	CP019384.1_prot_QAT17571.1_1462	#N/A		3.01534		20.3528	2.09622	20.396
LMHFDP_09730	LiM	CP019384.1_prot_QAT17572.1_1463	#N/A		12.7572		n.d.	n.d.	n.d.
LMHFDP_09735	LiM	CP019384.1_prot_QAT17573.1_1464	#N/A		18.142		5.96272	0.854352	6.05139
LMHFDP_09740	LiM	CP019384.1_prot_QAT17574.1_1465	#N/A		5.70417		n.d.	n.d.	n.d.
LMHFDP_09745	LiM	CP019384.1_prot_QAT17575.1_1466	#N/A		10.9147		n.d.	n.d.	n.d.
LMHFDP_09750	LiM	CP019384.1_prot_QAT17576.1_1467	#N/A		17.9111		n.d.	n.d.	n.d.
LMHFDP_09755	LiM	CP019384.1_prot_QAT17577.1_1468	#N/A		81.6043		412.279	805.074	2042.37
LMHFDP_09760	LiM	CP019384.1_prot_QAT17578.1_1469	#N/A		46.6774		263.482	94.0838	288.327
LMHFDP_09765	LiM	CP019384.1_prot_QAT17579.1_1470	#N/A		12.928		62.2429	27.3543	83.6247
LMHFDP_09770	LiM	CP019384.1_prot_QAT17580.1_1471	#N/A		31.7266		63.0538	15.9924	71.3555
LMHFDP_09775	LiM	CP019384.1_prot_QAT17581.1_1472	#N/A		26.0525		0.996494	0.274881	8.54469
LMHFDP_09780	LiM	CP019384.1_prot_QAT17582.1_1473	#N/A		17.822		n.d.	n.d.	n.d.
LMHFDP_09785	LiM	CP019384.1_prot_QAT17583.1_1474	#N/A		21.1074		n.d.	n.d.	n.d.
LMHFDP_09790	LiM	CP019384.1_prot_QAT17584.1_1475	#N/A		32.6504		48.3794	10.9139	21.465
LMHFDP_09795	LiM	CP019384.1_prot_QAT17585.1_1476	#N/A		27.0017		159.973	32.0682	144.79
LMHFDP_09800	LiM	CP019384.1_prot_QAT17586.1_1477	#N/A		29.0226		10.0646	1.18959	18.8428
LMHFDP_09805	LiM	CP019384.1_prot_QAT17587.1_1478	#N/A		26.9447		2.14729	0	4.44404
LMHFDP_09810	LiM	#N/A	#N/A		0		n.d.	n.d.	n.d.
LMHFDP_09815	LiM	CP019384.1_prot_QAT17588.1_1479	#N/A		28.151		n.d.	n.d.	n.d.
LMHFDP_09820	LiM	CP019384.1_prot_QAT17589.1_1480	#N/A		16.8179		34.5363	3.71962	25.9404
LMHFDP_09825	LiM	CP019384.1_prot_QAT17590.1_1481	#N/A		23.0739		29.0298	0	22.1757
LMHFDP_09830	LiM	CP019384.1_prot_QAT17591.1_1482	#N/A		15.8505		n.d.	n.d.	n.d.
LMHFDP_09835	LiM	CP019384.1_prot_QAT17592.1_1483	#N/A		34.3881		41.1465	5.68146	51.8336
LMHFDP_09840	LiM	CP019384.1_prot_QAT18065.1_1484	#N/A		43.0649		n.d.	n.d.	n.d.
LMHFDP_09845	LiM	#N/A	#N/A		0		n.d.	n.d.	n.d.
LMHFDP_09850	LiM	CP019384.1_prot_QAT17593.1_1485	#N/A		13.7778		n.d.	n.d.	n.d.
LMHFDP_09855	LiM	CP019384.1_prot_QAT17594.1_1486	#N/A		25.9844		176.216	81.1606	249.892
LMHFDP_09860	LiM	CP019384.1_prot_QAT17595.1_1487	#N/A		39.4044		3981.78	1376.2	3583.26
LMHFDP_09865	LiM	#N/A	#N/A		0		n.d.	n.d.	n.d.
LMHFDP_09870	LiM	CP019384.1_prot_QAT17596.1_1488	#N/A		68.5124		n.d.	n.d.	n.d.
LMHFDP_09875	LiM	CP019384.1_prot_QAT17597.1_1489	#N/A		0		n.d.	n.d.	n.d.
LMHFDP_09880	LiM	CP019384.1_prot_QAT17598.1_1490	#N/A		45.785		715.578	97.4448	661.11
LMHFDP_09885	LiM	CP019384.1_prot_QAT17599.1_1491	#N/A		37.8123		4.15719	0	8.42252
LMHFDP_09890	LiM	CP019384.1_prot_QAT17600.1_1492	#N/A		56.1728		20.0075	0.512865	19.5864
LMHFDP_09895	LiM	#N/A	#N/A		8.06806		n.d.	n.d.	n.d.
LMHFDP_09900	LiM	CP019384.1_prot_QAT17601.1_1493	#N/A		8.29218		n.d.	n.d.	n.d.
LMHFDP_09905	LiM	CP019384.1_prot_QAT17602.1_1494	#N/A		21.2505		90.0928	26.7727	80.8298
LMHFDP_09910	LiM	CP019384.1_prot_QAT17603.1_1495	#N/A		36.8787		130.68	42.158	151.561
LMHFDP_09915	LiM	CP019384.1_prot_QAT17604.1_1496	#N/A		55.6245		134.807	34.1213	99.7461
LMHFDP_09920	LiM	CP019384.1_prot_QAT17605.1_1497	#N/A		43.9678		2092.92	416.254	1736.92
LMHFDP_09925	LiM	#N/A	#N/A		7.34062		n.d.	n.d.	n.d.
LMHFDP_09930	LiM	CP019384.1_prot_QAT17607.1_1499	#N/A		39.9504		n.d.	n.d.	n.d.
LMHFDP_09935	LiM	CP019384.1_prot_QAT17608.1_1500	#N/A		32.6113		77.4115	13.841	63.8525
LMHFDP_09940	LiM	CP019384.1_prot_QAT17609.1_1501	#N/A		29.2426		n.d.	n.d.	n.d.
LMHFDP_09945	LiM	CP019384.1_prot_QAT17610.1_1502	#N/A		62.4806		141.759	34.8395	202.301
LMHFDP_09950	LiM	CP019384.1_prot_QAT17611.1_1503	#N/A		21.3227		19.2529	0	11.0826
LMHFDP_09955	LiM	CP019384.1_prot_QAT17612.1_1504	#N/A		24.9377		n.d.	n.d.	n.d.
LMHFDP_09960	LiM	CP019384.1_prot_QAT17613.1_1505	#N/A		23.3217		214.764	56.5179	259.073
LMHFDP_09965	LiM	CP019384.1_prot_QAT17614.1_1506	#N/A		51.9435		12.7775	0	8.90349
LMHFDP_09970	LiM	CP019384.1_prot_QAT17615.1_1507	#N/A		32.4777		n.d.	n.d.	n.d.
LMHFDP_09975	LiM	CP019384.1_prot_QAT17616.1_1508	#N/A		18.4271		6.33948	0	3.52274
LMHFDP_09980	LiM	CP019384.1_prot_QAT17617.1_1509	#N/A		29.8518		n.d.	n.d.	n.d.
LMHFDP_09985	LiM	CP019384.1_prot_QAT17618.1_1510	#N/A		15.8907		n.d.	n.d.	n.d.
LMHFDP_09990	LiM	CP019384.1_prot_QAT17619.1_1511	#N/A		22.2775		20.9013	2.98254	61.8998
LMHFDP_09995	LiM	CP019384.1_prot_QAT17620.1_1512	#N/A		22.963		10.8422	3.25773	18.6579
LMHFDP_10000	LiM	CP019384.1_prot_QAT18066.1_1513	#N/A		29.4314		42.9783	1.24112	104.076
LMHFDP_10005	LiM	CP019384.1_prot_QAT17621.1_1514	#N/A		37.0709		n.d.	n.d.	n.d.
LMHFDP_10010	LiM	CP019384.1_prot_QAT17622.1_1515	#N/A		26.2022		n.d.	n.d.	n.d.
LMHFDP_10015	LiM	CP019384.1_prot_QAT17623.1_1516	#N/A		31.6165		12.4149	2.64658	24.3504
LMHFDP_10020	LiM	CP019384.1_prot_QAT17624.1_1517	#N/A		21.7104		n.d.	n.d.	n.d.
LMHFDP_10025	LiM	CP019384.1_prot_QAT18067.1_1518	#N/A		39.9744		128.899	39.5097	149.901
LMHFDP_10030	LiM	CP019384.1_prot_QAT17625.1_1519	#N/A		31.3619		n.d.	n.d.	n.d.
LMHFDP_10035	LiM	CP019384.1_prot_QAT17626.1_1520	#N/A		44.111		1.58328	0	0.693564
LMHFDP_10040	LiM	CP019384.1_prot_QAT18068.1_1521	#N/A		22.5624		n.d.	n.d.	n.d.
LMHFDP_10045	LiM	CP019384.1_prot_QAT17627.1_1522	#N/A		28.0958		n.d.	n.d.	n.d.
LMHFDP_10050	LiM	CP019384.1_prot_QAT17628.1_1523	#N/A		16.0878		19.2412	4.76606	9.36595
LMHFDP_10055	LiM	CP019384.1_prot_QAT17629.1_1524	#N/A		23.0898		4.19895	0.499245	13.9126
LMHFDP_10060	LiM	CP019384.1_prot_QAT17630.1_1525	#N/A		19.1358		3.31828	0	13.6479
LMHFDP_10065	LiM	CP019384.1_prot_QAT17631.1_1526	#N/A		28.2065		3.93894	0	1.68198
LMHFDP_10070	LiM	CP019384.1_prot_QAT17632.1_1527	#N/A		23.4722		122.466	37.7138	114.471
LMHFDP_10075	LiM	CP019384.1_prot_QAT17633.1_1528	#N/A		29.1712		198.801	55.1	143.878
LMHFDP_10080	LiM	CP019384.1_prot_QAT17634.1_1529	#N/A		18.3301		58.4051	14.494	212.004
LMHFDP_10085	LiM	CP019384.1_prot_QAT17635.1_1530	#N/A		27.7692		698.411	222.225	786.368
LMHFDP_10090	LiM	CP019384.1_prot_QAT17636.1_1531	#N/A		13.0857		n.d.	n.d.	n.d.
LMHFDP_10095	LiM	CP019384.1_prot_QAT17637.1_1532	#N/A		22.1872		450.993	147.1	524.13
LMHFDP_10100	LiM	CP019384.1_prot_QAT17638.1_1533	#N/A		26.6336		52.1189	11.2448	50.0596
LMHFDP_10105	LiM	CP019384.1_prot_QAT17639.1_1534	#N/A		31.9027		145.642	22.905	148.711
LMHFDP_10110	LiM	CP019384.1_prot_QAT17640.1_1535	#N/A		38.2716		n.d.	n.d.	n.d.
LMHFDP_10115	LiM	CP019384.1_prot_QAT17641.1_1536	#N/A		36.1402		109.792	7.34804	68.458
LMHFDP_10120	LiM	CP019384.1_prot_QAT17642.1_1537	#N/A		33.2473		103.735	28.3233	121.971
LMHFDP_10125	LiM	CP019384.1_prot_QAT17643.1_1538	#N/A		15.5626		27.1824	7.74013	19.8829
LMHFDP_10130	LiM	CP019384.1_prot_QAT17644.1_1539	#N/A		35.9661		33.5087	4.16346	91.6481
LMHFDP_10135	LiM	CP019384.1_prot_QAT17645.1_1540	#N/A		24.298		14.6053	2.78732	13.0382
LMHFDP_10140	LiM	CP019384.1_prot_QAT17646.1_1541	#N/A		29.2029		n.d.	n.d.	n.d.
LMHFDP_10145	LiM	CP019384.1_prot_QAT17556.1_1446	#N/A		31.615		50.4394	23.7108	42.3623
LMHFDP_10150	LiM	CP019384.1_prot_QAT17648.1_1543	#N/A		38.1474		6.0531	19.566	96.376
LMHFDP_10155	LiM	CP019384.1_prot_QAT17649.1_1544	#N/A		26.0754		265.404	66.1297	220.869
LMHFDP_10160	LiM	CP019384.1_prot_QAT17650.1_1545	#N/A		41.0463		43.5476	2.38217	28.4022
LMHFDP_10165	LiM	CP019384.1_prot_QAT17651.1_1546	#N/A		43.4377		37.8319	10.2821	36.4866
LMHFDP_10170	LiM	CP019384.1_prot_QAT17652.1_1547	#N/A		39.2474		278.699	234.83	950.885
LMHFDP_10175	LiM	CP019384.1_prot_QAT17653.1_1548	#N/A		32.8485		20.7012	5.98592	28.6307
LMHFDP_10180	LiM	CP019384.1_prot_QAT17654.1_1549	#N/A		15.9636		183.535	42.4992	177.502
LMHFDP_10185	LiM	CP019384.1_prot_QAT17655.1_1550	#N/A		26.802		68.6793	16.9095	56.1459
LMHFDP_10190	LiM	CP019384.1_prot_QAT18069.1_1551	#N/A		39.7309		568.822	182.317	468.446
LMHFDP_10195	LiM	CP019384.1_prot_QAT17656.1_1552	#N/A		28.2382		38.1693	7.34309	55.6286
LMHFDP_10200	LiM	CP019384.1_prot_QAT17657.1_1553	#N/A		51.2478		109.02	29.7796	141.181
LMHFDP_10205	LiM	CP019384.1_prot_QAT17658.1_1554	#N/A		33.3604		n.d.	n.d.	n.d.
LMHFDP_10210	LiM	CP019384.1_prot_QAT17659.1_1555	#N/A		16.5844		251.463	43.3638	240.544
LMHFDP_10215	LiM	CP019384.1_prot_QAT17660.1_1556	#N/A		17.3894		68.6048	22.7872	110.594
LMHFDP_10220	LiM	CP019384.1_prot_QAT17661.1_1557	#N/A		18.1097		9.19187	4.8675	2.83274
LMHFDP_10225	LiM	CP019384.1_prot_QAT17662.1_1558	#N/A		24.4959		17.7816	1.78451	6.66852
LMHFDP_10230	LiM	CP019384.1_prot_QAT17663.1_1559	#N/A		38.3809		1854.31	530.42	1844.97
LMHFDP_10235	LiM	CP019384.1_prot_QAT17664.1_1560	#N/A		41.7284		27.9906	0	53.1148
LMHFDP_10240	LiM	CP019384.1_prot_QAT17342.1_1203	#N/A		38.5185		n.d.	n.d.	n.d.
LMHFDP_10245	LiM	CP019384.1_prot_QAT17666.1_1562	#N/A		34.5225		2142.66	487.563	1353.26
LMHFDP_10250	LiM	#N/A	#N/A		41.175		n.d.	n.d.	n.d.
LMHFDP_10255	LiM	CP019384.1_prot_QAT17667.1_1563	#N/A		25.4058		75.8314	7.09096	97.6244
LMHFDP_10260	LiM	CP019384.1_prot_QAT17668.1_1564	#N/A		30.5374		1.65371	0	7.11635
LMHFDP_10265	LiM	CP019384.1_prot_QAT17669.1_1565	#N/A		20.6319		n.d.	n.d.	n.d.
LMHFDP_10270	LiM	CP019384.1_prot_QAT18070.1_1566	#N/A		26.5606		121.251	37.9752	131.964
LMHFDP_10275	LiM	CP019384.1_prot_QAT17670.1_1567	#N/A		23.3217		73.1826	5.96942	64.507
LMHFDP_10280	LiM	CP019384.1_prot_QAT17671.1_1568	#N/A		28.3432		457.88	100.243	531.224
LMHFDP_10285	LiM	CP019384.1_prot_QAT17672.1_1569	#N/A		41.9102		n.d.	n.d.	n.d.
LMHFDP_10290	LiM	#N/A	#N/A		16.8179		n.d.	n.d.	n.d.
LMHFDP_10295	LiM	CP019384.1_prot_QAT17673.1_1570	#N/A		32.0796		3.44101	0	8.00392
LMHFDP_10300	LiM	CP019384.1_prot_QAT17674.1_1571	#N/A		15.4787		n.d.	n.d.	n.d.
LMHFDP_10305	LiM	CP019384.1_prot_QAT17675.1_1572	#N/A		24.6807		19.4962	0.991142	56.8785
LMHFDP_10310	LiM	CP019384.1_prot_QAT17676.1_1573	#N/A		22.4239		n.d.	n.d.	n.d.
LMHFDP_10315	LiM	CP019384.1_prot_QAT17677.1_1574	#N/A		21.2567		256.865	63.8535	329.185
LMHFDP_10320	LiM	CP019384.1_prot_QAT17678.1_1575	#N/A		30.477		24.9543	5.50086	38.7858
LMHFDP_10325	LiM	CP019384.1_prot_QAT17679.1_1576	#N/A		34.7114		47.4336	19.5439	37.3433
LMHFDP_10330	LiM	CP019384.1_prot_QAT17680.1_1577	#N/A		22.2862		62.4309	0	5.87883
LMHFDP_10335	LiM	CP019384.1_prot_QAT17681.1_1578	#N/A		29.1576		0	0	2.5842
LMHFDP_10340	LiM	CP019384.1_prot_QAT17682.1_1579	#N/A		24.1919		61.7579	8.41874	68.7855
LMHFDP_10345	LiM	CP019384.1_prot_QAT17683.1_1580	#N/A		18.3234		n.d.	n.d.	n.d.
LMHFDP_10350	LiM	CP019384.1_prot_QAT17684.1_1581	#N/A		17.1809		n.d.	n.d.	n.d.
LMHFDP_10355	LiM	CP019384.1_prot_QAT17685.1_1582	#N/A		26.1858		216.588	37.9526	228.071
LMHFDP_10360	LiM	#N/A	#N/A		7.46296		n.d.	n.d.	n.d.
LMHFDP_10365	LiM	CP019384.1_prot_QAT17686.1_1583	#N/A		27.0435		n.d.	n.d.	n.d.
LMHFDP_10370	LiM	CP019384.1_prot_QAT17687.1_1584	#N/A		23.3021		n.d.	n.d.	n.d.
LMHFDP_10375	LiM	CP019384.1_prot_QAT17688.1_1585	#N/A		20.6894		n.d.	n.d.	n.d.
LMHFDP_10380	LiM	CP019384.1_prot_QAT17689.1_1586	#N/A		20.5875		2.87523	0	4.97163
LMHFDP_10385	LiM	CP019384.1_prot_QAT17690.1_1587	#N/A		14.2152		43.0866	7.37912	44.689
LMHFDP_10390	LiM	CP019384.1_prot_QAT17691.1_1588	#N/A		53.0079		102.156	18.3757	114.419
LMHFDP_10395	LiM	CP019384.1_prot_QAT17692.1_1589	#N/A		26.2434		12.4095	0	11.4812
LMHFDP_10400	LiM	CP019384.1_prot_QAT17693.1_1590	#N/A		25.9581		1.25866	1.23251	4.00404
LMHFDP_10405	LiM	CP019384.1_prot_QAT17694.1_1591	#N/A		10.7898		176.153	78.4676	292.12
LMHFDP_10410	LiM	CP019384.1_prot_QAT17695.1_1592	#N/A		38.7905		30.1689	0	45.2265
LMHFDP_10415	LiM	CP019384.1_prot_QAT17696.1_1593	#N/A		17.5599		27.1287	8.98464	29.9846
LMHFDP_10420	LiM	CP019384.1_prot_QAT17697.1_1594	#N/A		26.6534		0	0	19.3124
LMHFDP_10425	LiM	CP019384.1_prot_QAT17698.1_1595	#N/A		25.0856		33.1146	2.13163	35.65
LMHFDP_10430	LiM	CP019384.1_prot_QAT17699.1_1596	#N/A		19.0834		26.6673	0.973163	14.4079
LMHFDP_10435	LiM	CP019384.1_prot_QAT17700.1_1597	#N/A		28.1863		11.6295	4.10047	9.74611
LMHFDP_10440	LiM	#N/A	#N/A		0		n.d.	n.d.	n.d.
LMHFDP_10445	LiM	#N/A	#N/A		0		n.d.	n.d.	n.d.
LMHFDP_10450	LiM	CP019384.1_prot_QAT17702.1_1599	#N/A		42.9242		50.3799	0	27.1809
LMHFDP_10455	LiM	CP019384.1_prot_QAT17703.1_1600	#N/A		24.2042		14.6172	0.648871	19.6274
LMHFDP_10460	LiM	CP019384.1_prot_QAT17704.1_1602	#N/A		35.7079		36.019	4.99324	43.0869
LMHFDP_10465	LiM	CP019384.1_prot_QAT17705.1_1603	#N/A		26.0177		121.765	24.7673	92.824
LMHFDP_10470	LiM	CP019384.1_prot_QAT17706.1_1604	#N/A		32.6027		95.7707	46.6968	139.874
LMHFDP_10475	LiM	CP019384.1_prot_QAT17707.1_1605	#N/A		25.156		11.3839	0	3.40217
LMHFDP_10480	LiM	CP019384.1_prot_QAT17708.1_1606	#N/A		34.5021		100.289	21.7919	85.662
LMHFDP_10485	LiM	CP019384.1_prot_QAT17709.1_1607	#N/A		17.983		69.8946	11.9695	70.1795
LMHFDP_10490	LiM	CP019384.1_prot_QAT17710.1_1608	#N/A		31.1159		51.6383	2.36336	93.237
LMHFDP_10495	LiM	CP019384.1_prot_QAT17711.1_1609	#N/A		25.6539		n.d.	n.d.	n.d.
LMHFDP_10500	LiM	CP019384.1_prot_QAT17712.1_1610	#N/A		20.1845		n.d.	n.d.	n.d.
LMHFDP_10505	LiM	CP019384.1_prot_QAT17713.1_1611	#N/A		49.5773		16.7936	5.16753	24.8181
LMHFDP_10510	LiM	CP019384.1_prot_QAT17714.1_1612	#N/A		18.5212		0	0	3.11665
LMHFDP_10515	LiM	CP019384.1_prot_QAT17715.1_1613	#N/A		32.0038		153.218	20.8294	114.761
LMHFDP_10520	LiM	CP019384.1_prot_QAT17716.1_1614	#N/A		38.8317		15.7881	7.61144	18.0662
LMHFDP_10525	LiM	#N/A	#N/A		405.753		n.d.	n.d.	n.d.
LMHFDP_10530	LiM	CP019384.1_prot_QAT17717.1_1615	#N/A		24.2698		n.d.	n.d.	n.d.
LMHFDP_10535	LiM	CP019384.1_prot_QAT17718.1_1616	#N/A		23.3862		23.7544	5.38885	16.6486
LMHFDP_10540	LiM	#N/A	#N/A		0		n.d.	n.d.	n.d.
LMHFDP_10545	LiM	CP019384.1_prot_QAT17719.1_1617	#N/A		33.249		14.0182	4.72034	19.4968
LMHFDP_10550	LiM	CP019384.1_prot_QAT17720.1_1618	#N/A		23.4132		n.d.	n.d.	n.d.
LMHFDP_10555	LiM	CP019384.1_prot_QAT17721.1_1619	#N/A		42.8429		1.3607	0.155868	3.91506
LMHFDP_10560	LiM	CP019384.1_prot_BU251_08315_1620	#N/A		40.3403		0.903321	0.26143	8.7398
LMHFDP_10565	LiM	CP019384.1_prot_QAT17722.1_1621	#N/A		37.9333		114.157	7.57656	120.712
LMHFDP_10570	LiM	CP019384.1_prot_QAT17723.1_1622	#N/A		24.0741		n.d.	n.d.	n.d.
LMHFDP_10575	LiM	CP019384.1_prot_QAT17724.1_1623	#N/A		25.4902		1.68637	0.230863	0
LMHFDP_10580	LiM	CP019384.1_prot_QAT17725.1_1624	#N/A		27.262		452.67	128.105	462.433
LMHFDP_10585	LiM	CP019384.1_prot_QAT17726.1_1625	#N/A		27.3187		73.1898	27.7833	87.2354
LMHFDP_10590	LiM	CP019384.1_prot_QAT17727.1_1626	#N/A		29.3625		326.517	100.237	442.477
LMHFDP_10595	LiM	CP019384.1_prot_QAT17728.1_1627	#N/A		39.0109		11.7059	1.78488	15.1597
LMHFDP_10600	LiM	CP019384.1_prot_QAT17729.1_1628	#N/A		2617.78		n.d.	n.d.	n.d.
LMHFDP_10605	LiM	CP019384.1_prot_QAT17730.1_1629	#N/A		47.3004		98.6613	7.87813	82.6978
LMHFDP_10610	LiM	CP019384.1_prot_QAT17731.1_1630	#N/A		41.552		489.783	136.406	447.756
LMHFDP_10615	LiM	#N/A	#N/A		21.7104		n.d.	n.d.	n.d.
LMHFDP_10620	LiM	CP019384.1_prot_QAT17732.1_1631	#N/A		80.1255		704.567	100.303	398.011
LMHFDP_10625	LiM	CP019384.1_prot_QAT17733.1_1632	#N/A		54.8999		424.148	75.8376	429.126
LMHFDP_10630	LiM	CP019384.1_prot_QAT17734.1_1633	#N/A		68.4105		659.218	140.926	491.706
LMHFDP_10635	LiM	CP019384.1_prot_QAT17735.1_1634	#N/A		88.7998		65.3801	16.4577	93.4708
LMHFDP_10640	LiM	CP019384.1_prot_QAT17736.1_1635	#N/A		12.559		n.d.	n.d.	n.d.
LMHFDP_10645	LiM	CP019384.1_prot_QAT17737.1_1636	#N/A		31.4951		123.936	29.514	123.419
LMHFDP_10650	LiM	CP019384.1_prot_QAT17738.1_1637	#N/A		16.1886		61.4418	23.0439	58.3716
LMHFDP_10655	LiM	CP019384.1_prot_QAT17739.1_1638	#N/A		26.3751		111.19	16.3767	183.166
LMHFDP_10660	LiM	CP019384.1_prot_QAT17740.1_1639	#N/A		41.9172		270.069	64.1923	207.015
LMHFDP_10665	LiM	CP019384.1_prot_QAT17741.1_1640	#N/A		19.7135		152.848	27.8186	179.649
LMHFDP_10670	LiM	CP019384.1_prot_QAT17742.1_1641	#N/A		23.9686		172.122	21.4941	143.72
LMHFDP_10675	LiM	CP019384.1_prot_QAT17743.1_1642	#N/A		31.8009		496.9	75.3198	310.779
LMHFDP_10680	LiM	CP019384.1_prot_QAT17744.1_1643	#N/A		41.9791		116.408	26.116	86.4468
LMHFDP_10685	LiM	CP019384.1_prot_QAT17745.1_1644	#N/A		32.6845		74.4556	8.78452	74.3832
LMHFDP_10690	LiM	CP019384.1_prot_QAT17746.1_1645	#N/A		42.6455		1680.25	393.109	2005.81
LMHFDP_10695	LiM	CP019384.1_prot_QAT17747.1_1646	#N/A		16.677		57.7011	9.88472	89.0326
LMHFDP_10700	LiM	CP019384.1_prot_QAT17748.1_1647	#N/A		20.813		174.773	37.7232	187.229
LMHFDP_10705	LiM	CP019384.1_prot_QAT17749.1_1648	#N/A		31.3846		307.555	89.5305	382.785
LMHFDP_10710	LiM	CP019384.1_prot_QAT17750.1_1649	#N/A		36.0732		234.444	44.9592	259.512
LMHFDP_10715	LiM	CP019384.1_prot_QAT17751.1_1650	#N/A		12.7572		n.d.	n.d.	n.d.
LMHFDP_10720	LiM	CP019384.1_prot_QAT17752.1_1651	#N/A		35.1937		63.101	20.1536	78.5085
LMHFDP_10725	LiM	CP019384.1_prot_QAT17753.1_1652	#N/A		19.7757		0.262797	0.428808	4.87817
LMHFDP_10730	LiM	CP019384.1_prot_QAT17754.1_1653	#N/A		39.2787		16.8843	6.55269	17.4008
LMHFDP_10735	LiM	CP019384.1_prot_QAT17755.1_1654	#N/A		42.4769		371.092	61.4926	253.85
LMHFDP_10740	LiM	CP019384.1_prot_QAT17756.1_1655	#N/A		17.0582		n.d.	n.d.	n.d.
LMHFDP_10745	LiM	CP019384.1_prot_QAT17757.1_1656	#N/A		3.07751		n.d.	n.d.	n.d.
LMHFDP_10750	LiM	CP019384.1_prot_QAT17758.1_1657	#N/A		16.3013		124.424	27.9858	96.6835
LMHFDP_10755	LiM	#N/A	#N/A		0		n.d.	n.d.	n.d.
LMHFDP_10760	LiM	CP019384.1_prot_QAT17761.1_1660	#N/A		11.8518		29.3926	8.17428	38.8895
LMHFDP_10765	LiM	CP019384.1_prot_QAT17762.1_1661	#N/A		25.9069		116.906	34.6984	119.788
LMHFDP_10770	LiM	CP019384.1_prot_QAT17763.1_1662	#N/A		73.131		319.367	93.9722	433.34
LMHFDP_10775	LiM	CP019384.1_prot_QAT17764.1_1663	#N/A		30.8812		47.2093	10.0805	87.0976
LMHFDP_10780	LiM	#N/A	#N/A		0		n.d.	n.d.	n.d.
LMHFDP_10785	LiM	CP019384.1_prot_QAT17765.1_1664	#N/A		50.7567		294.705	64.7435	280.975
LMHFDP_10790	LiM	CP019384.1_prot_QAT17766.1_1665	#N/A		27.6406		18.1655	2.25114	0
LMHFDP_10795	LiM	CP019384.1_prot_QAT17767.1_1666	#N/A		40.4244		1098.6	284.981	1196.29
LMHFDP_10800	LiM	CP019384.1_prot_QAT17768.1_1667	#N/A		48.371		n.d.	n.d.	n.d.
LMHFDP_10805	LiM	CP019384.1_prot_QAT17769.1_1668	#N/A		62.9841		454.575	73.5189	287.218
LMHFDP_10810	LiM	CP019384.1_prot_QAT17770.1_1669	#N/A		12.6135		n.d.	n.d.	n.d.
LMHFDP_10815	LiM	CP019384.1_prot_QAT18071.1_1670	#N/A		10.9548		n.d.	n.d.	n.d.
LMHFDP_10820	LiM	CP019384.1_prot_QAT17771.1_1671	#N/A		61.7624		n.d.	n.d.	n.d.
LMHFDP_10825	LiM	CP019384.1_prot_QAT17772.1_1672	#N/A		22.0218		197.33	16.072	205.465
LMHFDP_10830	LiM	CP019384.1_prot_QAT17773.1_1673	#N/A		11.994		1.44579	0	54.418
LMHFDP_10835	LiM	CP019384.1_prot_QAT17774.1_1674	#N/A		11.7991		123.223	168.337	783.978
LMHFDP_10840	LiM	CP019384.1_prot_QAT17775.1_1675	#N/A		17.3894		n.d.	n.d.	n.d.
LMHFDP_10845	LiM	CP019384.1_prot_QAT17776.1_1676	#N/A		15.2617		89.6928	11.7332	93.33
LMHFDP_10850	LiM	CP019384.1_prot_QAT17777.1_1677	#N/A		13.099		1593.59	170.453	756.645
LMHFDP_10855	LiM	CP019384.1_prot_QAT17778.1_1678	#N/A		24.7476		338.35	55.9703	326.95
LMHFDP_10860	LiM	CP019384.1_prot_QAT17779.1_1679	#N/A		25.4419		n.d.	n.d.	n.d.
LMHFDP_10865	LiM	CP019384.1_prot_QAT17780.1_1680	#N/A		24.3573		1.85159	0	1.26921
LMHFDP_10870	LiM	CP019384.1_prot_QAT18072.1_1681	#N/A		19.575		n.d.	n.d.	n.d.
LMHFDP_10875	LiM	CP019384.1_prot_QAT17781.1_1682	#N/A		11.2648		n.d.	n.d.	n.d.
LMHFDP_10880	LiM	CP019384.1_prot_QAT17782.1_1683	#N/A		28.291		n.d.	n.d.	n.d.
LMHFDP_10885	LiM	CP019384.1_prot_QAT17783.1_1684	#N/A		26.7402		n.d.	n.d.	n.d.
LMHFDP_10890	LiM	CP019384.1_prot_QAT18073.1_1685	#N/A		25.7605		n.d.	n.d.	n.d.
LMHFDP_10895	LiM	CP019384.1_prot_QAT17784.1_1686	#N/A		13.0794		1.89129	0	1.63902
LMHFDP_10900	LiM	CP019384.1_prot_QAT17785.1_1687	#N/A		17.6638		n.d.	n.d.	n.d.
LMHFDP_10905	LiM	CP019384.1_prot_QAT17786.1_1688	#N/A		21.9165		n.d.	n.d.	n.d.
LMHFDP_10910	LiM	CP019384.1_prot_QAT17787.1_1689	#N/A		18.3961		153.081	41.4729	152.209
LMHFDP_10915	LiM	CP019384.1_prot_QAT17788.1_1690	#N/A		25.466		474.704	76.7627	411.074
LMHFDP_10920	LiM	CP019384.1_prot_QAT17789.1_1691	#N/A		20.0284		344.683	124.146	266.255
LMHFDP_10925	LiM	CP019384.1_prot_QAT17790.1_1692	#N/A		27.8893		8.30215	0	27.1642
LMHFDP_10930	LiM	CP019384.1_prot_QAT17791.1_1693	#N/A		25.0255		42.5001	12.7864	27.5401
LMHFDP_10935	LiM	CP019384.1_prot_QAT17792.1_1694	#N/A		16.7393		255.635	207.145	244.388
LMHFDP_10940	LiM	CP019384.1_prot_QAT18074.1_1695	#N/A		8.17859		n.d.	n.d.	n.d.
LMHFDP_10945	LiM	CP019384.1_prot_QAT17793.1_1696	#N/A		28.6578		181.784	33.6921	177.785
LMHFDP_10950	LiM	CP019384.1_prot_QAT17794.1_1697	#N/A		75.7896		1740.37	854.637	3544.46
LMHFDP_10955	LiM	CP019384.1_prot_QAT17795.1_1698	#N/A		237.655		639.412	147.003	653.901
LMHFDP_10960	LiM	#N/A	#N/A		0		n.d.	n.d.	n.d.
LMHFDP_10965	LiM	CP019384.1_prot_QAT17797.1_1700	#N/A		12.3647		62.3245	14.7971	82.1155
LMHFDP_10970	LiM	CP019384.1_prot_QAT17799.1_1702	#N/A		6.05689		270.448	85.9531	421.617
LMHFDP_10975	LiM	CP019384.1_prot_QAT17800.1_1703	#N/A		8.40897		n.d.	n.d.	n.d.
LMHFDP_10980	LiM	CP019384.1_prot_QAT17801.1_1704	#N/A		8.50052		57.1738	19.9377	76.817
LMHFDP_10985	LiM	CP019384.1_prot_QAT17802.1_1705	#N/A		17.8664		161.403	36.8959	208.201
LMHFDP_10990	LiM	CP019384.1_prot_QAT17803.1_1706	#N/A		17.1874		19.6223	1.491	48.4997
LMHFDP_10995	LiM	CP019384.1_prot_QAT17804.1_1707	#N/A		6.10467		n.d.	n.d.	n.d.
LMHFDP_11000	LiM	CP019384.1_prot_QAT17805.1_1708	#N/A		4.89374		n.d.	n.d.	n.d.
LMHFDP_11005	LiM	CP019384.1_prot_QAT17806.1_1709	#N/A		10.7467		n.d.	n.d.	n.d.
LMHFDP_11010	LiM	CP019384.1_prot_QAT17807.1_1710	#N/A		5.19808		n.d.	n.d.	n.d.
LMHFDP_11015	LiM	CP019384.1_prot_QAT17808.1_1711	#N/A		5.97037		n.d.	n.d.	n.d.
LMHFDP_11020	LiM	CP019384.1_prot_QAT17809.1_1712	#N/A		4.73839		n.d.	n.d.	n.d.
LMHFDP_11025	LiM	CP019384.1_prot_QAT17810.1_1713	#N/A		9.35611		n.d.	n.d.	n.d.
LMHFDP_11030	LiM	CP019384.1_prot_QAT17811.1_1714	#N/A		7.75372		3.31941	0	2.53634
LMHFDP_11035	LiM	CP019384.1_prot_QAT17812.1_1715	#N/A		8.04993		n.d.	n.d.	n.d.
LMHFDP_11040	LiM	CP019384.1_prot_QAT17813.1_1716	#N/A		11.7066		320.215	129.708	509.035
LMHFDP_11045	LiM	CP019384.1_prot_QAT17814.1_1717	#N/A		10.0624		n.d.	n.d.	n.d.
LMHFDP_11050	LiM	CP019384.1_prot_QAT17815.1_1718	#N/A		16.1361		n.d.	n.d.	n.d.
LMHFDP_11055	LiM	#N/A	#N/A		0		n.d.	n.d.	n.d.
LMHFDP_11060	LiM	CP019384.1_prot_QAT17816.1_1719	#N/A		6.56084		n.d.	n.d.	n.d.
LMHFDP_11065	LiM	CP019384.1_prot_QAT17817.1_1720	#N/A		4.97531		n.d.	n.d.	n.d.
LMHFDP_11070	LiM	CP019384.1_prot_QAT17818.1_1721	#N/A		21.091		n.d.	n.d.	n.d.
LMHFDP_11075	LiM	CP019384.1_prot_QAT17819.1_1722	#N/A		9.23253		n.d.	n.d.	n.d.
LMHFDP_11080	LiM	CP019384.1_prot_QAT17820.1_1723	#N/A		11.5407		n.d.	n.d.	n.d.
LMHFDP_11085	LiM	CP019384.1_prot_QAT17821.1_1724	#N/A		9.071		n.d.	n.d.	n.d.
LMHFDP_11090	LiM	CP019384.1_prot_QAT17822.1_1725	#N/A		10.2433		n.d.	n.d.	n.d.
LMHFDP_11095	LiM	CP019384.1_prot_QAT17823.1_1726	#N/A		18.092		n.d.	n.d.	n.d.
LMHFDP_11100	LiM	CP019384.1_prot_QAT17824.1_1727	#N/A		6.06745		n.d.	n.d.	n.d.
LMHFDP_11105	LiM	CP019384.1_prot_QAT17825.1_1728	#N/A		5.4607		n.d.	n.d.	n.d.
LMHFDP_11110	LiM	CP019384.1_prot_QAT17826.1_1729	#N/A		3.24477		n.d.	n.d.	n.d.
LMHFDP_11115	LiM	CP019384.1_prot_QAT17827.1_1730	#N/A		0		n.d.	n.d.	n.d.
LMHFDP_11120	LiM	CP019384.1_prot_QAT17828.1_1731	#N/A		10.1486		n.d.	n.d.	n.d.
LMHFDP_11125	LiM	CP019384.1_prot_QAT17830.1_1733	#N/A		5.8533		n.d.	n.d.	n.d.
LMHFDP_11130	LiM	CP019384.1_prot_QAT17831.1_1734	#N/A		7.28094		n.d.	n.d.	n.d.
LMHFDP_11135	LiM	CP019384.1_prot_QAT17832.1_1735	#N/A		19.6659		n.d.	n.d.	n.d.
LMHFDP_11140	LiM	CP019384.1_prot_QAT17833.1_1736	#N/A		24.8765		n.d.	n.d.	n.d.
LMHFDP_11145	LiM	CP019384.1_prot_QAT17834.1_1737	#N/A		4.20448		n.d.	n.d.	n.d.
LMHFDP_11150	LiM	CP019384.1_prot_QAT17835.1_1738	#N/A		13.993		n.d.	n.d.	n.d.
LMHFDP_11155	LiM	CP019384.1_prot_QAT17836.1_1739	#N/A		9.5679		n.d.	n.d.	n.d.
LMHFDP_11160	LiM	CP019384.1_prot_QAT17837.1_1740	#N/A		5.88214		n.d.	n.d.	n.d.
LMHFDP_11165	LiM	CP019384.1_prot_QAT17838.1_1741	#N/A		23.3623		n.d.	n.d.	n.d.
LMHFDP_11170	LiM	CP019384.1_prot_QAT17839.1_1742	#N/A		25.2664		n.d.	n.d.	n.d.
LMHFDP_11175	LiM	CP019384.1_prot_QAT17840.1_1743	#N/A		25.2982		n.d.	n.d.	n.d.
LMHFDP_11180	LiM	CP019384.1_prot_QAT17841.1_1744	#N/A		15.977		n.d.	n.d.	n.d.
LMHFDP_11185	LiM	CP019384.1_prot_QAT17842.1_1745	#N/A		15.5652		n.d.	n.d.	n.d.
LMHFDP_11190	LiM	CP019384.1_prot_QAT17843.1_1746	#N/A		8.29218		n.d.	n.d.	n.d.
LMHFDP_11195	LiM	CP019384.1_prot_QAT17845.1_1748	#N/A		10.6787		n.d.	n.d.	n.d.
LMHFDP_11200	LiM	CP019384.1_prot_QAT17846.1_1749	#N/A		27.138		n.d.	n.d.	n.d.
LMHFDP_11205	LiM	CP019384.1_prot_QAT17847.1_1750	#N/A		10.98		n.d.	n.d.	n.d.
LMHFDP_11210	LiM	CP019384.1_prot_QAT17848.1_1751	#N/A		12.2526		n.d.	n.d.	n.d.
LMHFDP_11215	LiM	CP019384.1_prot_QAT17849.1_1752	#N/A		10.7898		n.d.	n.d.	n.d.
LMHFDP_11220	LiM	CP019384.1_prot_QAT17850.1_1753	#N/A		28.1621		n.d.	n.d.	n.d.
LMHFDP_11225	LiM	CP019384.1_prot_QAT17851.1_1754	#N/A		9.7343		n.d.	n.d.	n.d.
LMHFDP_11230	LiM	CP019384.1_prot_QAT17852.1_1755	#N/A		6.25169		n.d.	n.d.	n.d.
LMHFDP_11235	LiM	CP019384.1_prot_QAT17853.1_1756	#N/A		4.14609		n.d.	n.d.	n.d.
LMHFDP_11240	LiM	CP019384.1_prot_QAT17854.1_1757	#N/A		13.6935		n.d.	n.d.	n.d.
LMHFDP_11245	LiM	CP019384.1_prot_QAT17798.1_1701	#N/A		12.3849		n.d.	n.d.	n.d.
LMHFDP_11250	LiM	CP019384.1_prot_QAT17856.1_1759	#N/A		11.0562		165.092	36.4081	184.756
LMHFDP_11255	LiM	CP019384.1_prot_QAT17857.1_1760	#N/A		13.9802		n.d.	n.d.	n.d.
LMHFDP_11260	LiM	CP019384.1_prot_QAT17858.1_1761	#N/A		14.6333		35.9302	12.7212	40.382
LMHFDP_11265	LiM	CP019384.1_prot_QAT17859.1_1762	#N/A		3.19841		369.203	158.906	424.759
LMHFDP_11270	LiM	CP019384.1_prot_QAT18075.1_1763	#N/A		8.22983		n.d.	n.d.	n.d.
LMHFDP_11275	LiM	CP019384.1_prot_QAT18076.1_1764	#N/A		53.1018		n.d.	n.d.	n.d.
LMHFDP_11280	LiM	CP019384.1_prot_QAT17860.1_1765	#N/A		8.89204		5.01901	0	7.87464
LMHFDP_11285	LiM	CP019384.1_prot_QAT17861.1_1766	#N/A		13.569		266.894	35.1736	211.526
LMHFDP_11290	LiM	CP019384.1_prot_QAT18077.1_1767	#N/A		15.1789		13	1.3057	13.9586
LMHFDP_11295	LiM	CP019384.1_prot_QAT17862.1_1768	#N/A		3.10957		n.d.	n.d.	n.d.
LMHFDP_11300	LiM	CP019384.1_prot_QAT17863.1_1769	#N/A		0		n.d.	n.d.	n.d.
LMHFDP_11305	LiM	CP019384.1_prot_QAT17864.1_1770	#N/A		8.60474		3.19233	0.840597	3.36137
LMHFDP_11310	LiM	#N/A	#N/A		7.37082		n.d.	n.d.	n.d.
LMHFDP_11315	LiM	CP019384.1_prot_BU251_09080_1771	#N/A		6.41975		n.d.	n.d.	n.d.
LMHFDP_11320	LiM	CP019384.1_prot_QAT17865.1_1772	#N/A		6.26262		n.d.	n.d.	n.d.
LMHFDP_11325	LiM	CP019384.1_prot_QAT17866.1_1773	#N/A		9.3287		17.0138	2.01255	20.6987
LMHFDP_11330	LiM	#N/A	#N/A		18.6574		n.d.	n.d.	n.d.
LMHFDP_11335	LiM	CP019384.1_prot_QAT17867.1_1774	#N/A		15.0093		7.44852	0	11.2524
LMHFDP_11340	LiM	#N/A	#N/A		0		n.d.	n.d.	n.d.
LMHFDP_11345	LiM	#N/A	#N/A		7.10758		n.d.	n.d.	n.d.
LMHFDP_11350	LiM	CP019384.1_prot_QAT17868.1_1775	#N/A		60.1951		51.4576	1.81578	40.4429
LMHFDP_169615	LiM	#N/A	#N/A		2.7138		n.d.	n.d.	n.d.
LMHFDP_169620	LiM	#N/A	#N/A		6.21913		n.d.	n.d.	n.d.
LMHFDP_169625	LiM	#N/A	#N/A		4.91388		n.d.	n.d.	n.d.
LMHFDP_169630	LiM	CP019384.1_prot_QAT17034.1_869	#N/A		17.4024		81.3406	14.766	72.4666
LMHFDP_169635	LiM	CP019384.1_prot_QAT17035.1_870	#N/A		2.12469		23.5417	1.25896	14.2632
LMHFDP_169640	LiM	CP019384.1_prot_QAT17036.1_871	#N/A		16.7617		58.1225	8.67725	68.1727
LMHFDP_169645	LiM	CP019384.1_prot_QAT17037.1_872	#N/A		6.94229		231.682	61.2649	248.412
LMHFDP_169650	LiM	CP019384.1_prot_QAT17038.1_873	#N/A		14.4912		n.d.	n.d.	n.d.
LMHFDP_169655	LiM	CP019384.1_prot_QAT17039.1_874	#N/A		2.59581		n.d.	n.d.	n.d.
LMHFDP_169660	LiM	CP019384.1_prot_QAT18015.1_875	#N/A		10.2349		2.94555	0	7.42531
LMHFDP_169665	LiM	CP019384.1_prot_QAT17040.1_876	#N/A		20.0497		12.1201	3.70895	35.2284
LMHFDP_169670	LiM	CP019384.1_prot_QAT17041.1_877	#N/A		12.5127		118.804	37.8241	204.916
LMHFDP_169675	LiM	CP019384.1_prot_QAT17042.1_878	#N/A		37.2114		n.d.	n.d.	n.d.
LMHFDP_169680	LiM	CP019384.1_prot_QAT17043.1_879	#N/A		29.3878		21.5542	1.65818	23.5448
LMHFDP_169685	LiM	CP019384.1_prot_QAT17044.1_880	#N/A		8.64436		43.2109	18.4539	62.1339
LMHFDP_169690	LiM	CP019384.1_prot_QAT17045.1_881	#N/A		671.511		86513.6	24303.8	69902.5
LMHFDP_169695	LiM	CP019384.1_prot_QAT17046.1_882	#N/A		12.4961		619.698	251.351	760.036
LMHFDP_169700	LiM	CP019384.1_prot_QAT17047.1_883	#N/A		7.15014		n.d.	n.d.	n.d.
LMHFDP_169705	LiM	CP019384.1_prot_QAT17048.1_884	#N/A		32.9075		n.d.	n.d.	n.d.
LMHFDP_169710	LiM	CP019384.1_prot_QAT17049.1_885	#N/A		19.0747		0	0.553332	0
LMHFDP_169715	LiM	CP019384.1_prot_QAT17050.1_886	#N/A		30.8565		32.9393	9.39186	40.9887
LMHFDP_169720	LiM	CP019384.1_prot_QAT17051.1_887	#N/A		26.7901		56.3261	12.7564	64.9545
LMHFDP_169725	LiM	CP019384.1_prot_BU251_04525_888	#N/A		13.6466		21.2605	3.1452	27.1062
LMHFDP_169730	LiM	CP019384.1_prot_QAT17052.1_889	#N/A		5.33069		n.d.	n.d.	n.d.
LMHFDP_169735	LiM	CP019384.1_prot_QAT17053.1_890	#N/A		5.57978		n.d.	n.d.	n.d.
LMHFDP_169740	LiM	CP019384.1_prot_QAT18016.1_891	#N/A		7.19321		n.d.	n.d.	n.d.
LMHFDP_169745	LiM	CP019384.1_prot_QAT17054.1_892	#N/A		20.8269		1.40614	0	2.25502
LMHFDP_169750	LiM	CP019384.1_prot_QAT17055.1_893	#N/A		10.2099		1.94071	0	4.37913
LMHFDP_169755	LiM	CP019384.1_prot_QAT17056.1_894	#N/A		19.0913		7.46745	1.31152	2.30448
LMHFDP_169760	LiM	#N/A	#N/A		0		n.d.	n.d.	n.d.
LMHFDP_169765	LiM	CP019384.1_prot_QAT17058.1_896	#N/A		36.2363		638.093	187.36	784.507
LMHFDP_169770	LiM	CP019384.1_prot_QAT17059.1_897	#N/A		23.1247		732.504	321.234	773.798
LMHFDP_169775	LiM	CP019384.1_prot_QAT17060.1_898	#N/A		26.2434		126.986	33.415	219.878
LMHFDP_169780	LiM	CP019384.1_prot_QAT17061.1_899	#N/A		49.912		1593.83	553.433	2593.9
LMHFDP_169785	LiM	CP019384.1_prot_QAT17062.1_900	#N/A		14.4073		126.416	33.1032	112.461
LMHFDP_169790	LiM	CP019384.1_prot_QAT17063.1_901	#N/A		29.3281		23.1046	0	23.796
LMHFDP_169795	LiM	CP019384.1_prot_QAT17064.1_902	#N/A		17.0582		4.98254	1.48268	4.6235
LMHFDP_169800	LiM	CP019384.1_prot_QAT17065.1_903	#N/A		23.8815		16.7188	1.63556	27.8099
LMHFDP_169805	LiM	CP019384.1_prot_QAT17067.1_905	#N/A		22.5297		66.9152	18.1906	65.1936
LMHFDP_169810	LiM	CP019384.1_prot_QAT17068.1_906	#N/A		25.0944		35.1724	5.10007	37.0466
LMHFDP_169815	LiM	CP019384.1_prot_QAT17069.1_907	#N/A		13.4086		n.d.	n.d.	n.d.
LMHFDP_169820	LiM	CP019384.1_prot_QAT18017.1_908	#N/A		20.2385		121.188	37.8712	112.279
LMHFDP_169825	LiM	CP019384.1_prot_QAT17070.1_909	#N/A		36.0747		19.1593	4.371	25.4264
LMHFDP_169830	LiM	CP019384.1_prot_QAT17071.1_910	#N/A		42.9523		35.5921	0	19.1056
LMHFDP_169835	LiM	CP019384.1_prot_QAT17072.1_911	#N/A		23.1859		n.d.	n.d.	n.d.
LMHFDP_169840	LiM	CP019384.1_prot_QAT17073.1_912	#N/A		6.21913		25.559	5.27967	32.3371
LMHFDP_169845	LiM	CP019384.1_prot_QAT17074.1_913	#N/A		31.5614		96.667	74.8322	199.9
LMHFDP_169850	LiM	CP019384.1_prot_QAT17075.1_914	#N/A		18.2593		4.51592	1.14443	11.2447
LMHFDP_169855	LiM	CP019384.1_prot_QAT17076.1_915	#N/A		27.138		161.379	28.9641	208.121
LMHFDP_169860	LiM	CP019384.1_prot_QAT17077.1_916	#N/A		30.7157		104.538	30.3238	95.6204
LMHFDP_169865	LiM	CP019384.1_prot_QAT17078.1_917	#N/A		6.01852		n.d.	n.d.	n.d.
LMHFDP_169870	LiM	CP019384.1_prot_QAT17079.1_918	#N/A		26.3399		28.887	9.4526	39.3164
LMHFDP_169875	LiM	CP019384.1_prot_QAT17080.1_919	#N/A		20.3386		30.5216	8.10417	41.851
LMHFDP_169880	LiM	CP019384.1_prot_QAT17081.1_920	#N/A		25.8778		539.468	145.485	463.774
LMHFDP_169885	LiM	CP019384.1_prot_QAT17082.1_921	#N/A		37.3148		1774.29	445.025	1840.58
LMHFDP_169890	LiM	CP019384.1_prot_QAT17083.1_922	#N/A		27.3695		98.5373	30.6506	113.895
LMHFDP_169895	LiM	CP019384.1_prot_QAT17084.1_923	#N/A		22.1389		153.415	29.1759	172.553
LMHFDP_169900	LiM	CP019384.1_prot_QAT17085.1_924	#N/A		30.7298		n.d.	n.d.	n.d.
LMHFDP_169905	LiM	CP019384.1_prot_QAT17086.1_925	#N/A		108.254		3770.88	698.534	3140.93
LMHFDP_169910	LiM	CP019384.1_prot_QAT17087.1_926	#N/A		14.0663		2.87325	0.469871	7.22499
LMHFDP_169915	LiM	CP019384.1_prot_QAT18018.1_927	#N/A		36.3135		327.842	161.557	542.302
LMHFDP_169920	LiM	CP019384.1_prot_QAT17088.1_928	#N/A		48.596		929.706	313.169	1233.96
LMHFDP_169925	LiM	CP019384.1_prot_QAT17089.1_929	#N/A		92.0203		5627.29	2564.41	8555.16
LMHFDP_169930	LiM	CP019384.1_prot_QAT17090.1_930	#N/A		88.3371		214.607	173.567	1262.47
LMHFDP_169935	LiM	CP019384.1_prot_QAT17091.1_931	#N/A		35.73		231.315	90.5333	265.158
LMHFDP_169940	LiM	CP019384.1_prot_QAT17092.1_932	#N/A		22.2775		32.2881	3.18141	20.949
LMHFDP_169945	LiM	CP019384.1_prot_QAT16898.1_726	#N/A		19.1149		9.88403	0.985648	18.5076
LMHFDP_169950	LiM	CP019384.1_prot_QAT17093.1_934	#N/A		26.733		n.d.	n.d.	n.d.
LMHFDP_169955	LiM	CP019384.1_prot_QAT17094.1_935	#N/A		13.1699		n.d.	n.d.	n.d.
LMHFDP_169960	LiM	CP019384.1_prot_QAT18021.1_936	#N/A		30.1534		100.348	37.3702	66.5791
LMHFDP_169965	LiM	CP019384.1_prot_QAT17095.1_937	#N/A		21.1852		82.3336	16.0686	143.722
LMHFDP_169970	LiM	CP019384.1_prot_QAT18020.1_938	#N/A		20.3921		114.872	32.3814	156.839
LMHFDP_169975	LiM	CP019384.1_prot_QAT17096.1_939	#N/A		38.1399		389.201	109.746	497.739
LMHFDP_169980	LiM	CP019384.1_prot_QAT17097.1_940	#N/A		23.9483		n.d.	n.d.	n.d.
LMHFDP_169985	LiM	CP019384.1_prot_QAT17098.1_941	#N/A		27.7517		22.7562	4.56436	38.3477
LMHFDP_169990	LiM	CP019384.1_prot_QAT17099.1_942	#N/A		27.6406		82.9212	24.606	78.559
LMHFDP_169995	LiM	CP019384.1_prot_QAT17100.1_943	#N/A		30.8525		219.771	74.5701	446.552
LMHFDP_170000	LiM	CP019384.1_prot_QAT17101.1_944	#N/A		28.5297		246.367	112.071	323.616
LMHFDP_170005	LiM	CP019384.1_prot_QAT17102.1_945	#N/A		17.69		n.d.	n.d.	n.d.
LMHFDP_170010	LiM	#N/A	#N/A		0		n.d.	n.d.	n.d.
LMHFDP_170015	LiM	CP019384.1_prot_QAT17104.1_947	#N/A		44.6884		71.5677	20.3649	83.1838
LMHFDP_170020	LiM	CP019384.1_prot_QAT17105.1_948	#N/A		19.6681		32.9893	4.46372	43.0085
LMHFDP_170025	LiM	CP019384.1_prot_QAT17106.1_949	#N/A		16.6504		39.9262	13.7978	41.5958
LMHFDP_170030	LiM	CP019384.1_prot_QAT17107.1_950	#N/A		26.0611		609.423	63.8831	422.684
LMHFDP_170035	LiM	CP019384.1_prot_QAT17108.1_951	#N/A		11.4815		71.2635	6.59469	39.4312
LMHFDP_170040	LiM	CP019384.1_prot_QAT17109.1_952	#N/A		16.4065		260.602	56.8001	162.693
LMHFDP_170045	LiM	#N/A	#N/A		0		n.d.	n.d.	n.d.
LMHFDP_170050	LiM	#N/A	#N/A		4.52301		n.d.	n.d.	n.d.
LMHFDP_170055	LiM	#N/A	#N/A		0		n.d.	n.d.	n.d.
LMHFDP_170060	LiM	#N/A	#N/A		0		n.d.	n.d.	n.d.
LMHFDP_170065	LiM	CP019384.1_prot_QAT17110.1_953	#N/A		19.1052		n.d.	n.d.	n.d.
LMHFDP_170070	LiM	CP019384.1_prot_QAT17111.1_954	#N/A		34.687		51.363	12.06	48.9788
LMHFDP_170075	LiM	CP019384.1_prot_QAT17112.1_955	#N/A		13.2088		n.d.	n.d.	n.d.
LMHFDP_170080	LiM	CP019384.1_prot_QAT17113.1_956	#N/A		29.4833		60.8927	14.0332	55.4069
LMHFDP_170085	LiM	#N/A	#N/A		7.10758		n.d.	n.d.	n.d.
LMHFDP_170090	LiM	CP019384.1_prot_QAT17114.1_957	#N/A		21.4032		196.023	58.09	160.75
LMHFDP_170095	LiM	CP019384.1_prot_QAT17115.1_958	#N/A		22.2775		10.0488	4.70426	33.5546
LMHFDP_170100	LiM	CP019384.1_prot_QAT18022.1_959	#N/A		34.1852		304.373	62.3781	320.393
LMHFDP_170105	LiM	CP019384.1_prot_QAT17116.1_960	#N/A		17.5084		27.7389	9.19973	32.9641
LMHFDP_170110	LiM	CP019384.1_prot_QAT17117.1_961	#N/A		18.6574		n.d.	n.d.	n.d.
LMHFDP_170115	LiM	CP019384.1_prot_QAT17118.1_962	#N/A		31.0957		n.d.	n.d.	n.d.
LMHFDP_170120	LiM	CP019384.1_prot_QAT17119.1_963	#N/A		11.5805		25.5528	1.87402	22.9045
LMHFDP_170125	LiM	#N/A	#N/A		0		n.d.	n.d.	n.d.
LMHFDP_170130	LiM	CP019384.1_prot_QAT17121.1_965	#N/A		11.4113		2.78197	0.119039	3.10367
LMHFDP_170135	LiM	CP019384.1_prot_QAT17122.1_966	#N/A		23.479		105.715	75.7784	224.66
LMHFDP_170140	LiM	CP019384.1_prot_QAT17123.1_967	#N/A		30.2181		157.005	43.5597	188.155
LMHFDP_170145	LiM	CP019384.1_prot_QAT17124.1_968	#N/A		26.0611		53.4286	2.60098	70.6438
LMHFDP_170150	LiM	CP019384.1_prot_QAT17125.1_969	#N/A		33.3747		87.6881	38.4169	116.899
LMHFDP_170155	LiM	CP019384.1_prot_QAT17126.1_970	#N/A		24.0417		65.3116	17.8178	56.6037
LMHFDP_170160	LiM	CP019384.1_prot_QAT17127.1_971	#N/A		26.1303		36.4384	12.2711	54.2006
LMHFDP_170165	LiM	CP019384.1_prot_BU251_04975_972	#N/A		25.2082		n.d.	n.d.	n.d.
LMHFDP_170170	LiM	CP019384.1_prot_QAT17128.1_973	#N/A		17.7338		19.3702	0	66.5746
LMHFDP_170175	LiM	CP019384.1_prot_QAT17129.1_974	#N/A		57.9477		185.066	36.1089	180.255
LMHFDP_170180	LiM	CP019384.1_prot_QAT17130.1_975	#N/A		57.0417		58.4971	3.24675	22.5525
LMHFDP_170185	LiM	CP019384.1_prot_QAT18023.1_976	#N/A		23.3077		6.07547	0	7.39254
LMHFDP_170190	LiM	CP019384.1_prot_QAT17131.1_977	#N/A		13.6577		118.905	8.28649	63.5757
LMHFDP_170195	LiM	CP019384.1_prot_QAT17132.1_978	#N/A		35.1994		105.015	48.6245	149.215
LMHFDP_170200	LiM	CP019384.1_prot_QAT17133.1_979	#N/A		20.6522		83.6462	12.2419	71.3895
LMHFDP_170205	LiM	CP019384.1_prot_QAT17134.1_980	#N/A		39.8025		56.2617	18.6959	55.0663
LMHFDP_170210	LiM	CP019384.1_prot_QAT17135.1_981	#N/A		31.0957		n.d.	n.d.	n.d.
LMHFDP_170215	LiM	CP019384.1_prot_QAT18024.1_982	#N/A		17.69		4.2757	2.89371	8.69064
LMHFDP_170220	LiM	CP019384.1_prot_QAT17136.1_983	#N/A		26.2846		33.4174	5.00993	31.7045
LMHFDP_170225	LiM	CP019384.1_prot_QAT17137.1_984	#N/A		12.8501		57.2734	17.0849	90.4615
LMHFDP_170230	LiM	CP019384.1_prot_QAT17138.1_985	#N/A		23.1446		9.79364	0.288543	10.0935
LMHFDP_170235	LiM	CP019384.1_prot_QAT17139.1_986	#N/A		27.8836		613.637	172.039	596.629
LMHFDP_170240	LiM	CP019384.1_prot_QAT17140.1_987	#N/A		41.2845		2647.72	453.874	1643.59
LMHFDP_170245	LiM	CP019384.1_prot_QAT17141.1_988	#N/A		36.8541		241.971	97.2235	483.949
LMHFDP_170250	LiM	CP019384.1_prot_QAT17142.1_989	#N/A		17.3141		74.4535	16.5828	60.6984
LMHFDP_170255	LiM	CP019384.1_prot_QAT17143.1_990	#N/A		30.6173		37.8582	8.3044	57.3181
LMHFDP_170260	LiM	CP019384.1_prot_QAT18025.1_991	#N/A		40.0837		29.0985	4.11047	28.6868
LMHFDP_170265	LiM	CP019384.1_prot_QAT17144.1_992	#N/A		26.5094		167.459	37.6575	149.29
LMHFDP_170270	LiM	CP019384.1_prot_QAT17145.1_993	#N/A		21.8428		68.3118	14.2011	72.6826
LMHFDP_170275	LiM	CP019384.1_prot_QAT17146.1_994	#N/A		23.8815		299.973	57.2307	220.41
LMHFDP_170280	LiM	CP019384.1_prot_QAT17147.1_995	#N/A		30.5055		193.186	78.8171	286.029
LMHFDP_170285	LiM	CP019384.1_prot_QAT17148.1_996	#N/A		28.3973		121.41	31.0788	172.329
LMHFDP_170290	LiM	CP019384.1_prot_QAT17149.1_997	#N/A		9.50696		27.4538	4.66088	27.7764
LMHFDP_170295	LiM	CP019384.1_prot_QAT17150.1_998	#N/A		38.2503		519.427	212.339	968.077
LMHFDP_170300	LiM	CP019384.1_prot_QAT17151.1_999	#N/A		2991.54		n.d.	n.d.	n.d.
LMHFDP_170305	LiM	CP019384.1_prot_QAT17152.1_1000	#N/A		17.8265		0.524433	0	1.49571
LMHFDP_170310	LiM	CP019384.1_prot_QAT17153.1_1001	#N/A		11.5623		43.8643	53.097	157.796
LMHFDP_170315	LiM	CP019384.1_prot_QAT17154.1_1002	#N/A		109.98		150.65	134.892	128.263
LMHFDP_170320	LiM	CP019384.1_prot_QAT17155.1_1003	#N/A		21.0307		93.1698	26.7442	95.6761
LMHFDP_170325	LiM	CP019384.1_prot_QAT17156.1_1004	#N/A		15.0239		n.d.	n.d.	n.d.
LMHFDP_170330	LiM	CP019384.1_prot_QAT17157.1_1005	#N/A		14.3864		66.5637	7.01383	139.038
LMHFDP_170335	LiM	CP019384.1_prot_QAT17158.1_1006	#N/A		12.3242		n.d.	n.d.	n.d.
LMHFDP_170340	LiM	CP019384.1_prot_QAT17159.1_1007	#N/A		17.0112		111.971	23.6407	101.72
LMHFDP_170345	LiM	CP019384.1_prot_QAT17160.1_1008	#N/A		13.993		2.16663	0	5.45087
LMHFDP_170350	LiM	#N/A	#N/A		0		n.d.	n.d.	n.d.
LMHFDP_170355	LiM	CP019384.1_prot_QAT17161.1_1009	#N/A		74.1982		236.675	28.4537	177.284
LMHFDP_170360	LiM	CP019384.1_prot_QAT17162.1_1010	#N/A		72.9712		87.0508	23.2601	110.538
LMHFDP_170365	LiM	CP019384.1_prot_QAT17163.1_1011	#N/A		61.0606		367.706	66.3672	260.199
LMHFDP_170370	LiM	CP019384.1_prot_QAT17164.1_1012	#N/A		23.7458		n.d.	n.d.	n.d.
LMHFDP_170375	LiM	CP019384.1_prot_QAT17165.1_1013	#N/A		19.3484		48.9653	18.0207	54.9995
LMHFDP_170380	LiM	CP019384.1_prot_QAT17166.1_1014	#N/A		434.209		7392.73	1874.66	5347.62
LMHFDP_170385	LiM	CP019384.1_prot_QAT17167.1_1015	#N/A		14.4212		100.282	25.1331	156.617
LMHFDP_170390	LiM	CP019384.1_prot_QAT17168.1_1016	#N/A		27.7084		145.896	26.3037	147.719
LMHFDP_170395	LiM	CP019384.1_prot_QAT17169.1_1017	#N/A		30.1417		608.069	128.05	446.321
LMHFDP_170400	LiM	CP019384.1_prot_QAT17170.1_1018	#N/A		20.8269		60.5655	4.6157	46.3426
LMHFDP_170405	LiM	CP019384.1_prot_QAT17171.1_1019	#N/A		20.6422		224.046	66.0232	268.466
LMHFDP_170410	LiM	CP019384.1_prot_QAT17172.1_1020	#N/A		25.9091		370.51	102.943	389.482
LMHFDP_170415	LiM	CP019384.1_prot_QAT17173.1_1021	#N/A		53.8312		n.d.	n.d.	n.d.
LMHFDP_170420	LiM	CP019384.1_prot_QAT17174.1_1022	#N/A		108.053		6.66596	0.272412	7.13492
LMHFDP_170425	LiM	CP019384.1_prot_QAT17175.1_1023	#N/A		200.497		79.0887	21.1747	154.158
LMHFDP_170430	LiM	CP019384.1_prot_QAT17176.1_1024	#N/A		19.1709		n.d.	n.d.	n.d.
LMHFDP_170435	LiM	CP019384.1_prot_QAT17177.1_1025	#N/A		6.63374		45.2565	8.19303	36.6307
LMHFDP_170440	LiM	CP019384.1_prot_QAT17178.1_1026	#N/A		30.8812		37.6023	3.51633	69.8918
LMHFDP_170445	LiM	CP019384.1_prot_QAT17179.1_1027	#N/A		19.1081		133.198	21.6474	157.899
LMHFDP_170450	LiM	CP019384.1_prot_QAT18026.1_1028	#N/A		31.7707		49.5074	6.78026	81.225
LMHFDP_170455	LiM	CP019384.1_prot_QAT17180.1_1029	#N/A		640.722		1229.99	447.06	1922.86
LMHFDP_170460	LiM	CP019384.1_prot_QAT17181.1_1030	#N/A		41.8587		80.966	27.4843	73.3917
LMHFDP_170465	LiM	CP019384.1_prot_QAT17182.1_1031	#N/A		26.0943		105.767	28.8471	78.6356
LMHFDP_170470	LiM	CP019384.1_prot_QAT17183.1_1032	#N/A		9.18518		n.d.	n.d.	n.d.
LMHFDP_170475	LiM	CP019384.1_prot_QAT17184.1_1033	#N/A		26.9746		n.d.	n.d.	n.d.
LMHFDP_170480	LiM	CP019384.1_prot_QAT17185.1_1034	#N/A		27.3452		240.055	69.9805	372.759
LMHFDP_170485	LiM	CP019384.1_prot_QAT17186.1_1035	#N/A		32.2723		135.235	45.6915	145.334
LMHFDP_170490	LiM	CP019384.1_prot_QAT17187.1_1036	#N/A		37.6969		226.254	177.952	470.025
LMHFDP_170495	LiM	CP019384.1_prot_QAT17188.1_1037	#N/A		28.7729		164.963	35.5947	127.727
LMHFDP_170500	LiM	CP019384.1_prot_QAT17189.1_1038	#N/A		24.1084		50.8796	19.6837	57.9888
LMHFDP_170505	LiM	CP019384.1_prot_QAT17190.1_1039	#N/A		22.258		125.601	67.3414	179.355
LMHFDP_170510	LiM	CP019384.1_prot_QAT17191.1_1040	#N/A		43.407		96.1719	13.29	147.719
LMHFDP_170515	LiM	CP019384.1_prot_QAT17192.1_1041	#N/A		18.5415		184.323	74.9217	224.071
LMHFDP_170520	LiM	CP019384.1_prot_QAT17193.1_1042	#N/A		27.7517		86.4688	25.8723	136.511
LMHFDP_170525	LiM	CP019384.1_prot_QAT17194.1_1043	#N/A		39.8025		385.068	111.577	353.042
LMHFDP_170530	LiM	CP019384.1_prot_QAT17195.1_1044	#N/A		39.6528		170.511	25.56	164.547
LMHFDP_170535	LiM	CP019384.1_prot_QAT17196.1_1045	#N/A		33.266		367.502	129.275	512.481
LMHFDP_170540	LiM	CP019384.1_prot_QAT17197.1_1046	#N/A		69.5795		324.013	103.186	457.101
LMHFDP_170545	LiM	CP019384.1_prot_QAT18027.1_1047	#N/A		48.8485		104.221	260.504	106.531
LMHFDP_170550	LiM	CP019384.1_prot_QAT17198.1_1048	#N/A		25.5873		1.4665	1.41774	2.2739
LMHFDP_170555	LiM	CP019384.1_prot_QAT17199.1_1049	#N/A		27.8469		3.46731	0.710176	5.00892
LMHFDP_170560	LiM	CP019384.1_prot_QAT17200.1_1050	#N/A		23.9169		196.564	100.965	420.365
LMHFDP_170565	LiM	CP019384.1_prot_QAT17201.1_1051	#N/A		10.7252		18.8207	0.578438	14.7803
LMHFDP_170570	LiM	CP019384.1_prot_QAT17202.1_1052	#N/A		41.7926		376.348	100.811	361.661
LMHFDP_170575	LiM	AB2L20_03900	0.327		24.7293		186.939	59.7829	249.079
LMHFDP_170580	LiM	CP019384.1_prot_QAT17204.1_1054	#N/A		38.0058		205.132	99.2048	260.803
LMHFDP_170585	LiM	CP019384.1_prot_QAT17205.1_1055	#N/A		49.7531		8.23975	103.857	345.056
LMHFDP_170590	LiM	CP019384.1_prot_QAT17206.1_1056	#N/A		114.248		15.1902	21.4107	58.7338
LMHFDP_170595	LiM	CP019384.1_prot_QAT17207.1_1057	#N/A		124.483		333.428	67.526	304.543
LMHFDP_170600	LiM	CP019384.1_prot_QAT17208.1_1058	#N/A		34.5552		135.995	28.5233	100.887
LMHFDP_170605	LiM	CP019384.1_prot_QAT17209.1_1059	#N/A		27.8737		80.0242	25.1121	110.528
LMHFDP_170610	LiM	CP019384.1_prot_QAT17210.1_1060	#N/A		31.9841		47.1938	15.8195	68.5248
LMHFDP_170615	LiM	AB2L17_04585	0.5		44.3744		96.846	2.50299	115.803
LMHFDP_170620	LiM	CP019384.1_prot_QAT17212.1_1062	#N/A		21.6318		n.d.	n.d.	n.d.
LMHFDP_170625	LiM	CP019384.1_prot_QAT17213.1_1063	#N/A		22.1125		62.6891	11.3613	45.3767
LMHFDP_170630	LiM	CP019384.1_prot_QAT17214.1_1064	#N/A		28.7344		41.3451	11.1691	48.8953
LMHFDP_170635	LiM	CP019384.1_prot_QAT17215.1_1065	#N/A		14.1443		25.626	1.09068	18.363
LMHFDP_170640	LiM	CP019384.1_prot_QAT17216.1_1066	#N/A		8.29218		126.033	23.1269	137.48
LMHFDP_170645	LiM	CP019384.1_prot_QAT18028.1_1067	#N/A		11.8879		43.4849	16.5115	58.459
LMHFDP_170650	LiM	CP019384.1_prot_QAT17217.1_1068	#N/A		42.9523		46.4092	6.99675	77.8102
LMHFDP_170655	LiM	#N/A	#N/A		0		n.d.	n.d.	n.d.
LMHFDP_170660	LiM	CP019384.1_prot_QAT18029.1_1070	#N/A		24.2733		17.777	2.09295	21.8474
LMHFDP_170665	LiM	CP019384.1_prot_QAT17219.1_1071	#N/A		25.6539		200.291	74.848	271.552
LMHFDP_170670	LiM	CP019384.1_prot_QAT17220.1_1072	#N/A		35.912		258.397	64.15	202.56
LMHFDP_170675	LiM	#N/A	#N/A		0		n.d.	n.d.	n.d.
LMHFDP_170680	LiM	#N/A	#N/A		72845		n.d.	n.d.	n.d.
LMHFDP_170685	LiM	#N/A	#N/A		0		n.d.	n.d.	n.d.
LMHFDP_170690	LiM	#N/A	#N/A		0		n.d.	n.d.	n.d.
LMHFDP_170695	LiM	#N/A	#N/A		0		n.d.	n.d.	n.d.
LMHFDP_170700	LiM	CP019384.1_prot_QAT17221.1_1074	#N/A		14.5619		114.31	25.9369	120.823
LMHFDP_170705	LiM	CP019384.1_prot_QAT17222.1_1075	#N/A		76.9437		134.685	45.0355	298.866
LMHFDP_170710	LiM	CP019384.1_prot_QAT17223.1_1076	#N/A		80.2469		n.d.	n.d.	n.d.
LMHFDP_170715	LiM	CP019384.1_prot_QAT18030.1_1077	#N/A		35.2928		4.17809	0.434106	3.95349
LMHFDP_170720	LiM	CP019384.1_prot_QAT17224.1_1078	#N/A		21.4982		257.169	165.537	303.217
LMHFDP_170725	LiM	CP019384.1_prot_QAT17225.1_1079	#N/A		31.0675		377.881	58.6973	441.483
LMHFDP_170730	LiM	CP019384.1_prot_QAT17226.1_1080	#N/A		9.4269		68.3585	20.4615	69.0813
LMHFDP_170735	LiM	CP019384.1_prot_QAT17227.1_1081	#N/A		33.4787		71.1644	29.3413	65.2495
LMHFDP_170740	LiM	CP019384.1_prot_QAT17228.1_1082	#N/A		29.5238		40.7415	14.7955	70.861
LMHFDP_170745	LiM	CP019384.1_prot_QAT17229.1_1083	#N/A		55.1111		13.3867	5.93573	21.0924
LMHFDP_170750	LiM	CP019384.1_prot_QAT17230.1_1084	#N/A		20.2877		202.332	77.3821	296.503
LMHFDP_170755	LiM	CP019384.1_prot_QAT17231.1_1085	#N/A		38.5963		158.325	72.2993	189.459
LMHFDP_170760	LiM	CP019384.1_prot_QAT17232.1_1086	#N/A		5.68606		0	0	7.2184
LMHFDP_170765	LiM	CP019384.1_prot_QAT17233.1_1087	#N/A		60.6015		360.052	23.8122	98.9527
LMHFDP_170770	LiM	CP019384.1_prot_QAT17234.1_1088	#N/A		31.2963		6.325	0	10.4807
LMHFDP_170775	LiM	CP019384.1_prot_QAT17235.1_1089	#N/A		32.1932		192.643	38.6352	170.569
LMHFDP_170780	LiM	CP019384.1_prot_QAT17236.1_1090	#N/A		12.8395		215.464	56.8892	259.638
LMHFDP_170785	LiM	CP019384.1_prot_QAT17237.1_1091	#N/A		28.1153		159.366	43.1877	205.855
LMHFDP_170790	LiM	CP019384.1_prot_QAT17238.1_1092	#N/A		1107.27		12316.5	3983.9	9449.19
LMHFDP_170795	LiM	CP019384.1_prot_QAT17240.1_1094	#N/A		15.751		346.08	103.504	382.404
LMHFDP_170800	LiM	CP019384.1_prot_QAT17241.1_1095	#N/A		33.7037		83.6113	19.9561	85.9359
LMHFDP_170805	LiM	CP019384.1_prot_QAT17242.1_1096	#N/A		28.7037		184.309	40.2956	197.676
LMHFDP_170810	LiM	CP019384.1_prot_QAT17243.1_1097	#N/A		19.1093		110.23	22.4009	115.685
LMHFDP_170815	LiM	CP019384.1_prot_QAT17244.1_1098	#N/A		11.9407		190.941	25.4038	165.475
LMHFDP_170820	LiM	CP019384.1_prot_QAT17245.1_1099	#N/A		34.5447		351.304	149.656	363.353
LMHFDP_170825	LiM	CP019384.1_prot_QAT17246.1_1100	#N/A		25.0469		5.53668	1.64661	9.54184
LMHFDP_170830	LiM	CP019384.1_prot_QAT17247.1_1101	#N/A		24.402		19.1034	0	0
LMHFDP_170835	LiM	CP019384.1_prot_QAT17248.1_1102	#N/A		25.0505		25.0191	3.62304	36.9287
LMHFDP_170840	LiM	CP019384.1_prot_QAT17249.1_1103	#N/A		5.52812		n.d.	n.d.	n.d.
LMHFDP_170845	LiM	CP019384.1_prot_QAT17250.1_1104	#N/A		30.3007		73.495	8.96089	52.1209
LMHFDP_170850	LiM	CP019384.1_prot_QAT17251.1_1105	#N/A		72.769		1150.89	404.685	1463.07
LMHFDP_170855	LiM	CP019384.1_prot_QAT17252.1_1106	#N/A		27.45		14.003	9.02	28.7994
LMHFDP_170860	LiM	CP019384.1_prot_QAT17253.1_1107	#N/A		20.7579		30.3237	8.22096	37.9298
LMHFDP_170865	LiM	CP019384.1_prot_QAT17254.1_1108	#N/A		8.39208		n.d.	n.d.	n.d.
LMHFDP_170870	LiM	CP019384.1_prot_QAT17255.1_1109	#N/A		17.983		n.d.	n.d.	n.d.
LMHFDP_170875	LiM	CP019384.1_prot_QAT17256.1_1110	#N/A		24.3237		72.5662	2.79021	166.596
LMHFDP_170880	LiM	CP019384.1_prot_QAT17257.1_1111	#N/A		4.26455		n.d.	n.d.	n.d.
LMHFDP_170885	LiM	CP019384.1_prot_QAT17258.1_1112	#N/A		33.3827		113.944	25.693	232.04
LMHFDP_170890	LiM	CP019384.1_prot_QAT17259.1_1113	#N/A		29.1237		296.784	60.271	238.699
LMHFDP_170895	LiM	CP019384.1_prot_QAT17260.1_1114	#N/A		16.2238		102.242	9.2874	157.899
LMHFDP_170900	LiM	CP019384.1_prot_QAT17261.1_1115	#N/A		44.085		44.8144	16.1423	75.0151
LMHFDP_170905	LiM	CP019384.1_prot_QAT17262.1_1116	#N/A		33.3263		42.9656	2.0959	42.5232
LMHFDP_170910	LiM	CP019384.1_prot_QAT17263.1_1117	#N/A		23.2887		78.1651	25.1625	80.6009
LMHFDP_170915	LiM	CP019384.1_prot_QAT18031.1_1118	#N/A		29.0765		n.d.	n.d.	n.d.
LMHFDP_170920	LiM	CP019384.1_prot_QAT17264.1_1119	#N/A		16.8598		3.81013	0.326336	0.654808
LMHFDP_170925	LiM	CP019384.1_prot_QAT17265.1_1120	#N/A		29.5888		n.d.	n.d.	n.d.
LMHFDP_170930	LiM	CP019384.1_prot_QAT17266.1_1121	#N/A		26.4371		23.3641	8.54335	31.5938
LMHFDP_170935	LiM	CP019384.1_prot_QAT17267.1_1122	#N/A		27.5941		10.3347	2.76152	8.77099
LMHFDP_170940	LiM	CP019384.1_prot_QAT17268.1_1123	#N/A		14.7215		n.d.	n.d.	n.d.
LMHFDP_170945	LiM	CP019384.1_prot_QAT17269.1_1124	#N/A		26.3608		5.3207	0.70392	7.55084
LMHFDP_170950	LiM	CP019384.1_prot_QAT17270.1_1125	#N/A		25.4233		n.d.	n.d.	n.d.
LMHFDP_170955	LiM	CP019384.1_prot_QAT17271.1_1126	#N/A		21.509		27.7934	5.97711	58.225
LMHFDP_170960	LiM	CP019384.1_prot_QAT17272.1_1127	#N/A		16.003		10.2572	1.41655	8.19893
LMHFDP_170965	LiM	CP019384.1_prot_QAT17273.1_1128	#N/A		35.5504		27.5864	10.8111	43.0381
LMHFDP_170970	LiM	CP019384.1_prot_QAT17274.1_1129	#N/A		33.9225		n.d.	n.d.	n.d.
LMHFDP_170975	LiM	CP019384.1_prot_QAT17275.1_1130	#N/A		41.9323		47.3885	8.16437	65.6052
LMHFDP_170980	LiM	CP019384.1_prot_QAT17276.1_1131	#N/A		34.5393		n.d.	n.d.	n.d.
LMHFDP_170985	LiM	CP019384.1_prot_QAT17277.1_1132	#N/A		46.707		367.421	127.7	553.889
LMHFDP_170990	LiM	CP019384.1_prot_QAT17279.1_1134	#N/A		33.3747		14.9422	0.762497	9.96616
LMHFDP_170995	LiM	CP019384.1_prot_QAT17280.1_1135	#N/A		37.4763		3.72115	1.20071	5.45024
LMHFDP_171000	LiM	CP019384.1_prot_QAT17281.1_1136	#N/A		24.104		99.6729	31.4167	100.203
LMHFDP_171005	LiM	CP019384.1_prot_QAT17282.1_1137	#N/A		17.1809		146.714	26.3376	217.424
LMHFDP_171010	LiM	CP019384.1_prot_QAT17283.1_1138	#N/A		517.178		n.d.	n.d.	n.d.
LMHFDP_171015	LiM	CP019384.1_prot_QAT17284.1_1139	#N/A		17.8836		2.44748	0.0925678	3.04472
LMHFDP_171020	LiM	CP019384.1_prot_QAT17285.1_1140	#N/A		28.3339		35.2152	6.56533	33.7485
LMHFDP_171025	LiM	CP019384.1_prot_QAT17286.1_1141	#N/A		19.9012		64.3314	5.07509	30.264
LMHFDP_171030	LiM	CP019384.1_prot_QAT17287.1_1142	#N/A		34.7114		239.683	65.6505	238.303
LMHFDP_171035	LiM	CP019384.1_prot_QAT17288.1_1143	#N/A		31.7288		12.0681	2.07542	26.1847
LMHFDP_171040	LiM	CP019384.1_prot_QAT17289.1_1144	#N/A		19.6555		0	0	4.07028
LMHFDP_171045	LiM	CP019384.1_prot_QAT18032.1_1145	#N/A		12.1349		n.d.	n.d.	n.d.
LMHFDP_171050	LiM	#N/A	#N/A		0		n.d.	n.d.	n.d.
LMHFDP_171055	LiM	CP019384.1_prot_QAT17290.1_1146	#N/A		25.6304		23.8646	2.31492	11.7646
LMHFDP_171060	LiM	CP019384.1_prot_QAT17291.1_1147	#N/A		34.5393		0.303829	0	1.07966
LMHFDP_171065	LiM	CP019384.1_prot_QAT17292.1_1148	#N/A		34.6108		6.12123	3.48014	5.00489
LMHFDP_171070	LiM	CP019384.1_prot_QAT17293.1_1149	#N/A		18.7879		45.5033	1.62249	21.7132
LMHFDP_171075	LiM	CP019384.1_prot_QAT17294.1_1150	#N/A		30.8148		1427.55	104.581	1589.51
LMHFDP_171080	LiM	CP019384.1_prot_QAT17295.1_1151	#N/A		32.1932		n.d.	n.d.	n.d.
LMHFDP_171085	LiM	CP019384.1_prot_QAT17296.1_1152	#N/A		30.8148		3.28448	1.1605	4.14615
LMHFDP_171090	LiM	CP019384.1_prot_QAT17297.1_1153	#N/A		27.9861		101.379	5.2333	95.5655
LMHFDP_171095	LiM	CP019384.1_prot_QAT17298.1_1154	#N/A		22.8458		511.153	176.64	423.239
LMHFDP_171100	LiM	CP019384.1_prot_QAT17299.1_1155	#N/A		49.1035		494.331	184.908	620.465
LMHFDP_171105	LiM	CP019384.1_prot_QAT16857.1_680	#N/A		22.3889		n.d.	n.d.	n.d.
LMHFDP_171110	LiM	CP019384.1_prot_QAT17301.1_1157	#N/A		13.7476		n.d.	n.d.	n.d.
LMHFDP_171115	LiM	CP019384.1_prot_QAT17302.1_1158	#N/A		9.28036		n.d.	n.d.	n.d.
LMHFDP_171120	LiM	CP019384.1_prot_QAT17303.1_1159	#N/A		36.6363		1.35037	1.29409	3.88644
LMHFDP_171125	LiM	CP019384.1_prot_QAT17304.1_1160	#N/A		43.096		160.794	42.1366	136.506
LMHFDP_171130	LiM	CP019384.1_prot_QAT17305.1_1161	#N/A		30.2552		132.663	27.7998	133.501
LMHFDP_171135	LiM	CP019384.1_prot_QAT18033.1_1162	#N/A		66.2431		1230.06	370.151	1557.99
LMHFDP_171140	LiM	CP019384.1_prot_QAT17306.1_1163	#N/A		67.0828		127.146	37.1246	179.776
LMHFDP_171145	LiM	CP019384.1_prot_QAT17307.1_1164	#N/A		21.4184		76.0665	14.8743	66.2898
LMHFDP_171150	LiM	CP019384.1_prot_QAT17308.1_1165	#N/A		14.6412		132.032	22.4359	124.517
LMHFDP_171155	LiM	CP019384.1_prot_QAT17309.1_1166	#N/A		25.0068		6.03146	0.461178	6.30075
LMHFDP_171160	LiM	CP019384.1_prot_QAT17310.1_1167	#N/A		28.8889		0	1.83431	15.6177
LMHFDP_171165	LiM	CP019384.1_prot_QAT17311.1_1168	#N/A		13.3267		6.50934	0	17.7944
LMHFDP_171170	LiM	CP019384.1_prot_QAT17312.1_1169	#N/A		49.7531		1.9758	0.754762	4.52616
LMHFDP_171175	LiM	CP019384.1_prot_QAT17313.1_1170	#N/A		23.2887		n.d.	n.d.	n.d.
LMHFDP_171180	LiM	CP019384.1_prot_QAT17314.1_1171	#N/A		26.9459		44.7597	13.6206	59.9847
LMHFDP_171185	LiM	CP019384.1_prot_QAT17315.1_1172	#N/A		59.189		697.575	38.2581	648.745
LMHFDP_171190	LiM	#N/A	#N/A		57.1631		n.d.	n.d.	n.d.
LMHFDP_171195	LiM	CP019384.1_prot_QAT17316.1_1173	#N/A		28.5598		26.2266	10.5222	27.6801
LMHFDP_171200	LiM	CP019384.1_prot_QAT17317.1_1174	#N/A		29.1785		103.235	24.5675	57.8708
LMHFDP_171205	LiM	CP019384.1_prot_QAT17318.1_1175	#N/A		36.9379		73.9011	30.8606	104.622
LMHFDP_171210	LiM	CP019384.1_prot_QAT17319.1_1176	#N/A		16.9465		63.0464	15.5902	64.7538
LMHFDP_171215	LiM	#N/A	#N/A		0		n.d.	n.d.	n.d.
LMHFDP_171220	LiM	#N/A	#N/A		0		n.d.	n.d.	n.d.
LMHFDP_171225	LiM	CP019384.1_prot_QAT17320.1_1177	#N/A		24.8474		20.2465	1.21525	22.1316
LMHFDP_171230	LiM	CP019384.1_prot_QAT17321.1_1178	#N/A		28.4303		5.52697	0	3.22914
LMHFDP_171235	LiM	CP019384.1_prot_QAT17322.1_1179	#N/A		24.3396		7.90228	3.44875	6.89683
LMHFDP_171240	LiM	CP019384.1_prot_QAT17323.1_1180	#N/A		35.0302		300.962	104.801	320.934
LMHFDP_171245	LiM	CP019384.1_prot_QAT17324.1_1181	#N/A		28.7729		n.d.	n.d.	n.d.
LMHFDP_171250	LiM	CP019384.1_prot_QAT17325.1_1182	#N/A		13.9036		16.1999	3.61155	25.3257
LMHFDP_171255	LiM	CP019384.1_prot_QAT17326.1_1183	#N/A		20.4465		70.42	16.5674	60.5998
LMHFDP_171260	LiM	CP019384.1_prot_QAT18034.1_1184	#N/A		24.4817		6.82878	3.02826	11.1195
LMHFDP_171265	LiM	CP019384.1_prot_QAT17327.1_1185	#N/A		33.8929		24.1137	4.03857	17.3497
LMHFDP_171270	LiM	CP019384.1_prot_QAT17328.1_1186	#N/A		23.479		31.7781	6.03597	27.704
LMHFDP_171275	LiM	CP019384.1_prot_QAT17329.1_1187	#N/A		11.5556		29.0415	7.48624	34.9694
LMHFDP_171280	LiM	CP019384.1_prot_QAT17330.1_1188	#N/A		20.5537		57.2367	6.69499	44.9792
LMHFDP_171285	LiM	CP019384.1_prot_QAT17331.1_1189	#N/A		17.6092		18.2834	6.82071	34.0887
LMHFDP_171290	LiM	CP019384.1_prot_QAT17332.1_1190	#N/A		28.6888		n.d.	n.d.	n.d.
LMHFDP_171295	LiM	CP019384.1_prot_QAT17333.1_1191	#N/A		30.2003		12.9819	3.29306	12.0829
LMHFDP_171300	LiM	CP019384.1_prot_QAT17334.1_1192	#N/A		33.5683		65.5281	39.1123	112.303
LMHFDP_171305	LiM	CP019384.1_prot_QAT17335.1_1193	#N/A		35.4562		35.1604	10.2093	52.317
LMHFDP_171310	LiM	CP019384.1_prot_QAT17336.1_1194	#N/A		30.0339		5.98629	0	10.4681
LMHFDP_171315	LiM	CP019384.1_prot_QAT17337.1_1195	#N/A		28.6251		57.983	36.8081	123.811
LMHFDP_171320	LiM	CP019384.1_prot_QAT17338.1_1196	#N/A		18.58		36.4344	6.21413	42.97
LMHFDP_171325	LiM	CP019384.1_prot_QAT18035.1_1197	#N/A		33.8929		638.541	174.588	532.297
LMHFDP_171330	LiM	CP019384.1_prot_QAT18036.1_1198	#N/A		27.0017		117.438	24.4861	82.4674
LMHFDP_171335	LiM	CP019384.1_prot_QAT17339.1_1199	#N/A		34.5923		54.1547	10.2863	55.4917
LMHFDP_171340	LiM	CP019384.1_prot_QAT17340.1_1200	#N/A		31.8892		577.674	127.021	542.762
LMHFDP_171345	LiM	CP019384.1_prot_QAT18037.1_1201	#N/A		33.2411		44.9701	25.1676	68.4062
LMHFDP_171350	LiM	CP019384.1_prot_QAT17341.1_1202	#N/A		26.8808		1139.29	290.273	1292.68
LMHFDP_171355	LiM	CP019384.1_prot_QAT18038.1_1204	#N/A		37.8889		264.953	68.7034	271.875
LMHFDP_171360	LiM	CP019384.1_prot_QAT17343.1_1205	#N/A		31.5416		0.669385	0	10.1371
LMHFDP_171365	LiM	CP019384.1_prot_QAT17344.1_1206	#N/A		50.5526		893.528	219.298	1047.71
LMHFDP_171370	LiM	CP019384.1_prot_QAT17345.1_1207	#N/A		37.528		160.536	29.3793	168.212
LMHFDP_171375	LiM	CP019384.1_prot_QAT17346.1_1208	#N/A		40.5596		32.6832	1.09849	34.4778
LMHFDP_171380	LiM	CP019384.1_prot_QAT17347.1_1209	#N/A		33.8526		440.204	151.283	410.733
LMHFDP_171385	LiM	CP019384.1_prot_QAT17348.1_1210	#N/A		38.4757		71.4298	8.28984	60.2758
LMHFDP_171390	LiM	CP019384.1_prot_QAT17349.1_1211	#N/A		18.1839		63.8389	10.5388	73.9813
LMHFDP_171395	LiM	CP019384.1_prot_QAT17350.1_1212	#N/A		25.6922		111.486	39.9592	123.274
LMHFDP_171400	LiM	CP019384.1_prot_QAT17351.1_1213	#N/A		56.4129		361.888	77.3882	351.537
LMHFDP_171405	LiM	CP019384.1_prot_QAT17352.1_1214	#N/A		20.0926		105.45	31.6298	123.619
LMHFDP_171410	LiM	CP019384.1_prot_QAT18039.1_1215	#N/A		26.7693		62.3161	23.9044	102.38
LMHFDP_171415	LiM	CP019384.1_prot_QAT17353.1_1216	#N/A		4.38998		n.d.	n.d.	n.d.
LMHFDP_171420	LiM	CP019384.1_prot_QAT17354.1_1217	#N/A		27.7047		28.2138	17.3932	47.5746
LMHFDP_171425	LiM	CP019384.1_prot_QAT18040.1_1218	#N/A		26.5094		n.d.	n.d.	n.d.
LMHFDP_171430	LiM	CP019384.1_prot_QAT18041.1_1219	#N/A		13.0357		20.6387	10.4267	14.3665
LMHFDP_171435	LiM	CP019384.1_prot_QAT17355.1_1220	#N/A		51.0624		586.639	94.0538	485.581
LMHFDP_171440	LiM	CP019384.1_prot_QAT17356.1_1221	#N/A		28.0785		1914.89	240.095	873.556
LMHFDP_171445	LiM	CP019384.1_prot_QAT17357.1_1222	#N/A		20.6422		612.086	99.9071	661.79
LMHFDP_171450	LiM	CP019384.1_prot_QAT17358.1_1223	#N/A		18.3054		3.01984	0.590368	3.56865
LMHFDP_171455	LiM	CP019384.1_prot_BU251_06280_1225	#N/A		21.0365		42.2159	6.73281	37.7847
LMHFDP_171460	LiM	CP019384.1_prot_QAT17359.1_1226	#N/A		26.2346		83.1522	21.2726	121.948
LMHFDP_171465	LiM	CP019384.1_prot_QAT17360.1_1227	#N/A		20.8808		50.3468	14.2636	85.5447
LMHFDP_171470	LiM	CP019384.1_prot_QAT17361.1_1228	#N/A		9.99225		n.d.	n.d.	n.d.
LMHFDP_171475	LiM	CP019384.1_prot_QAT17362.1_1229	#N/A		21.2537		n.d.	n.d.	n.d.
LMHFDP_171480	LiM	CP019384.1_prot_QAT17363.1_1230	#N/A		16.5844		8.83424	3.52046	10.6028
LMHFDP_171485	LiM	CP019384.1_prot_QAT17364.1_1231	#N/A		42.1699		n.d.	n.d.	n.d.
LMHFDP_171490	LiM	CP019384.1_prot_QAT17365.1_1232	#N/A		14.5113		11.2195	3.27149	12.0052
LMHFDP_171495	LiM	CP019384.1_prot_QAT18043.1_1233	#N/A		23.2064		6.92798	0.267852	11.9418
LMHFDP_171500	LiM	CP019384.1_prot_QAT17366.1_1234	#N/A		21.0719		5.36289	0	4.49574
LMHFDP_171505	LiM	CP019384.1_prot_QAT17367.1_1235	#N/A		14.2302		7.54885	1.93223	20.9929
LMHFDP_171510	LiM	CP019384.1_prot_QAT17368.1_1236	#N/A		12.6561		6.1868	0.695394	17.5054
LMHFDP_171515	LiM	CP019384.1_prot_QAT17369.1_1237	#N/A		57.9215		0	0	40.4696
LMHFDP_171520	LiM	CP019384.1_prot_QAT17370.1_1238	#N/A		17.2591		54.8749	18.3331	50.6297
LMHFDP_171525	LiM	CP019384.1_prot_QAT17371.1_1239	#N/A		20.2566		2.77546	0	3.03564
LMHFDP_171530	LiM	CP019384.1_prot_QAT18044.1_1240	#N/A		24.8765		83.8607	11.9274	58.8667
LMHFDP_171535	LiM	CP019384.1_prot_QAT18045.1_1241	#N/A		23.455		97.483	32.5204	108.721
LMHFDP_171540	LiM	CP019384.1_prot_QAT17372.1_1242	#N/A		82.2449		n.d.	n.d.	n.d.
LMHFDP_171545	LiM	CP019384.1_prot_QAT17373.1_1243	#N/A		56.3926		194.581	14.5065	313.461
LMHFDP_171550	LiM	CP019384.1_prot_QAT17374.1_1244	#N/A		71.0068		28.0637	2.65425	21.0845
LMHFDP_171555	LiM	CP019384.1_prot_QAT17375.1_1245	#N/A		203.415		118.557	21.56	124.137
LMHFDP_171560	LiM	CP019384.1_prot_QAT17376.1_1246	#N/A		7.90196		n.d.	n.d.	n.d.
LMHFDP_171565	LiM	CP019384.1_prot_QAT17377.1_1247	#N/A		21.8428		n.d.	n.d.	n.d.
LMHFDP_171570	LiM	CP019384.1_prot_QAT17378.1_1248	#N/A		32.9075		n.d.	n.d.	n.d.
LMHFDP_171575	LiM	#N/A	#N/A		32.0443		n.d.	n.d.	n.d.
LMHFDP_171580	LiM	CP019384.1_prot_QAT17379.1_1249	#N/A		34.7114		1654.38	350.134	1527.27
LMHFDP_171585	LiM	CP019384.1_prot_QAT17380.1_1250	#N/A		23.8815		152.912	34.6201	132.15
LMHFDP_171590	LiM	CP019384.1_prot_QAT17381.1_1251	#N/A		24.2546		n.d.	n.d.	n.d.
LMHFDP_171595	LiM	#N/A	#N/A		11.9407		n.d.	n.d.	n.d.
LMHFDP_171600	LiM	CP019384.1_prot_QAT17382.1_1252	#N/A		60.1852		n.d.	n.d.	n.d.
LMHFDP_171605	LiM	CP019384.1_prot_QAT17384.1_1254	#N/A		16.1361		236.474	6.65564	217.224
LMHFDP_171610	LiM	CP019384.1_prot_QAT17385.1_1255	#N/A		13.2255		1.63125	0	2.92589
LMHFDP_171615	LiM	CP019384.1_prot_QAT18046.1_1256	#N/A		28.9222		16.9484	2.96116	18.1757
LMHFDP_171620	LiM	CP019384.1_prot_QAT17386.1_1257	#N/A		38.755		n.d.	n.d.	n.d.
LMHFDP_171625	LiM	CP019384.1_prot_QAT17387.1_1258	#N/A		15.9514		n.d.	n.d.	n.d.
LMHFDP_171630	LiM	CP019384.1_prot_QAT17388.1_1259	#N/A		33.9777		24.0257	1.8659	17.766
LMHFDP_171635	LiM	CP019384.1_prot_QAT17389.1_1260	#N/A		12.8857		21.8127	2.16493	7.23413
LMHFDP_171640	LiM	CP019384.1_prot_QAT17390.1_1261	#N/A		0		n.d.	n.d.	n.d.
LMHFDP_171645	LiM	CP019384.1_prot_QAT17391.1_1262	#N/A		12.9791		567.46	121.102	652.383
LMHFDP_171650	LiM	CP019384.1_prot_QAT18047.1_1263	#N/A		35.3974		4.86588	1.25492	6.07815
LMHFDP_171655	LiM	CP019384.1_prot_QAT17392.1_1264	#N/A		13.3951		1.61814	0	0
LMHFDP_171660	LiM	CP019384.1_prot_QAT17393.1_1265	#N/A		16.0966		2.94946	0	1.28739
LMHFDP_171665	LiM	CP019384.1_prot_QAT17394.1_1266	#N/A		21.6542		8.18836	0.813009	18.7954
LMHFDP_171670	LiM	CP019384.1_prot_QAT18048.1_1267	#N/A		27.2506		13.8119	4.23308	11.5761
LMHFDP_171675	LiM	CP019384.1_prot_QAT17395.1_1268	#N/A		25.1763		6.80437	0	8.2291
LMHFDP_171680	LiM	CP019384.1_prot_QAT17396.1_1269	#N/A		9.95061		22.6504	2.97949	46.515
LMHFDP_171685	LiM	#N/A	#N/A		0		n.d.	n.d.	n.d.
LMHFDP_171690	LiM	CP019384.1_prot_QAT18049.1_1270	#N/A		9.76462		n.d.	n.d.	n.d.
LMHFDP_171695	LiM	CP019384.1_prot_QAT17397.1_1271	#N/A		10.2937		n.d.	n.d.	n.d.
LMHFDP_171700	LiM	CP019384.1_prot_QAT17398.1_1272	#N/A		50.4956		13.5234	4.64995	16.3671
LMHFDP_171705	LiM	CP019384.1_prot_QAT17399.1_1273	#N/A		35.4995		23.2566	3.63023	62.0887
LMHFDP_171710	LiM	CP019384.1_prot_QAT17400.1_1274	#N/A		293.995		27.0759	1.30643	24.3749
LMHFDP_171715	LiM	CP019384.1_prot_QAT17401.1_1275	#N/A		33.1687		n.d.	n.d.	n.d.
LMHFDP_171720	LiM	#N/A	#N/A		0		n.d.	n.d.	n.d.
LMHFDP_171725	LiM	CP019384.1_prot_QAT17402.1_1276	#N/A		10.4377		n.d.	n.d.	n.d.
LMHFDP_171730	LiM	CP019384.1_prot_QAT18050.1_1277	#N/A		15.8974		n.d.	n.d.	n.d.
LMHFDP_171735	LiM	#N/A	#N/A		0		n.d.	n.d.	n.d.
LMHFDP_171740	LiM	CP019384.1_prot_QAT17403.1_1278	#N/A		23.9881		72.4547	14.7463	97.0324
LMHFDP_171745	LiM	CP019384.1_prot_QAT17404.1_1279	#N/A		9.39159		n.d.	n.d.	n.d.
LMHFDP_171750	LiM	CP019384.1_prot_QAT17405.1_1280	#N/A		14.2152		n.d.	n.d.	n.d.
LMHFDP_171755	LiM	CP019384.1_prot_QAT17406.1_1281	#N/A		10.1768		n.d.	n.d.	n.d.
LMHFDP_171760	LiM	#N/A	#N/A		0		n.d.	n.d.	n.d.
LMHFDP_171765	LiM	CP019384.1_prot_QAT17407.1_1282	#N/A		19.1052		113.456	19.7262	68.1665
LMHFDP_171770	LiM	CP019384.1_prot_QAT17408.1_1283	#N/A		9.49352		40.6875	9.29605	33.8741
LMHFDP_171775	LiM	CP019384.1_prot_QAT17409.1_1284	#N/A		26.9991		32.7505	8.13797	42.2102
LMHFDP_171780	LiM	CP019384.1_prot_QAT17410.1_1285	#N/A		20.2385		0	2.2057	53.9148
LMHFDP_171785	LiM	CP019384.1_prot_QAT17411.1_1286	#N/A		23.8815		115.238	24.8332	88.9228
LMHFDP_171790	LiM	CP019384.1_prot_QAT17412.1_1287	#N/A		30.7183		81.6007	13.9523	91.0601
LMHFDP_171795	LiM	CP019384.1_prot_QAT18051.1_1288	#N/A		23.1859		52.0702	65.1743	347.621
LMHFDP_171800	LiM	CP019384.1_prot_QAT18052.1_1289	#N/A		19.9931		286.011	315.918	594.26
LMHFDP_171805	LiM	CP019384.1_prot_QAT17413.1_1290	#N/A		26.3709		14.3447	0.136494	1.80818
LMHFDP_171810	LiM	CP019384.1_prot_QAT17414.1_1291	#N/A		28.4303		n.d.	n.d.	n.d.
LMHFDP_171815	LiM	CP019384.1_prot_QAT17415.1_1292	#N/A		127.936		n.d.	n.d.	n.d.
LMHFDP_171820	LiM	CP019384.1_prot_QAT17416.1_1293	#N/A		16.8728		156.568	87.9167	246.163
LMHFDP_171825	LiM	CP019384.1_prot_QAT17417.1_1294	#N/A		26.0611		19.3773	1.7127	23.0236
LMHFDP_171830	LiM	CP019384.1_prot_QAT17418.1_1295	#N/A		34.2175		22.9776	4.12785	27.5981
LMHFDP_171835	LiM	CP019384.1_prot_QAT17419.1_1296	#N/A		30.0591		6.36673	1.30534	11.1149
LMHFDP_171840	LiM	CP019384.1_prot_QAT17420.1_1297	#N/A		28.8225		n.d.	n.d.	n.d.
LMHFDP_171845	LiM	CP019384.1_prot_QAT18053.1_1298	#N/A		51.1448		240.464	463.877	1775
LMHFDP_171850	LiM	CP019384.1_prot_QAT18054.1_1299	#N/A		15.1149		n.d.	n.d.	n.d.
LMHFDP_171855	LiM	CP019384.1_prot_QAT17421.1_1300	#N/A		11.7991		n.d.	n.d.	n.d.
LMHFDP_171860	LiM	AB2L26_04895	0.624		26.3709		n.d.	n.d.	n.d.
LMHFDP_171865	LiM	CP019384.1_prot_QAT17423.1_1302	#N/A		16.4233		n.d.	n.d.	n.d.
LMHFDP_171870	LiM	CP019384.1_prot_QAT17424.1_1303	#N/A		20.8269		n.d.	n.d.	n.d.
LMHFDP_171875	LiM	CP019384.1_prot_QAT17425.1_1304	#N/A		11.8019		5.84055	3.52224	0.494351
LMHFDP_171880	LiM	CP019384.1_prot_QAT17426.1_1305	#N/A		9.3287		n.d.	n.d.	n.d.
LMHFDP_171885	LiM	CP019384.1_prot_QAT17427.1_1306	#N/A		27.138		24.4319	11.4983	45.8368
LMHFDP_171890	LiM	CP019384.1_prot_QAT17428.1_1307	#N/A		19.3843		121.205	31.5864	124.916
LMHFDP_171895	LiM	CP019384.1_prot_QAT17429.1_1308	#N/A		29.5145		9.66444	0.135744	4.66291
LMHFDP_171900	LiM	CP019384.1_prot_QAT17430.1_1309	#N/A		30.1639		4.34898	0.667963	7.46417
LMHFDP_171905	LiM	CP019384.1_prot_QAT17431.1_1310	#N/A		17.5027		88.6923	25.4073	79.9491
LMHFDP_171910	LiM	CP019384.1_prot_QAT18055.1_1311	#N/A		24.2304		n.d.	n.d.	n.d.
LMHFDP_171915	LiM	CP019384.1_prot_QAT17432.1_1312	#N/A		16.5333		n.d.	n.d.	n.d.
LMHFDP_171920	LiM	CP019384.1_prot_QAT17433.1_1313	#N/A		20.0797		n.d.	n.d.	n.d.
LMHFDP_171925	LiM	#N/A	#N/A		0		n.d.	n.d.	n.d.
LMHFDP_171930	LiM	CP019384.1_prot_QAT17434.1_1315	#N/A		30.0478		398.644	133.942	487.096
LMHFDP_171935	LiM	#N/A	#N/A		0		n.d.	n.d.	n.d.
LMHFDP_171940	LiM	CP019384.1_prot_QAT17435.1_1316	#N/A		14.4912		72.7606	10.1537	52.4888
LMHFDP_171945	LiM	CP019384.1_prot_QAT17436.1_1317	#N/A		33.0905		190.556	50.8797	195.072
LMHFDP_171950	LiM	CP019384.1_prot_QAT17437.1_1318	#N/A		30.3307		225.598	67.5624	265.805
LMHFDP_171955	LiM	CP019384.1_prot_QAT17438.1_1319	#N/A		53.9417		5.14454	1.08766	8.85844
LMHFDP_171960	LiM	CP019384.1_prot_QAT17439.1_1320	#N/A		29.4314		8.62506	1.13108	38.5684
LMHFDP_171965	LiM	CP019384.1_prot_QAT17440.1_1321	#N/A		21.4184		3.64959	0	3.50892
LMHFDP_171970	LiM	CP019384.1_prot_QAT17441.1_1322	#N/A		30.8329		n.d.	n.d.	n.d.
LMHFDP_171975	LiM	CP019384.1_prot_QAT17442.1_1323	#N/A		25.5873		2.99967	2.11689	29.437
LMHFDP_171980	LiM	CP019384.1_prot_QAT17443.1_1324	#N/A		32.1481		n.d.	n.d.	n.d.
LMHFDP_171985	LiM	CP019384.1_prot_QAT17444.1_1325	#N/A		24.7181		n.d.	n.d.	n.d.
LMHFDP_171990	LiM	CP019384.1_prot_QAT17445.1_1326	#N/A		38.7916		n.d.	n.d.	n.d.
LMHFDP_171995	LiM	CP019384.1_prot_QAT17446.1_1327	#N/A		22.8531		8.44449	0.773944	3.47051
LMHFDP_172000	LiM	CP019384.1_prot_QAT17447.1_1328	#N/A		17.9765		n.d.	n.d.	n.d.
LMHFDP_172005	LiM	CP019384.1_prot_QAT17448.1_1329	#N/A		33.7037		2385.78	744.818	2830.81
LMHFDP_172010	LiM	CP019384.1_prot_QAT17449.1_1330	#N/A		28.5664		46.55	26.335	70.5388
LMHFDP_172015	LiM	CP019384.1_prot_QAT17450.1_1331	#N/A		34.0469		145.319	67.2673	226.143
LMHFDP_172020	LiM	CP019384.1_prot_QAT17451.1_1332	#N/A		32.625		806.706	291.674	1014.47
LMHFDP_172025	LiM	CP019384.1_prot_QAT18056.1_1333	#N/A		26.9978		69.9329	27.0461	87.4751
LMHFDP_172030	LiM	CP019384.1_prot_QAT17452.1_1334	#N/A		44.2249		417.079	120.482	524.318
LMHFDP_172035	LiM	CP019384.1_prot_QAT18057.1_1335	#N/A		16.7273		n.d.	n.d.	n.d.
LMHFDP_172040	LiM	CP019384.1_prot_QAT17453.1_1336	#N/A		30.3849		61.9141	8.88615	77.049
LMHFDP_172045	LiM	CP019384.1_prot_QAT17454.1_1337	#N/A		41.5464		216.593	65.973	243.471
LMHFDP_172050	LiM	CP019384.1_prot_QAT17455.1_1338	#N/A		43.7981		0.760871	0	0
LMHFDP_172055	LiM	CP019384.1_prot_QAT17456.1_1339	#N/A		83.9079		92.2173	64.2277	84.7192
LMHFDP_172060	LiM	CP019384.1_prot_QAT17457.1_1340	#N/A		14.8584		13.572	1.44411	17.3887
LMHFDP_172065	LiM	CP019384.1_prot_QAT17458.1_1341	#N/A		33.0637		n.d.	n.d.	n.d.
LMHFDP_172070	LiM	CP019384.1_prot_QAT17459.1_1342	#N/A		39.0585		414.202	123.091	406.574
LMHFDP_172075	LiM	CP019384.1_prot_QAT18058.1_1343	#N/A		23.9197		9.28636	0	0
LMHFDP_172080	LiM	CP019384.1_prot_QAT17460.1_1344	#N/A		27.9861		16.7341	1.10578	10.2851
LMHFDP_172085	LiM	CP019384.1_prot_QAT17461.1_1345	#N/A		33.2588		41.8789	19.1383	70.5423
LMHFDP_172090	LiM	CP019384.1_prot_QAT17462.1_1346	#N/A		16.6874		62.6961	7.19482	35.7425
LMHFDP_172095	LiM	#N/A	#N/A		5.8533		n.d.	n.d.	n.d.
LMHFDP_172100	LiM	CP019384.1_prot_QAT17463.1_1347	#N/A		27.4002		n.d.	n.d.	n.d.
LMHFDP_172105	LiM	CP019384.1_prot_QAT17464.1_1348	#N/A		12.6135		17.7928	2.54122	21.2274
LMHFDP_172110	LiM	CP019384.1_prot_QAT17465.1_1349	#N/A		19.7259		0.192637	2.08759	40.6309
LMHFDP_172115	LiM	CP019384.1_prot_QAT17466.1_1350	#N/A		33.6675		42.1885	5.62359	43.7524
LMHFDP_172120	LiM	CP019384.1_prot_QAT17467.1_1351	#N/A		24.7619		5.51789	7.31666	72.3388
LMHFDP_172125	LiM	CP019384.1_prot_QAT17468.1_1352	#N/A		21.4621		n.d.	n.d.	n.d.
LMHFDP_172130	LiM	CP019384.1_prot_QAT17469.1_1353	#N/A		19.6992		28.4276	0	25.6079
LMHFDP_172135	LiM	CP019384.1_prot_QAT17470.1_1354	#N/A		80.4298		10.379	1.42185	21.9676
LMHFDP_172140	LiM	CP019384.1_prot_QAT17471.1_1355	#N/A		29.2665		28.8827	19.3612	172.762
LMHFDP_172145	LiM	CP019384.1_prot_QAT17472.1_1356	#N/A		18.5415		n.d.	n.d.	n.d.
LMHFDP_172150	LiM	CP019384.1_prot_QAT17473.1_1357	#N/A		27.8772		7.10605	0	0
LMHFDP_172155	LiM	CP019384.1_prot_QAT17474.1_1358	#N/A		29.4675		3.6031	0.454177	6.13049
LMHFDP_172160	LiM	CP019384.1_prot_QAT17475.1_1359	#N/A		13.1506		7.18748	0.475698	5.5659
LMHFDP_172165	LiM	#N/A	#N/A		16.5844		n.d.	n.d.	n.d.
LMHFDP_172170	LiM	CP019384.1_prot_QAT17476.1_1360	#N/A		21.1852		n.d.	n.d.	n.d.
LMHFDP_172175	LiM	CP019384.1_prot_QAT18059.1_1361	#N/A		9.68168		19.9212	3.31413	16.9413
LMHFDP_172180	LiM	CP019384.1_prot_QAT18060.1_1362	#N/A		11.9407		17.1553	3.39227	13.76
LMHFDP_172185	LiM	CP019384.1_prot_QAT17477.1_1363	#N/A		11.2648		37.5845	11.0215	53.3036
LMHFDP_172190	LiM	CP019384.1_prot_QAT17478.1_1364	#N/A		25.6396		1078.37	151.831	889.9
LMHFDP_172195	LiM	CP019384.1_prot_QAT17479.1_1365	#N/A		8.9258		18.4256	3.82973	16.1113
LMHFDP_172200	LiM	CP019384.1_prot_QAT17480.1_1366	#N/A		25.1996		45.4817	11.9214	82.4477
LMHFDP_172205	LiM	CP019384.1_prot_QAT17481.1_1367	#N/A		18.4478		n.d.	n.d.	n.d.
LMHFDP_172210	LiM	CP019384.1_prot_QAT17483.1_1369	#N/A		6.21913		n.d.	n.d.	n.d.
LMHFDP_172215	LiM	#N/A	#N/A		15.4406		n.d.	n.d.	n.d.
LMHFDP_172220	LiM	CP019384.1_prot_QAT17484.1_1370	#N/A		15.9351		69.7507	9.67606	59.4234
LMHFDP_172225	LiM	CP019384.1_prot_QAT17485.1_1371	#N/A		3.62573		73.3341	18.7323	75.4303
LMHFDP_172230	LiM	CP019384.1_prot_QAT17486.1_1372	#N/A		16.2828		n.d.	n.d.	n.d.
LMHFDP_172235	LiM	CP019384.1_prot_QAT17487.1_1373	#N/A		66.0783		11.9379	1.87502	12.8277
LMHFDP_172240	LiM	CP019384.1_prot_QAT17488.1_1374	#N/A		22.4089		17.8089	1.32001	9.19066
LMHFDP_172245	LiM	CP019384.1_prot_QAT17489.1_1375	#N/A		25.109		57.4064	271.103	42.5812
LMHFDP_172250	LiM	CP019384.1_prot_QAT17490.1_1376	#N/A		23.8043		4.24687	1.74624	6.54965
LMHFDP_172255	LiM	CP019384.1_prot_QAT17491.1_1377	#N/A		28.0658		n.d.	n.d.	n.d.
LMHFDP_172260	LiM	CP019384.1_prot_QAT17492.1_1378	#N/A		26.3996		276.976	45.5156	213.215
LMHFDP_172265	LiM	CP019384.1_prot_QAT17493.1_1379	#N/A		24.2042		n.d.	n.d.	n.d.
LMHFDP_172270	LiM	CP019384.1_prot_QAT17494.1_1380	#N/A		34.1956		43.6448	10.6383	42.1033
LMHFDP_172275	LiM	CP019384.1_prot_QAT17495.1_1381	#N/A		50.3316		146.274	19.93	89.5245
LMHFDP_172280	LiM	CP019384.1_prot_QAT17496.1_1382	#N/A		50.5392		65.9021	1.54568	19.5722
LMHFDP_172285	LiM	CP019384.1_prot_QAT17497.1_1383	#N/A		17.3894		n.d.	n.d.	n.d.
LMHFDP_172290	LiM	CP019384.1_prot_QAT17498.1_1384	#N/A		39.5537		67.3931	16.6646	74.9171
LMHFDP_172295	LiM	CP019384.1_prot_QAT17499.1_1385	#N/A		23.3311		52.7765	5.59963	48.2577
LMHFDP_172300	LiM	CP019384.1_prot_QAT17500.1_1386	#N/A		34.2511		54.4719	14.8882	89.2908
LMHFDP_172305	LiM	CP019384.1_prot_QAT17501.1_1387	#N/A		57.5357		5.03772	2.51729	7.72363
LMHFDP_172310	LiM	CP019384.1_prot_QAT17502.1_1388	#N/A		35.918		283.525	54.3633	381.189
LMHFDP_172315	LiM	CP019384.1_prot_QAT17503.1_1389	#N/A		35.8222		n.d.	n.d.	n.d.
LMHFDP_172320	LiM	CP019384.1_prot_QAT17504.1_1390	#N/A		28.6349		6.19232	3.18984	4.39538
LMHFDP_172325	LiM	CP019384.1_prot_QAT17505.1_1391	#N/A		20.2385		n.d.	n.d.	n.d.
LMHFDP_172330	LiM	CP019384.1_prot_QAT17506.1_1392	#N/A		78.0219		n.d.	n.d.	n.d.
LMHFDP_172335	LiM	CP019384.1_prot_QAT17507.1_1393	#N/A		31.7573		9.6383	2.57877	5.51799
LMHFDP_172340	LiM	CP019384.1_prot_QAT17508.1_1394	#N/A		40.7812		679.253	123.364	512.079
LMHFDP_172345	LiM	CP019384.1_prot_QAT17509.1_1395	#N/A		23.617		291.328	79.9146	326.828
LMHFDP_172350	LiM	CP019384.1_prot_QAT17510.1_1396	#N/A		16.6357		3.73429	0	1.75602
LMHFDP_172355	LiM	CP019384.1_prot_QAT17512.1_1398	#N/A		62.3121		33.6696	8.31216	52.5458
LMHFDP_172360	LiM	CP019384.1_prot_QAT18061.1_1399	#N/A		37.3148		55.9625	17.7652	64.8085
LMHFDP_172365	LiM	CP019384.1_prot_QAT17513.1_1400	#N/A		27.2481		38.0037	12.8742	47.6019
LMHFDP_172370	LiM	CP019384.1_prot_QAT18062.1_1401	#N/A		41.7508		228.152	52.6581	250.033
LMHFDP_172375	LiM	CP019384.1_prot_QAT17514.1_1402	#N/A		36.8302		67.7993	4.06601	54.9009
LMHFDP_172380	LiM	CP019384.1_prot_QAT17515.1_1403	#N/A		17.7087		n.d.	n.d.	n.d.
LMHFDP_172385	LiM	CP019384.1_prot_QAT17516.1_1404	#N/A		27.4951		32.6197	8.00226	39.1127
LMHFDP_172390	LiM	CP019384.1_prot_QAT17517.1_1405	#N/A		30.0616		252.435	89.5148	220.076
LMHFDP_172395	LiM	CP019384.1_prot_QAT17518.1_1406	#N/A		32.7407		30.5538	5.6211	44.7644
LMHFDP_172400	LiM	CP019384.1_prot_QAT17519.1_1407	#N/A		34.5742		209.311	58.1562	338.178
LMHFDP_172405	LiM	CP019384.1_prot_QAT17520.1_1408	#N/A		34.7966		1497.94	367.948	1353.42
LMHFDP_172410	LiM	CP019384.1_prot_QAT17521.1_1409	#N/A		45.3357		86.2595	35.8951	139.455
LMHFDP_172415	LiM	CP019384.1_prot_QAT17522.1_1410	#N/A		23.9169		159.754	33.0409	167.217
LMHFDP_172420	LiM	CP019384.1_prot_QAT17523.1_1411	#N/A		40.1369		49.6558	19.4048	41.0846
LMHFDP_172425	LiM	CP019384.1_prot_QAT17524.1_1412	#N/A		46.2819		10.7904	0.135394	1.70467
LMHFDP_172430	LiM	CP019384.1_prot_QAT18063.1_1413	#N/A		20.6766		100.407	19.6297	85.2786
LMHFDP_172435	LiM	CP019384.1_prot_QAT17525.1_1414	#N/A		27.3335		59.1369	14.5617	78.3042
LMHFDP_172440	LiM	CP019384.1_prot_QAT17526.1_1415	#N/A		29.7826		221.566	86.6836	240.959
LMHFDP_172445	LiM	#N/A	#N/A		4.08929		n.d.	n.d.	n.d.
LMHFDP_172450	LiM	CP019384.1_prot_QAT17527.1_1416	#N/A		5.4774		n.d.	n.d.	n.d.
LMHFDP_172455	LiM	CP019384.1_prot_QAT17528.1_1417	#N/A		20.8269		45.3464	15.3091	70.0085
LMHFDP_172460	LiM	CP019384.1_prot_QAT17529.1_1418	#N/A		17.0582		n.d.	n.d.	n.d.
LMHFDP_172465	LiM	CP019384.1_prot_QAT17530.1_1419	#N/A		34.4444		124.081	0	530.538
LMHFDP_172470	LiM	CP019384.1_prot_QAT17531.1_1420	#N/A		23.8815		59.1239	21.4812	61.6694
LMHFDP_172475	LiM	CP019384.1_prot_QAT17532.1_1421	#N/A		33.2963		57.5848	13.9375	41.7264
LMHFDP_172480	LiM	CP019384.1_prot_QAT17533.1_1422	#N/A		13.1217		n.d.	n.d.	n.d.
LMHFDP_172485	LiM	CP019384.1_prot_QAT17534.1_1423	#N/A		39.883		129.039	43.0772	132.266
LMHFDP_172490	LiM	CP019384.1_prot_QAT17536.1_1425	#N/A		23.0262		72.6931	9.24428	61.9721
LMHFDP_172495	LiM	CP019384.1_prot_QAT17537.1_1426	#N/A		11.6609		94.1422	110.078	371.054
LMHFDP_172500	LiM	CP019384.1_prot_QAT17538.1_1427	#N/A		28.7165		94.2764	48.5524	97.3948
LMHFDP_172505	LiM	CP019384.1_prot_QAT17539.1_1428	#N/A		21.7217		29.1491	5.98117	36.6858
LMHFDP_172510	LiM	CP019384.1_prot_QAT17540.1_1429	#N/A		30.8079		n.d.	n.d.	n.d.
LMHFDP_172515	LiM	CP019384.1_prot_QAT17541.1_1430	#N/A		21.0224		n.d.	n.d.	n.d.
LMHFDP_172520	LiM	CP019384.1_prot_QAT17542.1_1431	#N/A		3.55379		15.2041	5.10822	16.2077
LMHFDP_172525	LiM	CP019384.1_prot_QAT17543.1_1432	#N/A		33.1687		57.2745	6.78381	13.573
LMHFDP_172530	LiM	CP019384.1_prot_QAT17544.1_1433	#N/A		11.0562		59.7145	17.2379	87.85
LMHFDP_172535	LiM	CP019384.1_prot_QAT17545.1_1434	#N/A		38.5185		n.d.	n.d.	n.d.
LMHFDP_172540	LiM	#N/A	#N/A		20.1702		n.d.	n.d.	n.d.
LMHFDP_172545	LiM	#N/A	#N/A		5.74074		n.d.	n.d.	n.d.
LMHFDP_172550	LiM	#N/A	#N/A		11.6609		n.d.	n.d.	n.d.
LMHFDP_172555	LiM	CP019384.1_prot_QAT17548.1_1437	#N/A		12.7936		n.d.	n.d.	n.d.
LMHFDP_172560	LiM	CP019384.1_prot_QAT17549.1_1438	#N/A		16.2517		n.d.	n.d.	n.d.
LMHFDP_172565	LiM	CP019384.1_prot_QAT17550.1_1439	#N/A		20.4866		n.d.	n.d.	n.d.
LMHFDP_172570	LiM	CP019384.1_prot_QAT17552.1_1441	#N/A		16.8973		n.d.	n.d.	n.d.
LMHFDP_172575	LiM	#N/A	#N/A		0		n.d.	n.d.	n.d.
LMHFDP_172580	LiM	CP019384.1_prot_QAT17553.1_1442	#N/A		19.3037		n.d.	n.d.	n.d.
LMHFDP_172585	LiM	CP019384.1_prot_QAT18064.1_1443	#N/A		8.53697		95.4464	10.0504	129.723
LMHFDP_172590	LiM	CP019384.1_prot_QAT17554.1_1444	#N/A		8.80874		27.646	29.5015	117.466
LMHFDP_232130	LiM	#N/A	#N/A		0		n.d.	n.d.	n.d.
LMHFDP_232135	LiM	#N/A	#N/A		0		n.d.	n.d.	n.d.
LMHFDP_232140	LiM	#N/A	#N/A		0		n.d.	n.d.	n.d.
LMHFDP_232145	LiM	#N/A	#N/A		0		n.d.	n.d.	n.d.
LMHFDP_232150	LiM	#N/A	#N/A		0		n.d.	n.d.	n.d.
LMHFDP_232155	LiM	#N/A	#N/A		0		n.d.	n.d.	n.d.
LMHFDP_232160	LiM	#N/A	#N/A		0.981968		n.d.	n.d.	n.d.
LMHFDP_232165	LiM	#N/A	#N/A		0		n.d.	n.d.	n.d.
LMHFDP_232170	LiM	#N/A	#N/A		0		n.d.	n.d.	n.d.
LMHFDP_232175	LiM	#N/A	#N/A		0		n.d.	n.d.	n.d.
LMHFDP_232180	LiM	#N/A	#N/A		0		n.d.	n.d.	n.d.
LMHFDP_232185	LiM	#N/A	#N/A		0		n.d.	n.d.	n.d.
LMHFDP_232190	LiM	#N/A	#N/A		0		n.d.	n.d.	n.d.
LMHFDP_232195	LiM	#N/A	#N/A		0		n.d.	n.d.	n.d.
LMHFDP_232200	LiM	#N/A	#N/A		0		n.d.	n.d.	n.d.
LMHFDP_232205	LiM	#N/A	#N/A		0		n.d.	n.d.	n.d.
LMHFDP_232210	LiM	#N/A	#N/A		0		n.d.	n.d.	n.d.
LMHFDP_232215	LiM	#N/A	#N/A		0		n.d.	n.d.	n.d.
LMHFDP_232220	LiM	#N/A	#N/A		0.5559		n.d.	n.d.	n.d.
LMHFDP_232225	LiM	#N/A	#N/A		0		n.d.	n.d.	n.d.
LMHFDP_232230	LiM	#N/A	#N/A		0		n.d.	n.d.	n.d.
LMHFDP_232235	LiM	#N/A	#N/A		0		n.d.	n.d.	n.d.
LMHFDP_232240	LiM	#N/A	#N/A		0		n.d.	n.d.	n.d.
LMHFDP_232245	LiM	#N/A	#N/A		0		n.d.	n.d.	n.d.
LMHFDP_232250	LiM	#N/A	#N/A		0		n.d.	n.d.	n.d.
LMHFDP_232255	LiM	#N/A	#N/A		1.3631		n.d.	n.d.	n.d.
LMHFDP_232260	LiM	#N/A	#N/A		0		n.d.	n.d.	n.d.
LMHFDP_232265	LiM	#N/A	#N/A		0		n.d.	n.d.	n.d.
LMHFDP_232270	LiM	#N/A	#N/A		0		n.d.	n.d.	n.d.
LMHFDP_232275	LiM	#N/A	#N/A		0		n.d.	n.d.	n.d.
LMHFDP_232280	LiM	#N/A	#N/A		0		n.d.	n.d.	n.d.
LMHFDP_232285	LiM	#N/A	#N/A		0		n.d.	n.d.	n.d.
LMHFDP_232290	LiM	#N/A	#N/A		0		n.d.	n.d.	n.d.
LMHFDP_232295	LiM	#N/A	#N/A		0		n.d.	n.d.	n.d.
LMHFDP_232300	LiM	#N/A	#N/A		0		n.d.	n.d.	n.d.
LMHFDP_232305	LiM	#N/A	#N/A		0		n.d.	n.d.	n.d.
LMHFDP_232310	LiM	#N/A	#N/A		1.49259		n.d.	n.d.	n.d.
LMHFDP_232315	LiM	#N/A	#N/A		0		n.d.	n.d.	n.d.
LMHFDP_232320	LiM	#N/A	#N/A		0		n.d.	n.d.	n.d.
LMHFDP_232325	LiM	#N/A	#N/A		0		n.d.	n.d.	n.d.
LMHFDP_232330	LiM	#N/A	#N/A		0		n.d.	n.d.	n.d.
LMHFDP_232335	LiM	CP019384.1_prot_QAT16743.1_556	#N/A		0		n.d.	n.d.	n.d.
LMHFDP_232340	LiM	CP019384.1_prot_QAT16742.1_555	#N/A		21.4761		2.09183	0	13.9043
LMHFDP_232345	LiM	CP019384.1_prot_QAT16741.1_554	#N/A		33.5072		n.d.	n.d.	n.d.
LMHFDP_232350	LiM	CP019384.1_prot_QAT16740.1_553	#N/A		4.29523		n.d.	n.d.	n.d.
LMHFDP_232355	LiM	CP019384.1_prot_QAT16739.1_552	#N/A		6.6708		0.787089	0	2.47129
LMHFDP_232360	LiM	CP019384.1_prot_QAT16738.1_551	#N/A		2.45694		n.d.	n.d.	n.d.
LMHFDP_232365	LiM	CP019384.1_prot_QAT16737.1_550	#N/A		2.94107		1.69626	0	3.49291
LMHFDP_232370	LiM	CP019384.1_prot_QAT16736.1_549	#N/A		10.1479		159.23	40.0448	167.823
LMHFDP_232375	LiM	CP019384.1_prot_QAT16735.1_548	#N/A		9.3287		107.368	38.1178	68.1695
LMHFDP_232380	LiM	CP019384.1_prot_QAT16734.1_547	#N/A		7.96866		n.d.	n.d.	n.d.
LMHFDP_232385	LiM	CP019384.1_prot_QAT16733.1_546	#N/A		12.6357		n.d.	n.d.	n.d.
LMHFDP_232390	LiM	CP019384.1_prot_QAT16732.1_545	#N/A		9.3287		n.d.	n.d.	n.d.
LMHFDP_232395	LiM	CP019384.1_prot_QAT16731.1_544	#N/A		0		n.d.	n.d.	n.d.
LMHFDP_232400	LiM	CP019384.1_prot_QAT16729.1_542	#N/A		2.17897		n.d.	n.d.	n.d.
LMHFDP_232405	LiM	CP019384.1_prot_QAT16728.1_541	#N/A		18.092		n.d.	n.d.	n.d.
LMHFDP_232410	LiM	CP019384.1_prot_QAT16727.1_540	#N/A		25.6304		21.1734	2.00535	10.8757
LMHFDP_232415	LiM	CP019384.1_prot_QAT16726.1_539	#N/A		52.4868		595.635	148.791	576.55
LMHFDP_232420	LiM	CP019384.1_prot_QAT16725.1_538	#N/A		100.338		565.201	54.4131	390.886
LMHFDP_232425	LiM	CP019384.1_prot_QAT16724.1_537	#N/A		39.0917		265.135	46.9539	208.857
LMHFDP_232430	LiM	CP019384.1_prot_QAT16723.1_536	#N/A		25.2269		95.6969	5.29781	105.881
LMHFDP_232435	LiM	CP019384.1_prot_QAT17993.1_535	#N/A		82.6666		4.77489	0	12.2088
LMHFDP_232440	LiM	CP019384.1_prot_QAT16722.1_534	#N/A		160.209		266.765	85.6974	257.464
LMHFDP_232445	LiM	#N/A	#N/A		0		n.d.	n.d.	n.d.
LMHFDP_232450	LiM	CP019384.1_prot_QAT16721.1_533	#N/A		87.3901		0.990593	0	4.75774
LMHFDP_232455	LiM	CP019384.1_prot_QAT16719.1_531	#N/A		119.407		n.d.	n.d.	n.d.
LMHFDP_232460	LiM	CP019384.1_prot_QAT16718.1_530	#N/A		128.575		17.2561	0.996173	14.4414
LMHFDP_232465	LiM	CP019384.1_prot_QAT16717.1_529	#N/A		66.0655		152.827	39.2078	131.847
LMHFDP_232470	LiM	CP019384.1_prot_QAT16716.1_528	#N/A		92.2252		398.184	62.6683	499.943
LMHFDP_232475	LiM	CP019384.1_prot_QAT16715.1_527	#N/A		26.3649		547.864	212.502	713.922
LMHFDP_232480	LiM	CP019384.1_prot_QAT16714.1_526	#N/A		37.5996		109.302	35.8529	118.612
LMHFDP_232485	LiM	CP019384.1_prot_QAT16713.1_525	#N/A		8.89204		n.d.	n.d.	n.d.
LMHFDP_232490	LiM	CP019384.1_prot_QAT16712.1_524	#N/A		6.63374		n.d.	n.d.	n.d.
LMHFDP_232495	LiM	CP019384.1_prot_QAT16711.1_523	#N/A		7.42583		n.d.	n.d.	n.d.
LMHFDP_232500	LiM	CP019384.1_prot_QAT16710.1_522	#N/A		7.75372		n.d.	n.d.	n.d.
LMHFDP_232505	LiM	CP019384.1_prot_QAT16709.1_521	#N/A		5.23716		n.d.	n.d.	n.d.
LMHFDP_232510	LiM	CP019384.1_prot_QAT16708.1_520	#N/A		4.89374		n.d.	n.d.	n.d.
LMHFDP_232515	LiM	CP019384.1_prot_QAT16707.1_519	#N/A		9.4269		n.d.	n.d.	n.d.
LMHFDP_232520	LiM	CP019384.1_prot_QAT16706.1_518	#N/A		23.4132		n.d.	n.d.	n.d.
LMHFDP_232525	LiM	CP019384.1_prot_QAT16705.1_517	#N/A		6.01044		n.d.	n.d.	n.d.
LMHFDP_232530	LiM	CP019384.1_prot_QAT16704.1_516	#N/A		9.82466		n.d.	n.d.	n.d.
LMHFDP_232535	LiM	CP019384.1_prot_QAT16703.1_515	#N/A		20.3535		4.8905	6.2259	32.4849
LMHFDP_232540	LiM	CP019384.1_prot_QAT16702.1_514	#N/A		19.1358		n.d.	n.d.	n.d.
LMHFDP_232545	LiM	CP019384.1_prot_QAT16701.1_513	#N/A		24.8765		n.d.	n.d.	n.d.
LMHFDP_232550	LiM	CP019384.1_prot_QAT16700.1_512	#N/A		77.037		n.d.	n.d.	n.d.
LMHFDP_232555	LiM	CP019384.1_prot_QAT16699.1_511	#N/A		10.5566		121.441	22.7956	157.238
LMHFDP_232560	LiM	#N/A	#N/A		2.95563		n.d.	n.d.	n.d.
LMHFDP_232565	LiM	CP019384.1_prot_BU251_02605_510	#N/A		10.4743		46.7481	13.3061	46.6796
LMHFDP_232570	LiM	CP019384.1_prot_QAT16698.1_509	#N/A		14.1612		108.24	42.2459	146.071
LMHFDP_232575	LiM	CP019384.1_prot_QAT16697.1_508	#N/A		11.9127		n.d.	n.d.	n.d.
LMHFDP_232580	LiM	CP019384.1_prot_QAT16696.1_507	#N/A		3.67031		n.d.	n.d.	n.d.
LMHFDP_232585	LiM	CP019384.1_prot_QAT16695.1_506	#N/A		12.2201		n.d.	n.d.	n.d.
LMHFDP_232590	LiM	CP019384.1_prot_QAT16694.1_505	#N/A		4.99195		n.d.	n.d.	n.d.
LMHFDP_232595	LiM	CP019384.1_prot_QAT17992.1_504	#N/A		133.035		22.943	0	18.6436
LMHFDP_232600	LiM	CP019384.1_prot_QAT16693.1_503	#N/A		26.1858		49.5158	15.4089	56.2725
LMHFDP_232605	LiM	CP019384.1_prot_QAT16692.1_502	#N/A		10.7381		n.d.	n.d.	n.d.
LMHFDP_232610	LiM	CP019384.1_prot_QAT16691.1_501	#N/A		5.70417		n.d.	n.d.	n.d.
LMHFDP_232615	LiM	CP019384.1_prot_QAT16690.1_500	#N/A		8.40897		n.d.	n.d.	n.d.
LMHFDP_232620	LiM	CP019384.1_prot_QAT16689.1_499	#N/A		5.14687		n.d.	n.d.	n.d.
LMHFDP_232625	LiM	CP019384.1_prot_QAT16688.1_498	#N/A		9.82327		n.d.	n.d.	n.d.
LMHFDP_232630	LiM	CP019384.1_prot_QAT16687.1_497	#N/A		8.65271		n.d.	n.d.	n.d.
LMHFDP_232635	LiM	CP019384.1_prot_QAT16686.1_496	#N/A		1.84271		n.d.	n.d.	n.d.
LMHFDP_232640	LiM	CP019384.1_prot_QAT16685.1_495	#N/A		11.7836		n.d.	n.d.	n.d.
LMHFDP_232645	LiM	CP019384.1_prot_QAT16684.1_494	#N/A		7.59589		n.d.	n.d.	n.d.
LMHFDP_232650	LiM	CP019384.1_prot_QAT16683.1_493	#N/A		15.6505		n.d.	n.d.	n.d.
LMHFDP_232655	LiM	CP019384.1_prot_QAT16681.1_491	#N/A		6.71225		n.d.	n.d.	n.d.
LMHFDP_232660	LiM	CP019384.1_prot_QAT16680.1_490	#N/A		2.21125		n.d.	n.d.	n.d.
LMHFDP_232665	LiM	CP019384.1_prot_QAT16679.1_489	#N/A		7.98954		n.d.	n.d.	n.d.
LMHFDP_232670	LiM	CP019384.1_prot_QAT16678.1_488	#N/A		11.9887		n.d.	n.d.	n.d.
LMHFDP_232675	LiM	CP019384.1_prot_QAT16677.1_487	#N/A		5.74074		n.d.	n.d.	n.d.
LMHFDP_232680	LiM	CP019384.1_prot_QAT16676.1_486	#N/A		13.2675		97.4095	24.9376	108.032
LMHFDP_232685	LiM	CP019384.1_prot_QAT16675.1_485	#N/A		9.3287		n.d.	n.d.	n.d.
LMHFDP_232690	LiM	CP019384.1_prot_QAT16674.1_484	#N/A		5.79647		n.d.	n.d.	n.d.
LMHFDP_232695	LiM	CP019384.1_prot_QAT16673.1_483	#N/A		3.1423		n.d.	n.d.	n.d.
LMHFDP_232700	LiM	CP019384.1_prot_QAT16672.1_482	#N/A		5.53544		n.d.	n.d.	n.d.
LMHFDP_232705	LiM	CP019384.1_prot_QAT16671.1_481	#N/A		8.19462		n.d.	n.d.	n.d.
LMHFDP_232710	LiM	CP019384.1_prot_QAT16670.1_480	#N/A		7.82144		n.d.	n.d.	n.d.
LMHFDP_232715	LiM	CP019384.1_prot_QAT16669.1_479	#N/A		6.17624		0.550051	0	0
LMHFDP_232720	LiM	CP019384.1_prot_QAT16668.1_478	#N/A		7.28094		n.d.	n.d.	n.d.
LMHFDP_232725	LiM	CP019384.1_prot_QAT16667.1_477	#N/A		2.35983		15.9304	4.32899	24.1378
LMHFDP_232730	LiM	CP019384.1_prot_QAT16666.1_476	#N/A		1.80374		191.862	41.9201	263.899
LMHFDP_232735	LiM	CP019384.1_prot_QAT16664.1_474	#N/A		5.71327		4.46492	0	7.51919
LMHFDP_232740	LiM	CP019384.1_prot_QAT16663.1_473	#N/A		12.1431		114.219	5.12841	75.8446
LMHFDP_232745	LiM	CP019384.1_prot_QAT16662.1_472	#N/A		4.78907		38.4334	5.75075	106.985
LMHFDP_232750	LiM	CP019384.1_prot_QAT16660.1_470	#N/A		6.88889		n.d.	n.d.	n.d.
LMHFDP_232755	LiM	CP019384.1_prot_QAT16659.1_469	#N/A		7.48375		1.65637	0.1191	12.5643
LMHFDP_232760	LiM	CP019384.1_prot_QAT16658.1_468	#N/A		7.68717		12.5952	2.07549	18.2243
LMHFDP_232765	LiM	CP019384.1_prot_QAT16657.1_467	#N/A		2.78989		33.7155	0	20.611
LMHFDP_232770	LiM	CP019384.1_prot_QAT16656.1_466	#N/A		22.1608		80.1248	18.1415	123.587
LMHFDP_232775	LiM	CP019384.1_prot_QAT16655.1_465	#N/A		14.812		9.52857	1.03658	8.50612
LMHFDP_232780	LiM	CP019384.1_prot_QAT17991.1_464	#N/A		5.87635		5.02147	0	6.77097
LMHFDP_232785	LiM	CP019384.1_prot_QAT16654.1_463	#N/A		16.5232		170.145	32.4076	177.342
LMHFDP_232790	LiM	CP019384.1_prot_QAT16653.1_462	#N/A		6.54646		13.1926	1.91089	12.0379
LMHFDP_232795	LiM	CP019384.1_prot_QAT16652.1_461	#N/A		16.6036		38.1943	7.61244	54.6031
LMHFDP_232800	LiM	CP019384.1_prot_QAT16651.1_460	#N/A		6.51787		4.77188	0	5.74465
LMHFDP_232805	LiM	CP019384.1_prot_QAT16650.1_459	#N/A		9.69216		n.d.	n.d.	n.d.
LMHFDP_232810	LiM	CP019384.1_prot_QAT16649.1_458	#N/A		13.7476		0.107094	0.0725188	0
LMHFDP_232815	LiM	CP019384.1_prot_QAT17990.1_457	#N/A		19.9012		n.d.	n.d.	n.d.
LMHFDP_232820	LiM	CP019384.1_prot_QAT16648.1_456	#N/A		17.5599		1.20783	0.920718	1.77668
LMHFDP_232825	LiM	CP019384.1_prot_QAT16647.1_455	#N/A		19.2593		112.691	28.9692	134.577
LMHFDP_232830	LiM	CP019384.1_prot_QAT16646.1_454	#N/A		31.9841		640.507	77.7587	502.05
LMHFDP_232835	LiM	CP019384.1_prot_QAT17989.1_453	#N/A		6.99652		n.d.	n.d.	n.d.
LMHFDP_232840	LiM	CP019384.1_prot_QAT16645.1_452	#N/A		35.6031		34.9704	4.89618	41.1366
LMHFDP_232845	LiM	CP019384.1_prot_QAT16644.1_451	#N/A		21.3227		99.9806	15.239	77.5307
LMHFDP_232850	LiM	CP019384.1_prot_QAT16643.1_450	#N/A		15.5541		131.015	21.6045	193.979
LMHFDP_232855	LiM	CP019384.1_prot_QAT16642.1_449	#N/A		29.8518		48.7828	0	41.167
LMHFDP_232860	LiM	CP019384.1_prot_QAT17988.1_448	#N/A		15.4126		33.8704	5.42944	36.728
LMHFDP_232865	LiM	CP019384.1_prot_QAT16641.1_447	#N/A		17.4136		145.929	17.3056	77.0326
LMHFDP_232870	LiM	CP019384.1_prot_QAT16640.1_446	#N/A		20.7304		6.06825	0.784085	5.72261
LMHFDP_232875	LiM	CP019384.1_prot_QAT16639.1_445	#N/A		17.7338		1.70591	0	7.20263
LMHFDP_232880	LiM	CP019384.1_prot_QAT16638.1_444	#N/A		20.9896		7.48788	5.03024	14.5247
LMHFDP_232885	LiM	CP019384.1_prot_QAT16637.1_443	#N/A		31.2858		49.3358	1.21331	24.2735
LMHFDP_232890	LiM	CP019384.1_prot_QAT17987.1_442	#N/A		22.0309		13.2071	33.3477	54.6588
LMHFDP_232895	LiM	CP019384.1_prot_QAT16636.1_441	#N/A		26.8173		31.5098	9.55327	30.6368
LMHFDP_232900	LiM	CP019384.1_prot_QAT16635.1_440	#N/A		34.4793		168.627	76.7035	281.408
LMHFDP_232905	LiM	CP019384.1_prot_QAT16634.1_439	#N/A		12.2526		26.4626	3.42878	39.6894
LMHFDP_232910	LiM	CP019384.1_prot_QAT16633.1_438	#N/A		34.9616		190.33	95.6393	288.204
LMHFDP_232915	LiM	CP019384.1_prot_QAT17986.1_437	#N/A		24.298		12.204	8.98767	49.339
LMHFDP_232920	LiM	CP019384.1_prot_QAT16632.1_436	#N/A		17.2922		23.7543	7.96271	29.4511
LMHFDP_232925	LiM	CP019384.1_prot_QAT16631.1_435	#N/A		42.912		67.1336	16.4883	85.9206
LMHFDP_232930	LiM	CP019384.1_prot_QAT16630.1_434	#N/A		32.94		52.244	20.8764	51.3489
LMHFDP_232935	LiM	CP019384.1_prot_QAT17985.1_433	#N/A		22.875		21.3993	3.73531	26.0119
LMHFDP_232940	LiM	CP019384.1_prot_QAT16629.1_432	#N/A		30.6778		110.783	23.2985	80.8181
LMHFDP_232945	LiM	CP019384.1_prot_QAT16627.1_430	#N/A		41.9934		62.2317	17.4364	146.057
LMHFDP_232950	LiM	CP019384.1_prot_QAT16626.1_429	#N/A		13.3267		133.547	8.26241	80.8747
LMHFDP_232955	LiM	CP019384.1_prot_QAT16625.1_428	#N/A		22.7443		n.d.	n.d.	n.d.
LMHFDP_232960	LiM	CP019384.1_prot_QAT16624.1_427	#N/A		23.8815		20.4604	1.73807	37.1039
LMHFDP_232965	LiM	CP019384.1_prot_QAT16623.1_426	#N/A		18.2766		n.d.	n.d.	n.d.
LMHFDP_232970	LiM	CP019384.1_prot_QAT16622.1_425	#N/A		31.8093		83.3945	9.98077	85.7907
LMHFDP_232975	LiM	CP019384.1_prot_QAT17984.1_424	#N/A		30.0018		8.81847	34.8062	210.161
LMHFDP_232980	LiM	CP019384.1_prot_QAT16621.1_423	#N/A		14.2576		58.0005	14.2756	81.826
LMHFDP_232985	LiM	CP019384.1_prot_QAT16620.1_422	#N/A		14.6812		195.436	40.6944	213.688
LMHFDP_232990	LiM	CP019384.1_prot_QAT16619.1_421	#N/A		22.92		54.5433	17.8477	68.8087
LMHFDP_232995	LiM	CP019384.1_prot_QAT16618.1_420	#N/A		15.5393		33.2599	5.67688	26.3112
LMHFDP_233000	LiM	CP019384.1_prot_QAT16617.1_419	#N/A		9.76747		n.d.	n.d.	n.d.
LMHFDP_233005	LiM	CP019384.1_prot_QAT16616.1_418	#N/A		11.3623		n.d.	n.d.	n.d.
LMHFDP_233010	LiM	CP019384.1_prot_QAT16615.1_417	#N/A		20.7465		31.7458	10.7524	30.1244
LMHFDP_233015	LiM	CP019384.1_prot_QAT16614.1_416	#N/A		13.0602		23.5608	0.394423	17.4709
LMHFDP_233020	LiM	CP019384.1_prot_QAT16613.1_415	#N/A		16.2828		n.d.	n.d.	n.d.
LMHFDP_233025	LiM	CP019384.1_prot_QAT16612.1_414	#N/A		11.4083		n.d.	n.d.	n.d.
LMHFDP_233030	LiM	CP019384.1_prot_QAT16611.1_413	#N/A		42.918		173.47	78.8744	190.368
LMHFDP_233035	LiM	#N/A	#N/A		31.0957		n.d.	n.d.	n.d.
LMHFDP_233040	LiM	CP019384.1_prot_QAT16610.1_412	#N/A		24.298		46.2105	16.4693	85.7069
LMHFDP_233045	LiM	CP019384.1_prot_QAT16609.1_411	#N/A		19.7368		29.5384	0	33.9049
LMHFDP_233050	LiM	CP019384.1_prot_QAT16608.1_410	#N/A		19.1563		112.028	34.6732	171.349
LMHFDP_233055	LiM	CP019384.1_prot_QAT16607.1_409	#N/A		37.5495		491.912	163.364	551.22
LMHFDP_233060	LiM	CP019384.1_prot_QAT16606.1_408	#N/A		24.8765		411.126	157.089	632.053
LMHFDP_233065	LiM	CP019384.1_prot_QAT16605.1_407	#N/A		21.2145		2.36955	0	1.53336
LMHFDP_233070	LiM	CP019384.1_prot_QAT16604.1_406	#N/A		16.7393		n.d.	n.d.	n.d.
LMHFDP_233075	LiM	CP019384.1_prot_QAT16603.1_405	#N/A		7.55743		n.d.	n.d.	n.d.
LMHFDP_233080	LiM	CP019384.1_prot_QAT16602.1_404	#N/A		20.533		n.d.	n.d.	n.d.
LMHFDP_233085	LiM	CP019384.1_prot_QAT16601.1_403	#N/A		13.41		35.2258	3.80009	49.7582
LMHFDP_233090	LiM	CP019384.1_prot_QAT16600.1_402	#N/A		18.6574		32.6137	4.29845	13.8955
LMHFDP_233095	LiM	CP019384.1_prot_QAT16599.1_401	#N/A		19.9012		10.3987	1.35392	8.46791
LMHFDP_233100	LiM	CP019384.1_prot_QAT16598.1_400	#N/A		23.8815		40.6101	11.6996	41.333
LMHFDP_233105	LiM	CP019384.1_prot_QAT16597.1_399	#N/A		22.7985		n.d.	n.d.	n.d.
LMHFDP_233110	LiM	CP019384.1_prot_QAT16596.1_398	#N/A		38.6318		16.3818	0	11.8672
LMHFDP_233115	LiM	CP019384.1_prot_QAT16595.1_397	#N/A		41.6537		68.2521	87.9085	509.696
LMHFDP_233120	LiM	CP019384.1_prot_QAT16594.1_396	#N/A		33.3588		n.d.	n.d.	n.d.
LMHFDP_233125	LiM	CP019384.1_prot_QAT16593.1_395	#N/A		29.0765		n.d.	n.d.	n.d.
LMHFDP_233130	LiM	CP019384.1_prot_QAT16592.1_394	#N/A		35.2289		92.1366	21.3395	114.188
LMHFDP_233135	LiM	CP019384.1_prot_QAT16591.1_393	#N/A		33.728		51.1496	15.7636	69.2502
LMHFDP_233140	LiM	CP019384.1_prot_QAT16590.1_392	#N/A		29.0018		46.7982	9.87736	64.0621
LMHFDP_233145	LiM	CP019384.1_prot_QAT16589.1_391	#N/A		27.3642		15.6349	6.79341	27.0175
LMHFDP_233150	LiM	#N/A	#N/A		25.2982		n.d.	n.d.	n.d.
LMHFDP_233155	LiM	CP019384.1_prot_QAT16588.1_390	#N/A		10.7311		91.5832	25.5667	99.0477
LMHFDP_233160	LiM	CP019384.1_prot_QAT16587.1_389	#N/A		34.0774		120.002	31.4815	143.94
LMHFDP_233165	LiM	CP019384.1_prot_QAT16586.1_388	#N/A		25.2592		2.35022	0.878681	1.93692
LMHFDP_233170	LiM	CP019384.1_prot_QAT16585.1_387	#N/A		10.1768		n.d.	n.d.	n.d.
LMHFDP_233175	LiM	CP019384.1_prot_QAT16584.1_386	#N/A		36.6602		n.d.	n.d.	n.d.
LMHFDP_233180	LiM	CP019384.1_prot_QAT16583.1_385	#N/A		20.4365		n.d.	n.d.	n.d.
LMHFDP_233185	LiM	CP019384.1_prot_QAT16582.1_384	#N/A		5.05963		n.d.	n.d.	n.d.
LMHFDP_233190	LiM	CP019384.1_prot_QAT16581.1_383	#N/A		15.8505		n.d.	n.d.	n.d.
LMHFDP_233195	LiM	CP019384.1_prot_QAT16580.1_382	#N/A		24.5616		n.d.	n.d.	n.d.
LMHFDP_233200	LiM	CP019384.1_prot_QAT16579.1_381	#N/A		22.963		n.d.	n.d.	n.d.
LMHFDP_233205	LiM	CP019384.1_prot_QAT16577.1_379	#N/A		18.6283		16.207	2.62155	27.1356
LMHFDP_233210	LiM	CP019384.1_prot_QAT16576.1_378	#N/A		20.3325		21.5607	2.64019	33.7302
LMHFDP_233215	LiM	CP019384.1_prot_QAT17983.1_377	#N/A		28.1934		70.4454	14.0217	39.1296
LMHFDP_233220	LiM	CP019384.1_prot_QAT16575.1_376	#N/A		30.9783		n.d.	n.d.	n.d.
LMHFDP_233225	LiM	CP019384.1_prot_QAT16574.1_375	#N/A		29.624		908.653	126.991	777.152
LMHFDP_233230	LiM	CP019384.1_prot_QAT16573.1_374	#N/A		49.0423		n.d.	n.d.	n.d.
LMHFDP_233235	LiM	#N/A	#N/A		33.1687		16.9454	2.57369	11.5343
LMHFDP_233240	LiM	CP019384.1_prot_QAT16572.1_373	#N/A		27.4951		163.254	59.1326	224.012
LMHFDP_233245	LiM	CP019384.1_prot_QAT16571.1_372	#N/A		9.7192		42.1514	2.40707	24.7764
LMHFDP_233250	LiM	CP019384.1_prot_QAT16570.1_371	#N/A		11.2225		104.192	25.2959	97.6177
LMHFDP_233255	LiM	CP019384.1_prot_QAT16569.1_370	#N/A		28.82		24.8089	3.12416	18.2226
LMHFDP_233260	LiM	CP019384.1_prot_QAT16568.1_369	#N/A		1183.66		n.d.	n.d.	n.d.
LMHFDP_233265	LiM	CP019384.1_prot_QAT16567.1_368	#N/A		20.7665		n.d.	n.d.	n.d.
LMHFDP_233270	LiM	#N/A	#N/A		0		n.d.	n.d.	n.d.
LMHFDP_233275	LiM	CP019384.1_prot_QAT16566.1_367	#N/A		11.4583		13.9229	0.95444	9.72756
LMHFDP_233280	LiM	CP019384.1_prot_QAT16565.1_366	#N/A		27.6306		11.9052	0.153008	5.25234
LMHFDP_233285	LiM	CP019384.1_prot_QAT16564.1_365	#N/A		15.1232		0.306496	0	0
LMHFDP_233290	LiM	CP019384.1_prot_QAT16563.1_364	#N/A		21.9165		24.7636	6.92683	33.9242
LMHFDP_233295	LiM	CP019384.1_prot_QAT16562.1_363	#N/A		14.0811		n.d.	n.d.	n.d.
LMHFDP_233300	LiM	CP019384.1_prot_QAT16561.1_362	#N/A		7.23681		n.d.	n.d.	n.d.
LMHFDP_233305	LiM	CP019384.1_prot_QAT16560.1_361	#N/A		27.7586		108.524	16.31	85.1633
LMHFDP_233310	LiM	CP019384.1_prot_QAT16559.1_360	#N/A		50.218		219.017	42.4398	269.904
LMHFDP_233315	LiM	CP019384.1_prot_QAT16558.1_359	#N/A		36.9594		57.9193	1.51286	57.5809
LMHFDP_233320	LiM	CP019384.1_prot_QAT16557.1_358	#N/A		89.1678		3.59336	0	5.02237
LMHFDP_233325	LiM	CP019384.1_prot_QAT16556.1_357	#N/A		16.5188		257.886	68.4797	181.541
LMHFDP_233330	LiM	CP019384.1_prot_QAT16555.1_356	#N/A		8.70679		n.d.	n.d.	n.d.
LMHFDP_233335	LiM	CP019384.1_prot_QAT16554.1_355	#N/A		40.0995		n.d.	n.d.	n.d.
LMHFDP_233340	LiM	CP019384.1_prot_QAT16553.1_354	#N/A		20.0497		20.2704	2.99226	17.4454
LMHFDP_233345	LiM	CP019384.1_prot_QAT16552.1_353	#N/A		10.1623		50.7147	8.85856	37.0495
LMHFDP_233350	LiM	CP019384.1_prot_QAT16551.1_352	#N/A		8.5291		n.d.	n.d.	n.d.
LMHFDP_233355	LiM	CP019384.1_prot_QAT16550.1_351	#N/A		9.78749		n.d.	n.d.	n.d.
LMHFDP_233360	LiM	CP019384.1_prot_QAT17982.1_350	#N/A		15.7115		n.d.	n.d.	n.d.
LMHFDP_233365	LiM	#N/A	#N/A		0		n.d.	n.d.	n.d.
LMHFDP_233370	LiM	CP019384.1_prot_QAT16549.1_349	#N/A		29.8518		n.d.	n.d.	n.d.
LMHFDP_233375	LiM	#N/A	#N/A		409.906		n.d.	n.d.	n.d.
LMHFDP_233380	LiM	CP019384.1_prot_QAT16547.1_347	#N/A		23.4643		241.209	30.469	271.404
LMHFDP_233385	LiM	CP019384.1_prot_QAT16546.1_346	#N/A		29.0946		1.21601	0.283187	2.20104
LMHFDP_233390	LiM	CP019384.1_prot_QAT16545.1_345	#N/A		26.4815		n.d.	n.d.	n.d.
LMHFDP_233395	LiM	CP019384.1_prot_QAT16544.1_344	#N/A		23.9048		n.d.	n.d.	n.d.
LMHFDP_233400	LiM	CP019384.1_prot_QAT16543.1_343	#N/A		23.1324		3.64621	1.31492	7.67975
LMHFDP_233405	LiM	CP019384.1_prot_QAT16542.1_342	#N/A		22.0165		n.d.	n.d.	n.d.
LMHFDP_233410	LiM	CP019384.1_prot_QAT16541.1_341	#N/A		11.994		n.d.	n.d.	n.d.
LMHFDP_233415	LiM	CP019384.1_prot_QAT16540.1_340	#N/A		26.8667		113.373	19.0969	171.11
LMHFDP_233420	LiM	CP019384.1_prot_QAT16539.1_339	#N/A		21.6801		2.58923	0.687009	13.4933
LMHFDP_233425	LiM	CP019384.1_prot_QAT16538.1_338	#N/A		10.2058		n.d.	n.d.	n.d.
LMHFDP_233430	LiM	CP019384.1_prot_QAT16537.1_337	#N/A		12.658		118.228	35.0253	97.0959
LMHFDP_233435	LiM	CP019384.1_prot_QAT16536.1_336	#N/A		6.35146		12.9785	3.35987	13.0444
LMHFDP_233440	LiM	CP019384.1_prot_QAT16535.1_335	#N/A		21.4184		711.03	417.872	834.364
LMHFDP_233445	LiM	#N/A	#N/A		5.8533		n.d.	n.d.	n.d.
LMHFDP_233450	LiM	CP019384.1_prot_QAT16534.1_334	#N/A		16.8973		11.4426	4.83334	23.0335
LMHFDP_233455	LiM	CP019384.1_prot_QAT16533.1_333	#N/A		35.0573		49.2444	9.15207	35.3279
LMHFDP_233460	LiM	CP019384.1_prot_QAT16532.1_332	#N/A		23.1769		571.264	170.362	836.292
LMHFDP_233465	LiM	CP019384.1_prot_QAT16531.1_331	#N/A		17.872		195.971	51.635	314.082
LMHFDP_233470	LiM	#N/A	#N/A		9.50696		n.d.	n.d.	n.d.
LMHFDP_233475	LiM	CP019384.1_prot_QAT16529.1_329	#N/A		17.6144		32.165	2.82191	17.7934
LMHFDP_233480	LiM	CP019384.1_prot_QAT16528.1_328	#N/A		10.9749		0	0	6.82458
LMHFDP_233485	LiM	CP019384.1_prot_QAT16527.1_327	#N/A		28.6251		28.2872	44.2664	210.251
LMHFDP_233490	LiM	CP019384.1_prot_QAT16526.1_326	#N/A		4.24937		n.d.	n.d.	n.d.
LMHFDP_233495	LiM	CP019384.1_prot_QAT16525.1_325	#N/A		3.25893		234.878	92.85	319.379
LMHFDP_233500	LiM	#N/A	#N/A		0		n.d.	n.d.	n.d.
LMHFDP_233505	LiM	CP019384.1_prot_QAT16523.1_323	#N/A		23.1538		49.6041	13.5745	53.619
LMHFDP_233510	LiM	#N/A	#N/A		0		n.d.	n.d.	n.d.
LMHFDP_233515	LiM	#N/A	#N/A		0		n.d.	n.d.	n.d.
LMHFDP_233520	LiM	CP019384.1_prot_QAT16521.1_321	#N/A		19.0894		38.5137	4.65009	63.662
LMHFDP_233525	LiM	CP019384.1_prot_QAT17981.1_320	#N/A		31.0341		73.3255	7.4374	38.7797
LMHFDP_233530	LiM	CP019384.1_prot_QAT16520.1_319	#N/A		49.9612		47.2977	3.6119	25.6566
LMHFDP_233535	LiM	CP019384.1_prot_QAT16519.1_318	#N/A		31.3362		19.9625	0	21.3697
LMHFDP_233540	LiM	CP019384.1_prot_QAT16518.1_317	#N/A		26.6534		40.1742	3.65583	42.4322
LMHFDP_233545	LiM	CP019384.1_prot_QAT16517.1_316	#N/A		31.9027		97.2386	44.514	157.165
LMHFDP_233550	LiM	CP019384.1_prot_QAT16516.1_315	#N/A		30.6514		n.d.	n.d.	n.d.
LMHFDP_233555	LiM	CP019384.1_prot_QAT16515.1_314	#N/A		43.4209		3.15071	0.476281	1.95642
LMHFDP_233560	LiM	CP019384.1_prot_QAT16514.1_313	#N/A		7.22222		15.1253	7.26597	22.9718
LMHFDP_233565	LiM	CP019384.1_prot_QAT16513.1_312	#N/A		49.379		370.41	81.3353	338.775
LMHFDP_233570	LiM	CP019384.1_prot_QAT16512.1_311	#N/A		31.598		84.5956	53.1469	125.975
LMHFDP_233575	LiM	CP019384.1_prot_QAT16511.1_310	#N/A		26.78		15.5882	1.13405	29.9203
LMHFDP_233580	LiM	CP019384.1_prot_QAT16510.1_309	#N/A		25.0155		22.8744	0.298089	28.7384
LMHFDP_233585	LiM	CP019384.1_prot_QAT16509.1_308	#N/A		55.2812		n.d.	n.d.	n.d.
LMHFDP_233590	LiM	CP019384.1_prot_QAT16508.1_307	#N/A		18.4271		21.8732	6.14965	32.6762
LMHFDP_233595	LiM	CP019384.1_prot_QAT16507.1_306	#N/A		30.4223		19.9737	2.39229	52.224
LMHFDP_233600	LiM	CP019384.1_prot_QAT16506.1_305	#N/A		17.4808		257.15	42.1435	161.322
LMHFDP_233605	LiM	CP019384.1_prot_QAT16505.1_304	#N/A		24.3688		30.8891	3.54272	33.8269
LMHFDP_233610	LiM	CP019384.1_prot_QAT16504.1_303	#N/A		24.7939		199.929	41.6679	152.077
LMHFDP_233615	LiM	CP019384.1_prot_QAT16503.1_302	#N/A		10.2937		n.d.	n.d.	n.d.
LMHFDP_233620	LiM	CP019384.1_prot_QAT16501.1_300	#N/A		17.4317		266.099	75.9733	338.174
LMHFDP_233625	LiM	CP019384.1_prot_QAT16500.1_299	#N/A		29.2665		39.1146	6.20399	33.3865
LMHFDP_233630	LiM	CP019384.1_prot_QAT16499.1_298	#N/A		25.3741		8.06919	0	4.79218
LMHFDP_233635	LiM	CP019384.1_prot_QAT16498.1_297	#N/A		22.0124		124.185	21.0855	156.178
LMHFDP_233640	LiM	CP019384.1_prot_QAT16497.1_296	#N/A		28.3404		0.540739	2.10839	8.40279
LMHFDP_233645	LiM	CP019384.1_prot_QAT16496.1_295	#N/A		21.4761		89.5073	12.8326	99.3279
LMHFDP_233650	LiM	CP019384.1_prot_QAT17980.1_294	#N/A		42.6455		0	0	0
LMHFDP_233655	LiM	CP019384.1_prot_QAT16495.1_293	#N/A		23.7262		66.3866	3.10972	85.0036
LMHFDP_233660	LiM	CP019384.1_prot_QAT16494.1_292	#N/A		14.6812		281.066	66.5908	394.107
LMHFDP_233665	LiM	CP019384.1_prot_QAT16493.1_291	#N/A		16.6755		209.497	46.9494	283.597
LMHFDP_233670	LiM	CP019384.1_prot_QAT16492.1_290	#N/A		25.7273		215.805	32.3226	205.992
LMHFDP_233675	LiM	CP019384.1_prot_QAT17979.1_289	#N/A		11.7991		7.0205	1.92662	7.5234
LMHFDP_233680	LiM	CP019384.1_prot_QAT16491.1_288	#N/A		30.6173		113.28	45.9983	144.809
LMHFDP_233685	LiM	CP019384.1_prot_QAT16490.1_287	#N/A		38.4689		63.0633	17.8989	75.2783
LMHFDP_233690	LiM	CP019384.1_prot_QAT16489.1_286	#N/A		37.9619		n.d.	n.d.	n.d.
LMHFDP_233695	LiM	CP019384.1_prot_QAT16488.1_285	#N/A		39.0024		10.067	0	5.88733
LMHFDP_233700	LiM	CP019384.1_prot_QAT16487.1_284	#N/A		45.7062		n.d.	n.d.	n.d.
LMHFDP_233705	LiM	#N/A	#N/A		0		n.d.	n.d.	n.d.
LMHFDP_233710	LiM	CP019384.1_prot_QAT16486.1_283	#N/A		21.6766		18.5033	1.24144	19.7025
LMHFDP_233715	LiM	CP019384.1_prot_QAT16485.1_282	#N/A		24.0015		23.6108	3.70051	12.2908
LMHFDP_233720	LiM	CP019384.1_prot_QAT16484.1_281	#N/A		24.1576		148.647	45.7983	230.102
LMHFDP_233725	LiM	CP019384.1_prot_QAT17978.1_280	#N/A		29.9822		36.3905	5.76419	17.323
LMHFDP_233730	LiM	CP019384.1_prot_QAT16483.1_279	#N/A		14.8201		33.1063	6.01739	36.1727
LMHFDP_233735	LiM	CP019384.1_prot_QAT16482.1_278	#N/A		16.5844		886.656	197.141	822.025
LMHFDP_233740	LiM	CP019384.1_prot_QAT16481.1_277	#N/A		22.6518		20.4518	5.42418	26.6469
LMHFDP_233745	LiM	CP019384.1_prot_QAT17977.1_276	#N/A		33.4787		n.d.	n.d.	n.d.
LMHFDP_233750	LiM	#N/A	#N/A		55.9722		n.d.	n.d.	n.d.
LMHFDP_233755	LiM	CP019384.1_prot_QAT16480.1_275	#N/A		47.4466		17.9768	0.530905	10.2498
LMHFDP_233760	LiM	CP019384.1_prot_QAT16479.1_274	#N/A		27.7262		n.d.	n.d.	n.d.
LMHFDP_233765	LiM	CP019384.1_prot_QAT16478.1_273	#N/A		21.1636		150.773	22.8507	123.462
LMHFDP_233770	LiM	CP019384.1_prot_BU251_06745_1314	#N/A		18.1707		n.d.	n.d.	n.d.
LMHFDP_233775	LiM	CP019384.1_prot_QAT16476.1_271	#N/A		44.89		517.443	109.372	385.682
LMHFDP_233780	LiM	AB2L07_10235	0.726		32.5968		n.d.	n.d.	n.d.
LMHFDP_233785	LiM	CP019384.1_prot_QAT16474.1_269	#N/A		22.236		n.d.	n.d.	n.d.
LMHFDP_233790	LiM	CP019384.1_prot_QAT16473.1_268	#N/A		20.6894		n.d.	n.d.	n.d.
LMHFDP_233795	LiM	CP019384.1_prot_QAT16472.1_267	#N/A		13.3665		n.d.	n.d.	n.d.
LMHFDP_233800	LiM	CP019384.1_prot_QAT16471.1_266	#N/A		14.7677		245.275	99.1283	230.959
LMHFDP_233805	LiM	#N/A	#N/A		12.1844		n.d.	n.d.	n.d.
LMHFDP_233810	LiM	CP019384.1_prot_QAT16470.1_265	#N/A		30.4611		n.d.	n.d.	n.d.
LMHFDP_233815	LiM	CP019384.1_prot_QAT16469.1_264	#N/A		27.0088		33.3923	3.06365	34.081
LMHFDP_233820	LiM	CP019384.1_prot_QAT16468.1_263	#N/A		13.3168		24.768	5.92472	74.2832
LMHFDP_233825	LiM	CP019384.1_prot_QAT16467.1_262	#N/A		54.4357		62.9182	21.4483	102.668
LMHFDP_233830	LiM	CP019384.1_prot_QAT16466.1_261	#N/A		28.5815		164.884	52.3414	181.864
LMHFDP_233835	LiM	CP019384.1_prot_QAT16465.1_260	#N/A		50.2247		140.51	30.0251	92.2101
LMHFDP_233840	LiM	CP019384.1_prot_QAT16464.1_259	#N/A		50.4847		n.d.	n.d.	n.d.
LMHFDP_233845	LiM	CP019384.1_prot_QAT16463.1_258	#N/A		37.9473		22.7623	15.5771	70.3319
LMHFDP_233850	LiM	CP019384.1_prot_QAT16462.1_257	#N/A		43.8998		32.8971	12.9693	64.3718
LMHFDP_233855	LiM	CP019384.1_prot_QAT16461.1_256	#N/A		51.1746		918.801	440.688	1199.87
LMHFDP_233860	LiM	CP019384.1_prot_QAT16460.1_255	#N/A		21.4127		12.0565	1.0429	25.3322
LMHFDP_233865	LiM	CP019384.1_prot_QAT16459.1_254	#N/A		24.4072		162.014	39.4944	141.704
LMHFDP_233870	LiM	CP019384.1_prot_QAT16458.1_253	#N/A		21.5461		127.154	58.0888	149.205
LMHFDP_233875	LiM	CP019384.1_prot_QAT16457.1_252	#N/A		40.0312		206.365	42.3568	205.704
LMHFDP_233880	LiM	CP019384.1_prot_QAT16456.1_251	#N/A		43.8876		6.67367	0.335769	16.5641
LMHFDP_233885	LiM	CP019384.1_prot_QAT16455.1_250	#N/A		32.1322		70.9331	25.3791	140.508
LMHFDP_233890	LiM	CP019384.1_prot_QAT16454.1_249	#N/A		33.0539		45.2952	13.2165	36.077
LMHFDP_233895	LiM	CP019384.1_prot_QAT16453.1_248	#N/A		46.4821		53.557	14.1365	43.7878
LMHFDP_233900	LiM	CP019384.1_prot_QAT16452.1_247	#N/A		35.5379		45.4663	9.15822	66.2545
LMHFDP_233905	LiM	CP019384.1_prot_QAT16451.1_246	#N/A		25.1892		27.116	10.7789	34.986
LMHFDP_233910	LiM	CP019384.1_prot_QAT16450.1_245	#N/A		33.4341		n.d.	n.d.	n.d.
LMHFDP_233915	LiM	CP019384.1_prot_QAT17976.1_244	#N/A		35.0374		n.d.	n.d.	n.d.
LMHFDP_233920	LiM	CP019384.1_prot_QAT16449.1_243	#N/A		62.1913		383.7	92.0022	472.715
LMHFDP_233925	LiM	CP019384.1_prot_QAT17975.1_242	#N/A		34.5393		37.5851	7.02017	45.1622
LMHFDP_233930	LiM	CP019384.1_prot_QAT16448.1_241	#N/A		27.2839		3.71057	1.82485	7.57751
LMHFDP_233935	LiM	CP019384.1_prot_QAT16447.1_240	#N/A		22.2265		84.6761	11.1761	84.7853
LMHFDP_233940	LiM	CP019384.1_prot_QAT16446.1_239	#N/A		25.5873		2.84812	0.684059	5.5246
LMHFDP_233945	LiM	CP019384.1_prot_QAT16445.1_238	#N/A		23.0813		28.2296	3.77749	35.3111
LMHFDP_233950	LiM	CP019384.1_prot_QAT16444.1_237	#N/A		8.77995		n.d.	n.d.	n.d.
LMHFDP_233955	LiM	CP019384.1_prot_QAT16443.1_236	#N/A		42.3983		21.7145	6.91286	35.2931
LMHFDP_233960	LiM	CP019384.1_prot_QAT16442.1_235	#N/A		4.81481		n.d.	n.d.	n.d.
LMHFDP_233965	LiM	CP019384.1_prot_QAT17974.1_234	#N/A		18.7551		43.2837	8.44914	58.8612
LMHFDP_233970	LiM	CP019384.1_prot_QAT17973.1_233	#N/A		53.8027		100.923	37.6849	188.302
LMHFDP_233975	LiM	CP019384.1_prot_QAT16441.1_232	#N/A		26.82		n.d.	n.d.	n.d.
LMHFDP_233980	LiM	CP019384.1_prot_QAT16440.1_231	#N/A		26.733		78.5126	28.0316	112.273
LMHFDP_233985	LiM	CP019384.1_prot_QAT16439.1_230	#N/A		48.5195		282.97	66.1152	360.577
LMHFDP_233990	LiM	CP019384.1_prot_QAT17972.1_229	#N/A		57.9517		421.791	184.95	736.294
LMHFDP_233995	LiM	CP019384.1_prot_QAT16438.1_228	#N/A		36.184		84.3351	18.6678	127.85
LMHFDP_234000	LiM	CP019384.1_prot_QAT16437.1_227	#N/A		44.5655		247.196	101.234	237.605
LMHFDP_234005	LiM	CP019384.1_prot_QAT16436.1_226	#N/A		54.537		164.789	64.2807	141.025
LMHFDP_234010	LiM	CP019384.1_prot_QAT16435.1_225	#N/A		35.2859		412.512	168.979	443.051
LMHFDP_234015	LiM	CP019384.1_prot_QAT16434.1_224	#N/A		28.4303		29.7265	10.2865	60.1445
LMHFDP_234020	LiM	CP019384.1_prot_QAT16433.1_223	#N/A		20.8463		27.8846	3.17099	44.4104
LMHFDP_234025	LiM	CP019384.1_prot_QAT16432.1_222	#N/A		30.696		7.97276	2.33995	12.6666
LMHFDP_234030	LiM	CP019384.1_prot_QAT16431.1_221	#N/A		15.0333		n.d.	n.d.	n.d.
LMHFDP_234035	LiM	CP019384.1_prot_QAT16430.1_220	#N/A		27.5941		10.2592	5.83741	14.1964
LMHFDP_234040	LiM	CP019384.1_prot_QAT16429.1_219	#N/A		32.9165		383.436	141.334	418.299
LMHFDP_234045	LiM	CP019384.1_prot_QAT16428.1_218	#N/A		52.1356		632.987	206.364	851.817
LMHFDP_234050	LiM	CP019384.1_prot_QAT16427.1_217	#N/A		40.823		454.279	92.0208	397.834
LMHFDP_234055	LiM	CP019384.1_prot_QAT16426.1_216	#N/A		123.478		4280.13	1321.78	3980.15
LMHFDP_234060	LiM	CP019384.1_prot_QAT16425.1_215	#N/A		34.4986		71.3414	44.6895	94.9092
LMHFDP_234065	LiM	CP019384.1_prot_QAT17971.1_214	#N/A		26.4872		223.08	109.659	303.057
LMHFDP_234070	LiM	CP019384.1_prot_QAT16424.1_213	#N/A		21.7824		137.548	24.113	160.257
LMHFDP_234075	LiM	CP019384.1_prot_QAT16423.1_212	#N/A		42.323		1483.3	561.517	1522.84
LMHFDP_234080	LiM	CP019384.1_prot_QAT16422.1_211	#N/A		39.3824		1182.35	525.287	1654.9
LMHFDP_234085	LiM	CP019384.1_prot_QAT16421.1_210	#N/A		29.8518		578.514	178.101	701.091
LMHFDP_234090	LiM	CP019384.1_prot_QAT16420.1_209	#N/A		54.5568		313.86	102.457	510.878
LMHFDP_234095	LiM	CP019384.1_prot_QAT16419.1_208	#N/A		29.728		424.977	267.327	660.773
LMHFDP_234100	LiM	CP019384.1_prot_QAT16418.1_207	#N/A		42.364		0.689575	0	1.78141
LMHFDP_234105	LiM	CP019384.1_prot_QAT16417.1_206	#N/A		30.6173		126.453	7.50188	127.261
LMHFDP_234110	LiM	CP019384.1_prot_QAT16416.1_205	#N/A		44.7778		165.398	38.6322	148.503
LMHFDP_234115	LiM	CP019384.1_prot_QAT16415.1_204	#N/A		35.0573		103.871	28.4356	87.3242
LMHFDP_234120	LiM	CP019384.1_prot_QAT16414.1_203	#N/A		39.4044		69.673	14.0385	62.6206
LMHFDP_234125	LiM	CP019384.1_prot_QAT16413.1_202	#N/A		38.8604		161.201	45.9171	167.561
LMHFDP_234130	LiM	CP019384.1_prot_QAT16412.1_201	#N/A		59.5117		1.64209	0	3.42466
LMHFDP_234135	LiM	CP019384.1_prot_QAT16411.1_200	#N/A		22.963		611.616	167.345	636.863
LMHFDP_234140	LiM	CP019384.1_prot_QAT16410.1_199	#N/A		57.5457		3612.8	795.362	2650.02
LMHFDP_234145	LiM	CP019384.1_prot_QAT16409.1_198	#N/A		28.2382		1481.8	428.185	1572.98
LMHFDP_234150	LiM	CP019384.1_prot_QAT16408.1_197	#N/A		35.3225		18.1963	3.68228	18.4727
LMHFDP_234155	LiM	CP019384.1_prot_QAT16407.1_196	#N/A		25.9218		12.9144	2.09518	19.5257
LMHFDP_234160	LiM	CP019384.1_prot_QAT16406.1_195	#N/A		27.3368		170.629	2.69787	58.778
LMHFDP_234165	LiM	CP019384.1_prot_QAT16405.1_194	#N/A		41.5968		39.0424	1.08508	82.4937
LMHFDP_234170	LiM	CP019384.1_prot_QAT16404.1_193	#N/A		29.9803		41.9866	5.81574	68.8306
LMHFDP_234175	LiM	CP019384.1_prot_QAT16403.1_192	#N/A		29.7126		17.9192	4.70666	25.5718
LMHFDP_234180	LiM	CP019384.1_prot_QAT16402.1_191	#N/A		46.0524		50.7718	6.83524	60.0264
LMHFDP_234185	LiM	CP019384.1_prot_QAT16401.1_190	#N/A		27.3243		7.70625	2.81485	10.3914
LMHFDP_234190	LiM	CP019384.1_prot_QAT16400.1_189	#N/A		28.0836		12.5919	4.17108	32.7604
LMHFDP_234195	LiM	CP019384.1_prot_QAT16399.1_188	#N/A		17.6693		165.455	44.7378	184.811
LMHFDP_234200	LiM	CP019384.1_prot_QAT16398.1_187	#N/A		30.7157		36.8059	5.56281	33.283
LMHFDP_234205	LiM	CP019384.1_prot_QAT16397.1_186	#N/A		31.6544		149.88	22.8996	201.633
LMHFDP_234210	LiM	CP019384.1_prot_QAT16396.1_185	#N/A		42.8723		n.d.	n.d.	n.d.
LMHFDP_234215	LiM	CP019384.1_prot_QAT16395.1_184	#N/A		34.6764		55.2603	8.48056	41.343
LMHFDP_234220	LiM	CP019384.1_prot_QAT16394.1_183	#N/A		49.1779		196.538	74.0673	219.237
LMHFDP_234225	LiM	CP019384.1_prot_QAT17970.1_182	#N/A		29.7375		0	0	6.36285
LMHFDP_234230	LiM	CP019384.1_prot_QAT16393.1_181	#N/A		15.7668		38.0607	5.22654	41.9865
LMHFDP_234235	LiM	CP019384.1_prot_QAT16392.1_180	#N/A		61.1003		227.25	67.5972	262.006
LMHFDP_234240	LiM	CP019384.1_prot_QAT16391.1_179	#N/A		56.0853		4075.16	2739.61	7890.48
LMHFDP_234245	LiM	CP019384.1_prot_QAT16390.1_178	#N/A		34.0084		150.551	71.401	222.901
LMHFDP_234250	LiM	CP019384.1_prot_QAT16389.1_177	#N/A		45.3919		273.487	109.794	257.921
LMHFDP_234255	LiM	CP019384.1_prot_QAT16388.1_176	#N/A		35.0881		686.791	218.937	769.873
LMHFDP_234260	LiM	CP019384.1_prot_QAT16387.1_175	#N/A		35.4405		756.436	291.118	899.131
LMHFDP_234265	LiM	CP019384.1_prot_QAT17969.1_174	#N/A		42.7783		173.993	30.3695	281.366
LMHFDP_234270	LiM	#N/A	#N/A		33.9225		n.d.	n.d.	n.d.
LMHFDP_234275	LiM	CP019384.1_prot_QAT16386.1_173	#N/A		38.7066		1104.85	172.501	648.133
LMHFDP_234280	LiM	CP019384.1_prot_QAT16385.1_172	#N/A		42.3379		373.48	144.75	579.022
LMHFDP_234285	LiM	CP019384.1_prot_QAT16384.1_171	#N/A		45.3933		1023.01	564.057	1402.34
LMHFDP_234290	LiM	CP019384.1_prot_QAT17968.1_170	#N/A		54.4824		132.572	41.2164	128.053
LMHFDP_234295	LiM	CP019384.1_prot_QAT17967.1_169	#N/A		39.3594		348.258	59.5424	374.295
LMHFDP_234300	LiM	CP019384.1_prot_QAT17966.1_168	#N/A		12.1844		2.04727	1.20667	8.38497
LMHFDP_234305	LiM	CP019384.1_prot_QAT16383.1_167	#N/A		27.5882		90.1244	31.2043	122.731
LMHFDP_234310	LiM	CP019384.1_prot_QAT16382.1_166	#N/A		43.732		1306.45	296.887	888.894
LMHFDP_234315	LiM	#N/A	#N/A		0		n.d.	n.d.	n.d.
LMHFDP_234320	LiM	#N/A	#N/A		0		n.d.	n.d.	n.d.
LMHFDP_234325	LiM	#N/A	#N/A		0		n.d.	n.d.	n.d.
LMHFDP_234330	LiM	CP019384.1_prot_QAT16381.1_165	#N/A		30.3307		496.305	130.078	741.393
LMHFDP_234335	LiM	CP019384.1_prot_QAT16380.1_164	#N/A		57.216		220.939	51.6115	364.216
LMHFDP_234340	LiM	CP019384.1_prot_QAT16379.1_163	#N/A		28.1934		334.521	50.145	288.005
LMHFDP_234345	LiM	CP019384.1_prot_QAT17965.1_162	#N/A		64.8505		785.226	260.082	1118.93
LMHFDP_234350	LiM	CP019384.1_prot_QAT17964.1_161	#N/A		31.6311		151.259	34.9988	156.28
LMHFDP_234355	LiM	CP019384.1_prot_QAT16378.1_160	#N/A		62.1913		186.783	65.9928	273.955
LMHFDP_234360	LiM	CP019384.1_prot_QAT16377.1_159	#N/A		28.0592		38.9973	4.88739	39.2267
LMHFDP_234365	LiM	CP019384.1_prot_QAT16376.1_158	#N/A		23.0996		59.8171	0.36622	41.8266
LMHFDP_234370	LiM	CP019384.1_prot_QAT16375.1_157	#N/A		48.4298		n.d.	n.d.	n.d.
LMHFDP_234375	LiM	CP019384.1_prot_QAT16374.1_156	#N/A		16.1987		n.d.	n.d.	n.d.
LMHFDP_234380	LiM	CP019384.1_prot_QAT16373.1_155	#N/A		39.037		27.3478	9.55508	34.6804
LMHFDP_234385	LiM	CP019384.1_prot_QAT16372.1_154	#N/A		25.9045		8.14435	0.346295	7.35926
LMHFDP_234390	LiM	CP019384.1_prot_QAT16371.1_153	#N/A		17.9773		14.8633	0.439299	7.22851
LMHFDP_234395	LiM	CP019384.1_prot_QAT16370.1_152	#N/A		20.0797		n.d.	n.d.	n.d.
LMHFDP_234400	LiM	#N/A	#N/A		0		n.d.	n.d.	n.d.
LMHFDP_234405	LiM	CP019384.1_prot_QAT16368.1_150	#N/A		11.6306		n.d.	n.d.	n.d.
LMHFDP_234410	LiM	CP019384.1_prot_QAT16367.1_149	#N/A		18.2604		5.25397	0	4.23593
LMHFDP_234415	LiM	CP019384.1_prot_QAT16366.1_148	#N/A		24.4171		6.47059	1.48418	8.19699
LMHFDP_234420	LiM	CP019384.1_prot_QAT16365.1_147	#N/A		31.9171		5.5913	0.664456	4.50233
LMHFDP_234425	LiM	CP019384.1_prot_BU251_00745_146	#N/A		32.5		7.73855	0	5.85382
LMHFDP_234430	LiM	CP019384.1_prot_QAT16364.1_145	#N/A		37.8404		557.161	120.502	386.292
LMHFDP_234435	LiM	CP019384.1_prot_QAT16363.1_144	#N/A		27.3329		82.5319	23.8911	90.3716
LMHFDP_234440	LiM	CP019384.1_prot_QAT16362.1_143	#N/A		22.1125		5.45903	0	2.15341
LMHFDP_234445	LiM	CP019384.1_prot_QAT16361.1_142	#N/A		16.0741		30.6932	0	14.6794
LMHFDP_234450	LiM	CP019384.1_prot_QAT16360.1_141	#N/A		13.9495		40.5042	1.94228	34.8533
LMHFDP_234455	LiM	CP019384.1_prot_QAT16359.1_140	#N/A		361.764		91850.2	32067.1	93696.6
LMHFDP_234460	LiM	CP019384.1_prot_QAT16358.1_139	#N/A		15.472		3.24195	0	2.60244
LMHFDP_234465	LiM	#N/A	#N/A		0		n.d.	n.d.	n.d.
LMHFDP_234470	LiM	CP019384.1_prot_QAT17963.1_138	#N/A		21.1451		22.1783	3.95876	36.4159
LMHFDP_234475	LiM	CP019384.1_prot_QAT16357.1_137	#N/A		196.895		806.847	498.162	1695.08
LMHFDP_234480	LiM	CP019384.1_prot_QAT16356.1_136	#N/A		54.2761		151.101	39.7456	122.957
LMHFDP_234485	LiM	CP019384.1_prot_QAT16355.1_135	#N/A		31.2403		105.786	27.7424	103.947
LMHFDP_234490	LiM	CP019384.1_prot_QAT16354.1_134	#N/A		48.5007		359.354	121.1	371.839
LMHFDP_234495	LiM	CP019384.1_prot_QAT16353.1_133	#N/A		74.8447		239.133	50.1737	239.342
LMHFDP_234500	LiM	CP019384.1_prot_QAT16352.1_132	#N/A		72.9712		4192.62	1035.3	6157.38
LMHFDP_234505	LiM	CP019384.1_prot_QAT16351.1_131	#N/A		36.3011		1098.94	210.554	764.04
LMHFDP_234510	LiM	CP019384.1_prot_QAT16350.1_130	#N/A		28.3078		283.3	93.3411	321.29
LMHFDP_234515	LiM	CP019384.1_prot_QAT17962.1_129	#N/A		46.08		300.598	59.9697	264.767
LMHFDP_234520	LiM	CP019384.1_prot_QAT16349.1_128	#N/A		24.8765		25.4046	1.46428	40.1803
LMHFDP_234525	LiM	CP019384.1_prot_QAT16348.1_127	#N/A		79.9951		825.185	283.173	1303.99
LMHFDP_234530	LiM	CP019384.1_prot_QAT16347.1_126	#N/A		33.4787		149.259	30.0047	248.95
LMHFDP_234535	LiM	CP019384.1_prot_QAT16346.1_125	#N/A		48.2454		113.109	11.3592	113.834
LMHFDP_234540	LiM	CP019384.1_prot_QAT16345.1_124	#N/A		49.1069		358.204	94.585	510.919
LMHFDP_234545	LiM	CP019384.1_prot_QAT16344.1_123	#N/A		53.508		1972.26	720.111	2130.38
LMHFDP_234550	LiM	CP019384.1_prot_QAT16343.1_122	#N/A		45.0733		141.104	26.456	141.101
LMHFDP_234555	LiM	#N/A	#N/A		0		n.d.	n.d.	n.d.
LMHFDP_234560	LiM	CP019384.1_prot_QAT16341.1_120	#N/A		51.1746		181.663	8.94969	139.73
LMHFDP_234565	LiM	CP019384.1_prot_QAT16340.1_119	#N/A		35.7449		56.775	15.2044	51.2928
LMHFDP_234570	LiM	CP019384.1_prot_QAT16339.1_118	#N/A		35.6296		137.265	48.2922	236.782
LMHFDP_234575	LiM	CP019384.1_prot_QAT17961.1_117	#N/A		47.5899		98.8742	18.1123	79.9558
LMHFDP_234580	LiM	CP019384.1_prot_QAT16338.1_116	#N/A		44.0889		3.27371	0.843407	1.70562
LMHFDP_234585	LiM	CP019384.1_prot_QAT17960.1_115	#N/A		147.772		1193.67	529.485	1553.26
LMHFDP_234590	LiM	CP019384.1_prot_QAT16337.1_114	#N/A		12.7029		224.701	62.6146	250.007
LMHFDP_234595	LiM	CP019384.1_prot_QAT17959.1_113	#N/A		18.1531		56.2845	13.9855	49.8519
LMHFDP_234600	LiM	CP019384.1_prot_QAT17958.1_112	#N/A		79.6049		n.d.	n.d.	n.d.
LMHFDP_234605	LiM	CP019384.1_prot_QAT16336.1_111	#N/A		92.5785		8368.6	1510.3	7967.87
LMHFDP_234610	LiM	CP019384.1_prot_QAT16335.1_110	#N/A		23.3689		239.803	109.634	387.06
LMHFDP_234615	LiM	CP019384.1_prot_QAT16334.1_109	#N/A		21.1415		160.475	41.3457	132.238
LMHFDP_234620	LiM	CP019384.1_prot_QAT16333.1_108	#N/A		32.1481		n.d.	n.d.	n.d.
LMHFDP_234625	LiM	CP019384.1_prot_QAT16332.1_107	#N/A		94.7024		1675.66	482.039	2251.58
LMHFDP_234630	LiM	#N/A	#N/A		0		n.d.	n.d.	n.d.
LMHFDP_234635	LiM	CP019384.1_prot_QAT16331.1_106	#N/A		76.7185		2275.86	946.225	3293.58
LMHFDP_234640	LiM	CP019384.1_prot_QAT16330.1_105	#N/A		64.4528		11.9743	5.41336	77.9807
LMHFDP_234645	LiM	CP019384.1_prot_QAT16329.1_104	#N/A		76.6687		2734.8	699.796	2692.96
LMHFDP_234650	LiM	CP019384.1_prot_QAT17957.1_103	#N/A		32.6845		n.d.	n.d.	n.d.
LMHFDP_234655	LiM	CP019384.1_prot_QAT16328.1_102	#N/A		31.9841		664.593	127.235	427.516
LMHFDP_234660	LiM	CP019384.1_prot_QAT16327.1_101	#N/A		17.7087		n.d.	n.d.	n.d.
LMHFDP_234665	LiM	CP019384.1_prot_QAT16326.1_100	#N/A		24.4242		n.d.	n.d.	n.d.
LMHFDP_234670	LiM	CP019384.1_prot_QAT16325.1_99	#N/A		35.235		49.0868	2.65528	50.6671
LMHFDP_234675	LiM	CP019384.1_prot_QAT16324.1_98	#N/A		34.4444		n.d.	n.d.	n.d.
LMHFDP_234680	LiM	CP019384.1_prot_QAT16323.1_97	#N/A		26.3399		172.483	78.4953	186.806
LMHFDP_234685	LiM	CP019384.1_prot_QAT16322.1_96	#N/A		18.2766		n.d.	n.d.	n.d.
LMHFDP_234690	LiM	CP019384.1_prot_QAT16321.1_95	#N/A		16.3572		n.d.	n.d.	n.d.
LMHFDP_234695	LiM	CP019384.1_prot_QAT16320.1_94	#N/A		31.5445		63.0517	27.541	83.692
LMHFDP_234700	LiM	CP019384.1_prot_QAT16319.1_93	#N/A		9.62963		35.9823	0	6.69415
LMHFDP_234705	LiM	CP019384.1_prot_QAT16318.1_92	#N/A		12.6822		n.d.	n.d.	n.d.
LMHFDP_234710	LiM	CP019384.1_prot_QAT16317.1_91	#N/A		8.68417		n.d.	n.d.	n.d.
LMHFDP_234715	LiM	CP019384.1_prot_QAT17956.1_90	#N/A		30.5195		45.2129	16.4445	42.6606
LMHFDP_234720	LiM	CP019384.1_prot_QAT16316.1_89	#N/A		11.0562		42.0149	4.1214	41.6726
LMHFDP_234725	LiM	CP019384.1_prot_QAT16315.1_88	#N/A		20.3535		9.58163	1.51066	5.31411
LMHFDP_234730	LiM	CP019384.1_prot_QAT16314.1_87	#N/A		30.9222		50.5091	8.96955	37.6018
LMHFDP_234735	LiM	CP019384.1_prot_QAT16313.1_86	#N/A		19.2029		1.30833	0	1.23547
LMHFDP_234740	LiM	CP019384.1_prot_QAT17955.1_85	#N/A		33.7037		372.854	96.1793	355.457
LMHFDP_234745	LiM	CP019384.1_prot_QAT16312.1_84	#N/A		24.0741		n.d.	n.d.	n.d.
LMHFDP_234750	LiM	CP019384.1_prot_QAT16311.1_83	#N/A		13.642		35.191	5.461	47.4961
LMHFDP_234755	LiM	CP019384.1_prot_QAT16310.1_82	#N/A		18.0598		4.42598	1.15473	6.7079
LMHFDP_234760	LiM	CP019384.1_prot_QAT16309.1_81	#N/A		17.9437		0.65889	0	1.88339
LMHFDP_234765	LiM	CP019384.1_prot_QAT16308.1_80	#N/A		11.0562		n.d.	n.d.	n.d.
LMHFDP_234770	LiM	CP019384.1_prot_QAT16307.1_79	#N/A		17.0582		63.2582	10.8328	72.9244
LMHFDP_234775	LiM	CP019384.1_prot_QAT16306.1_78	#N/A		23.549		144.095	26.4246	214.819
LMHFDP_234780	LiM	CP019384.1_prot_QAT16305.1_77	#N/A		18.6574		n.d.	n.d.	n.d.
LMHFDP_234785	LiM	CP019384.1_prot_QAT16304.1_76	#N/A		31.7266		225.078	48.7792	223.282
LMHFDP_234790	LiM	CP019384.1_prot_QAT16303.1_75	#N/A		11.1596		n.d.	n.d.	n.d.
LMHFDP_234795	LiM	CP019384.1_prot_QAT16302.1_74	#N/A		32.5119		52.5139	32.679	75.1798
LMHFDP_234800	LiM	CP019384.1_prot_QAT16301.1_73	#N/A		21.7838		0.890569	0.693747	8.37465
LMHFDP_234805	LiM	CP019384.1_prot_QAT17954.1_72	#N/A		4.489		n.d.	n.d.	n.d.
LMHFDP_234810	LiM	CP019384.1_prot_QAT16300.1_71	#N/A		23.2676		60.6782	4.0426	21.9751
LMHFDP_234815	LiM	CP019384.1_prot_QAT17953.1_70	#N/A		26.5181		34.9339	0.689758	65.5026
LMHFDP_234820	LiM	CP019384.1_prot_QAT16299.1_69	#N/A		24.0564		n.d.	n.d.	n.d.
LMHFDP_234825	LiM	CP019384.1_prot_QAT16298.1_68	#N/A		27.4951		n.d.	n.d.	n.d.
LMHFDP_234830	LiM	CP019384.1_prot_QAT16297.1_67	#N/A		37.094		64.5629	10.2632	53.7807
LMHFDP_234835	LiM	CP019384.1_prot_QAT16296.1_66	#N/A		94.8933		16.1465	4.03168	28.7098
LMHFDP_234840	LiM	CP019384.1_prot_QAT16294.1_64	#N/A		24.6895		n.d.	n.d.	n.d.
LMHFDP_234845	LiM	CP019384.1_prot_QAT16293.1_63	#N/A		25.3459		n.d.	n.d.	n.d.
LMHFDP_234850	LiM	CP019384.1_prot_QAT16292.1_62	#N/A		8.911		n.d.	n.d.	n.d.
LMHFDP_234855	LiM	CP019384.1_prot_QAT16291.1_61	#N/A		30.7665		0.475021	0	0.998706
LMHFDP_234860	LiM	CP019384.1_prot_QAT16290.1_60	#N/A		24.3583		18.7107	4.69732	24.9111
LMHFDP_234865	LiM	CP019384.1_prot_QAT16289.1_59	#N/A		62.4806		13.2782	0	8.02524
LMHFDP_234870	LiM	CP019384.1_prot_QAT16288.1_58	#N/A		26.8983		n.d.	n.d.	n.d.
LMHFDP_234875	LiM	CP019384.1_prot_QAT16287.1_57	#N/A		42.7065		315.777	107.649	330.535
LMHFDP_234880	LiM	CP019384.1_prot_QAT16286.1_56	#N/A		18.9897		122.917	32.3752	129.892
LMHFDP_234885	LiM	CP019384.1_prot_QAT16285.1_55	#N/A		18.4841		30.2679	12.5076	40.2734
LMHFDP_234890	LiM	CP019384.1_prot_QAT16284.1_54	#N/A		26.0841		34.1696	6.3207	43.9736
LMHFDP_234895	LiM	AB2L23_01175	0.3		14.6333		n.d.	n.d.	n.d.
LMHFDP_234900	LiM	CP019384.1_prot_QAT16282.1_52	#N/A		20.8572		4.97834	1.0626	15.9413
LMHFDP_234905	LiM	CP019384.1_prot_QAT16281.1_51	#N/A		93.9394		11.5514	42.5773	324.704
LMHFDP_234910	LiM	CP019384.1_prot_QAT16279.1_49	#N/A		23.2277		215.501	49.8028	298.22
LMHFDP_234915	LiM	CP019384.1_prot_QAT16278.1_48	#N/A		38.6318		343.348	132.027	472.705
LMHFDP_234920	LiM	CP019384.1_prot_QAT16277.1_47	#N/A		71.288		1589.63	648.113	1947.35
LMHFDP_234925	LiM	CP019384.1_prot_QAT16275.1_45	#N/A		39.901		n.d.	n.d.	n.d.
LMHFDP_234930	LiM	CP019384.1_prot_QAT16274.1_44	#N/A		32.0857		77.2152	20.8764	100.949
LMHFDP_234935	LiM	CP019384.1_prot_QAT16273.1_43	#N/A		15.0604		246.481	56.2558	468.452
LMHFDP_234940	LiM	CP019384.1_prot_QAT16272.1_42	#N/A		26.5941		25.043	80.6702	52.1113
LMHFDP_234945	LiM	CP019384.1_prot_QAT16271.1_41	#N/A		75.2051		1106.1	1431.46	4044.82
LMHFDP_234950	LiM	CP019384.1_prot_QAT16270.1_40	#N/A		26.8774		375.794	42.587	443.084
LMHFDP_234955	LiM	CP019384.1_prot_QAT16269.1_39	#N/A		18.0632		n.d.	n.d.	n.d.
LMHFDP_234960	LiM	CP019384.1_prot_QAT17952.1_38	#N/A		21.8633		39.1158	5.23774	25.8117
LMHFDP_234965	LiM	CP019384.1_prot_QAT16268.1_37	#N/A		28.8889		815.785	623.398	1336.92
LMHFDP_234970	LiM	CP019384.1_prot_QAT16267.1_36	#N/A		48.16		273.861	75.0217	372.312
LMHFDP_234975	LiM	CP019384.1_prot_QAT16266.1_35	#N/A		22.3889		n.d.	n.d.	n.d.
LMHFDP_234980	LiM	CP019384.1_prot_QAT16265.1_34	#N/A		31.0459		n.d.	n.d.	n.d.
LMHFDP_234985	LiM	CP019384.1_prot_QAT16264.1_33	#N/A		79.2939		n.d.	n.d.	n.d.
LMHFDP_234990	LiM	CP019384.1_prot_QAT16263.1_32	#N/A		169.061		21.6272	1.4677	1.25136
LMHFDP_234995	LiM	CP019384.1_prot_QAT16262.1_31	#N/A		422.622		n.d.	n.d.	n.d.
LMHFDP_235000	LiM	CP019384.1_prot_QAT16261.1_30	#N/A		338.189		13.7872	5.51599	17.1407
LMHFDP_235005	LiM	CP019384.1_prot_QAT16260.1_29	#N/A		199.713		4.45534	0	4.12179
LMHFDP_235010	LiM	CP019384.1_prot_QAT16259.1_28	#N/A		242.795		55.254	13.9813	53.0091
LMHFDP_235015	LiM	CP019384.1_prot_QAT16258.1_27	#N/A		357.123		3084.95	959.206	3400.67
LMHFDP_235020	LiM	CP019384.1_prot_QAT16257.1_26	#N/A		459.445		1698.45	582.455	1674.72
LMHFDP_235025	LiM	CP019384.1_prot_QAT16256.1_25	#N/A		309.054		n.d.	n.d.	n.d.
LMHFDP_235030	LiM	CP019384.1_prot_QAT16255.1_24	#N/A		378.363		n.d.	n.d.	n.d.
LMHFDP_235035	LiM	CP019384.1_prot_QAT16254.1_23	#N/A		216.092		n.d.	n.d.	n.d.
LMHFDP_235040	LiM	CP019384.1_prot_QAT16253.1_22	#N/A		594.74		53.2365	14.7164	63.6538
LMHFDP_235045	LiM	CP019384.1_prot_QAT16252.1_21	#N/A		1484.14		n.d.	n.d.	n.d.
LMHFDP_235050	LiM	CP019384.1_prot_QAT16251.1_20	#N/A		637.174		1906.26	469.47	1641.43
LMHFDP_235055	LiM	CP019384.1_prot_QAT16250.1_19	#N/A		554.391		n.d.	n.d.	n.d.
LMHFDP_235060	LiM	CP019384.1_prot_QAT16249.1_18	#N/A		54.2761		n.d.	n.d.	n.d.
LMHFDP_235065	LiM	CP019384.1_prot_QAT16248.1_17	#N/A		229.297		n.d.	n.d.	n.d.
LMHFDP_235070	LiM	#N/A	#N/A		105.359		n.d.	n.d.	n.d.
LMHFDP_235075	LiM	CP019384.1_prot_QAT16247.1_16	#N/A		235.672		n.d.	n.d.	n.d.
LMHFDP_235080	LiM	CP019384.1_prot_QAT16246.1_15	#N/A		20.5089		5.59383	0.694763	6.26359
LMHFDP_235085	LiM	CP019384.1_prot_QAT16245.1_14	#N/A		26.9156		13.353	0	6.70949
LMHFDP_235090	LiM	#N/A	#N/A		43.0069		n.d.	n.d.	n.d.
LMHFDP_235095	LiM	#N/A	#N/A		48.4084		1341.8	246.309	1183.1
LMHFDP_258700	LiM	CP019384.1_prot_QAT17020.1_854	#N/A		7.60116		1.73884	0	2.19215
LMHFDP_258705	LiM	CP019384.1_prot_QAT17019.1_853	#N/A		4.98569		n.d.	n.d.	n.d.
LMHFDP_258710	LiM	CP019384.1_prot_QAT17018.1_852	#N/A		6.86249		8.40747	0	8.6172
LMHFDP_258715	LiM	CP019384.1_prot_QAT17017.1_851	#N/A		7.28094		13.5949	1.1508	11.2053
LMHFDP_258720	LiM	CP019384.1_prot_QAT17016.1_850	#N/A		7.61527		n.d.	n.d.	n.d.
LMHFDP_258725	LiM	CP019384.1_prot_QAT17015.1_849	#N/A		12.044		380.981	83.0912	324.24
LMHFDP_258730	LiM	CP019384.1_prot_QAT17014.1_848	#N/A		13.5132		20.2249	0.773923	11.8023
LMHFDP_258735	LiM	CP019384.1_prot_QAT17013.1_847	#N/A		9.67421		5.88837	0.964325	7.26593
LMHFDP_258740	LiM	CP019384.1_prot_QAT17012.1_846	#N/A		10.1193		7.84269	2.02193	5.01215
LMHFDP_258745	LiM	CP019384.1_prot_QAT17011.1_845	#N/A		6.38163		1.25213	0.483448	2.1033
LMHFDP_258750	LiM	CP019384.1_prot_QAT17010.1_844	#N/A		22.5906		114.323	45.2462	146.433
LMHFDP_258755	LiM	CP019384.1_prot_QAT17009.1_843	#N/A		13.3168		121.991	36.2649	140.993
LMHFDP_258760	LiM	CP019384.1_prot_QAT17008.1_842	#N/A		20.3892		73.8823	21.3013	87.1624
LMHFDP_258765	LiM	CP019384.1_prot_QAT17007.1_841	#N/A		15.8094		10.9742	2.7381	7.60351
LMHFDP_258770	LiM	CP019384.1_prot_QAT17006.1_840	#N/A		26.7565		44.5071	6.52361	63.4805
LMHFDP_258775	LiM	CP019384.1_prot_QAT17005.1_839	#N/A		11.3567		147.993	35.1459	151.952
LMHFDP_258780	LiM	CP019384.1_prot_QAT17004.1_838	#N/A		8.02469		n.d.	n.d.	n.d.
LMHFDP_258785	LiM	CP019384.1_prot_QAT17003.1_837	#N/A		7.75372		28.7752	5.44115	26.9281
LMHFDP_258790	LiM	CP019384.1_prot_QAT17002.1_836	#N/A		12.8741		22.8767	5.04002	50.6469
LMHFDP_258795	LiM	CP019384.1_prot_QAT17001.1_835	#N/A		12.6332		16.578	3.26248	29.5915
LMHFDP_258800	LiM	CP019384.1_prot_QAT17000.1_834	#N/A		8.61111		12.347	2.6077	13.61
LMHFDP_258805	LiM	CP019384.1_prot_QAT16999.1_833	#N/A		57.4409		162.409	40.3764	173.128
LMHFDP_258810	LiM	CP019384.1_prot_QAT16998.1_832	#N/A		12.5127		181.599	16.0094	147.019
LMHFDP_258815	LiM	CP019384.1_prot_QAT16997.1_831	#N/A		52.9914		2451.22	1308.76	4763.76
LMHFDP_258820	LiM	CP019384.1_prot_QAT16996.1_830	#N/A		19.0856		95.9823	40.5586	157.48
LMHFDP_258825	LiM	CP019384.1_prot_QAT16995.1_829	#N/A		263.29		469.645	83.1766	252.883
LMHFDP_258830	LiM	CP019384.1_prot_QAT16994.1_828	#N/A		223.381		356.147	50.789	216.328
LMHFDP_258835	LiM	CP019384.1_prot_QAT16993.1_827	#N/A		45.7583		492.138	102.844	609.615
LMHFDP_258840	LiM	CP019384.1_prot_QAT16992.1_826	#N/A		23.8815		n.d.	n.d.	n.d.
LMHFDP_258845	LiM	CP019384.1_prot_QAT16991.1_825	#N/A		37.0771		n.d.	n.d.	n.d.
LMHFDP_258850	LiM	CP019384.1_prot_QAT16990.1_824	#N/A		39.2787		n.d.	n.d.	n.d.
LMHFDP_258855	LiM	CP019384.1_prot_QAT16989.1_823	#N/A		5.37871		2.87995	0	0
LMHFDP_258860	LiM	CP019384.1_prot_QAT16988.1_822	#N/A		32.5309		277.233	98.5333	317.433
LMHFDP_258865	LiM	CP019384.1_prot_QAT16987.1_821	#N/A		45.9259		43.1908	4.23835	66.5633
LMHFDP_258870	LiM	CP019384.1_prot_QAT16986.1_820	#N/A		34.7114		186.728	72.3117	321.149
LMHFDP_258875	LiM	CP019384.1_prot_QAT16985.1_819	#N/A		14.6812		n.d.	n.d.	n.d.
LMHFDP_258880	LiM	CP019384.1_prot_QAT16984.1_818	#N/A		21.7743		7.38012	0.716639	6.96752
LMHFDP_258885	LiM	CP019384.1_prot_QAT16983.1_817	#N/A		21.8913		n.d.	n.d.	n.d.
LMHFDP_258890	LiM	CP019384.1_prot_QAT16982.1_816	#N/A		35.214		10.0194	3.72569	12.8236
LMHFDP_258895	LiM	CP019384.1_prot_QAT16981.1_815	#N/A		25.4933		6.17448	2.65923	12.1856
LMHFDP_258900	LiM	CP019384.1_prot_QAT16980.1_814	#N/A		22.1711		0.462406	0.489482	0.350039
LMHFDP_258905	LiM	CP019384.1_prot_QAT16979.1_813	#N/A		17.5599		4.31725	0	2.67795
LMHFDP_258910	LiM	CP019384.1_prot_QAT16978.1_812	#N/A		17.983		n.d.	n.d.	n.d.
LMHFDP_258915	LiM	CP019384.1_prot_QAT16977.1_811	#N/A		11.115		6.55667	0.327443	5.72783
LMHFDP_258920	LiM	CP019384.1_prot_QAT16976.1_810	#N/A		15.2856		n.d.	n.d.	n.d.
LMHFDP_258925	LiM	CP019384.1_prot_QAT16975.1_809	#N/A		17.4705		n.d.	n.d.	n.d.
LMHFDP_258930	LiM	CP019384.1_prot_QAT16974.1_808	#N/A		12.8051		n.d.	n.d.	n.d.
LMHFDP_258935	LiM	CP019384.1_prot_QAT16973.1_807	#N/A		16.3125		n.d.	n.d.	n.d.
LMHFDP_258940	LiM	CP019384.1_prot_QAT16972.1_806	#N/A		9.4269		n.d.	n.d.	n.d.
LMHFDP_258945	LiM	CP019384.1_prot_QAT16971.1_805	#N/A		15.4851		2.50898	0.106652	3.50346
LMHFDP_258950	LiM	CP019384.1_prot_QAT16970.1_804	#N/A		10.3763		n.d.	n.d.	n.d.
LMHFDP_258955	LiM	CP019384.1_prot_QAT16969.1_803	#N/A		21.4321		2.91605	0.0497973	6.80315
LMHFDP_258960	LiM	CP019384.1_prot_QAT16968.1_802	#N/A		12.9791		n.d.	n.d.	n.d.
LMHFDP_258965	LiM	CP019384.1_prot_QAT16967.1_801	#N/A		24.0741		n.d.	n.d.	n.d.
LMHFDP_258970	LiM	CP019384.1_prot_QAT16966.1_800	#N/A		12.8989		0	0.0335425	1.96753
LMHFDP_258975	LiM	CP019384.1_prot_QAT16965.1_799	#N/A		15.7115		2.86875	0.347615	2.75696
LMHFDP_258980	LiM	CP019384.1_prot_QAT16964.1_798	#N/A		30.6397		1.87391	0	1.44617
LMHFDP_258985	LiM	CP019384.1_prot_QAT16963.1_797	#N/A		3.7083		2.10174	0	4.98706
LMHFDP_258990	LiM	CP019384.1_prot_QAT16962.1_796	#N/A		42.8603		586.672	296.291	791.676
LMHFDP_258995	LiM	CP019384.1_prot_QAT16961.1_795	#N/A		37.4611		43.6856	189.652	545.676
LMHFDP_259000	LiM	CP019384.1_prot_QAT16960.1_794	#N/A		20.4465		421.593	36.482	403.875
LMHFDP_259005	LiM	CP019384.1_prot_QAT16959.1_793	#N/A		13.2157		n.d.	n.d.	n.d.
LMHFDP_259010	LiM	CP019384.1_prot_QAT16958.1_792	#N/A		20.1381		51.6443	6.34383	53.9714
LMHFDP_259015	LiM	CP019384.1_prot_QAT16957.1_791	#N/A		30.8812		6.15339	0.98467	8.21263
LMHFDP_259020	LiM	CP019384.1_prot_QAT16956.1_790	#N/A		22.6815		76.8823	28.9497	108.915
LMHFDP_259025	LiM	#N/A	#N/A		10.1193		n.d.	n.d.	n.d.
LMHFDP_259030	LiM	CP019384.1_prot_QAT16955.1_789	#N/A		7.8044		77.8599	11.2576	62.5693
LMHFDP_259035	LiM	CP019384.1_prot_QAT16954.1_788	#N/A		40.3194		2053.49	953.658	2394.26
LMHFDP_259040	LiM	CP019384.1_prot_QAT16953.1_787	#N/A		34.3125		345.835	142.8	358.714
LMHFDP_259045	LiM	CP019384.1_prot_QAT16952.1_786	#N/A		45.7528		91.7279	32.5078	132.893
LMHFDP_259050	LiM	CP019384.1_prot_QAT16951.1_785	#N/A		26.4683		219.323	38.5794	183.515
LMHFDP_259055	LiM	CP019384.1_prot_QAT16950.1_784	#N/A		25.9904		73.7576	26.8083	142.755
LMHFDP_259060	LiM	CP019384.1_prot_QAT16949.1_783	#N/A		100.035		30.5536	7.60599	24.0548
LMHFDP_259065	LiM	CP019384.1_prot_QAT16948.1_782	#N/A		26.8935		264.695	78.044	254.941
LMHFDP_259070	LiM	CP019384.1_prot_QAT16947.1_781	#N/A		19.9336		n.d.	n.d.	n.d.
LMHFDP_259075	LiM	CP019384.1_prot_QAT16946.1_780	#N/A		21.8568		95.9896	32.7334	204.055
LMHFDP_259080	LiM	CP019384.1_prot_QAT16945.1_779	#N/A		43.3893		9.61899	18.3195	12.9756
LMHFDP_259085	LiM	#N/A	#N/A		5.05963		n.d.	n.d.	n.d.
LMHFDP_259090	LiM	CP019384.1_prot_QAT16944.1_778	#N/A		4.99195		0	0	1.21305
LMHFDP_259095	LiM	CP019384.1_prot_QAT16943.1_777	#N/A		267.255		49.1556	10.7438	27.4567
LMHFDP_259100	LiM	#N/A	#N/A		0		n.d.	n.d.	n.d.
LMHFDP_259105	LiM	#N/A	#N/A		0		n.d.	n.d.	n.d.
LMHFDP_259110	LiM	CP019384.1_prot_QAT16942.1_776	#N/A		23.4374		79.0406	3.75882	83.5116
LMHFDP_259115	LiM	CP019384.1_prot_BU251_03950_775	#N/A		20.6522		n.d.	n.d.	n.d.
LMHFDP_259120	LiM	#N/A	#N/A		32933.6		n.d.	n.d.	n.d.
LMHFDP_259125	LiM	CP019384.1_prot_QAT16941.1_774	#N/A		61.8444		497.212	144.521	772.163
LMHFDP_259130	LiM	CP019384.1_prot_QAT16940.1_773	#N/A		33.1687		71.1146	30.3729	99.4731
LMHFDP_259135	LiM	CP019384.1_prot_QAT16939.1_772	#N/A		11.994		209.585	45.788	203.119
LMHFDP_259140	LiM	CP019384.1_prot_QAT16938.1_771	#N/A		17.0582		141.793	33.3157	236.811
LMHFDP_259145	LiM	CP019384.1_prot_QAT16937.1_770	#N/A		24.4549		163.511	54.7431	219.813
LMHFDP_259150	LiM	CP019384.1_prot_QAT16936.1_769	#N/A		21.1484		147.558	34.6915	125.624
LMHFDP_259155	LiM	CP019384.1_prot_QAT16935.1_768	#N/A		42.2681		1125.21	301.223	1082.84
LMHFDP_259160	LiM	CP019384.1_prot_QAT16934.1_767	#N/A		41.8785		87.4476	33.3666	96.9456
LMHFDP_259165	LiM	CP019384.1_prot_QAT16933.1_766	#N/A		25.2082		112.286	13.6649	109.755
LMHFDP_259170	LiM	CP019384.1_prot_QAT16932.1_765	#N/A		28.905		47.8032	2.45211	52.6524
LMHFDP_259175	LiM	CP019384.1_prot_QAT18013.1_764	#N/A		22.963		360.405	63.6451	282.115
LMHFDP_259180	LiM	CP019384.1_prot_QAT16931.1_763	#N/A		13.6379		0.976702	0	3.28617
LMHFDP_259185	LiM	CP019384.1_prot_QAT16930.1_762	#N/A		20.1702		n.d.	n.d.	n.d.
LMHFDP_259190	LiM	CP019384.1_prot_QAT16929.1_761	#N/A		951.527		15.633	1.46229	5.83631
LMHFDP_259195	LiM	CP019384.1_prot_QAT16928.1_760	#N/A		40.8499		15.4933	0	17.7608
LMHFDP_259200	LiM	CP019384.1_prot_QAT16927.1_759	#N/A		66.3374		539.173	306.447	1669.28
LMHFDP_259205	LiM	CP019384.1_prot_QAT16925.1_757	#N/A		75.9544		n.d.	n.d.	n.d.
LMHFDP_259210	LiM	CP019384.1_prot_QAT16924.1_756	#N/A		30.9741		340.555	21.8325	280.691
LMHFDP_259215	LiM	CP019384.1_prot_QAT16923.1_755	#N/A		14.5619		4.90184	0	4.9142
LMHFDP_259220	LiM	CP019384.1_prot_QAT16922.1_754	#N/A		66.3374		n.d.	n.d.	n.d.
LMHFDP_259225	LiM	CP019384.1_prot_QAT16921.1_753	#N/A		33.2775		6.68293	2.19024	12.5526
LMHFDP_259230	LiM	CP019384.1_prot_QAT16920.1_752	#N/A		23.2181		15.6804	0	10.6999
LMHFDP_259235	LiM	CP019384.1_prot_QAT18012.1_751	#N/A		27.828		9.8169	9.75057	50.0114
LMHFDP_259240	LiM	CP019384.1_prot_QAT16919.1_750	#N/A		44.0765		528.381	125.97	590.174
LMHFDP_259245	LiM	CP019384.1_prot_QAT16918.1_749	#N/A		20.9634		23.9501	4.78722	18.0014
LMHFDP_259250	LiM	CP019384.1_prot_QAT18011.1_748	#N/A		18.9535		426.571	157.538	516.569
LMHFDP_259255	LiM	CP019384.1_prot_QAT16917.1_747	#N/A		16.7917		637.463	141.583	597.573
LMHFDP_259260	LiM	CP019384.1_prot_QAT16916.1_746	#N/A		35.1198		204.704	63.6252	230.735
LMHFDP_259265	LiM	CP019384.1_prot_QAT16915.1_745	#N/A		17.7087		112.406	20.7392	97.3535
LMHFDP_259270	LiM	CP019384.1_prot_QAT16914.1_744	#N/A		40.3		749.257	208.367	710.392
LMHFDP_259275	LiM	CP019384.1_prot_QAT16913.1_743	#N/A		44.6464		1136.06	338.137	1369.3
LMHFDP_259280	LiM	CP019384.1_prot_QAT18010.1_742	#N/A		42.421		313.148	77.1153	296.778
LMHFDP_259285	LiM	CP019384.1_prot_QAT16912.1_741	#N/A		30.4223		38.5626	13.366	42.5953
LMHFDP_259290	LiM	CP019384.1_prot_QAT16911.1_740	#N/A		31.842		84.0262	18.6373	84.784
LMHFDP_259295	LiM	CP019384.1_prot_QAT16910.1_739	#N/A		30.4047		4.85883	2.37952	14.096
LMHFDP_259300	LiM	CP019384.1_prot_QAT16909.1_738	#N/A		18.8255		29.3609	4.83123	21.9141
LMHFDP_259305	LiM	#N/A	#N/A		0		n.d.	n.d.	n.d.
LMHFDP_259310	LiM	CP019384.1_prot_QAT16908.1_737	#N/A		35.5681		29.0653	5.38916	16.577
LMHFDP_259315	LiM	CP019384.1_prot_QAT16907.1_736	#N/A		16.5232		0.512332	0	0.343517
LMHFDP_259320	LiM	CP019384.1_prot_QAT16906.1_735	#N/A		12.8198		30.6969	24.1235	149.847
LMHFDP_259325	LiM	#N/A	#N/A		7.65432		n.d.	n.d.	n.d.
LMHFDP_259330	LiM	CP019384.1_prot_QAT16905.1_734	#N/A		17.1125		148.096	39.9044	189.539
LMHFDP_259335	LiM	CP019384.1_prot_QAT18009.1_733	#N/A		37.2236		83.9215	19.389	201.747
LMHFDP_259340	LiM	CP019384.1_prot_QAT16904.1_732	#N/A		14.8846		46.0642	13.6152	80.9474
LMHFDP_259345	LiM	CP019384.1_prot_QAT16903.1_731	#N/A		116.564		0.155787	0	0.879026
LMHFDP_259350	LiM	CP019384.1_prot_QAT16902.1_730	#N/A		35.6924		73.1624	16.1026	117.071
LMHFDP_259355	LiM	CP019384.1_prot_QAT16901.1_729	#N/A		20.6894		0.793658	0	0
LMHFDP_259360	LiM	CP019384.1_prot_QAT16900.1_728	#N/A		13.2675		142.433	27.9611	184.668
LMHFDP_259365	LiM	CP019384.1_prot_QAT16899.1_727	#N/A		23.238		182.127	16.7113	158.765
LMHFDP_259370	LiM	CP019384.1_prot_QAT16897.1_725	#N/A		66.3374		n.d.	n.d.	n.d.
LMHFDP_259375	LiM	CP019384.1_prot_QAT16896.1_724	#N/A		36.184		133.167	25.3101	131.843
LMHFDP_259380	LiM	CP019384.1_prot_QAT16895.1_723	#N/A		11.1745		7.47586	0	11.3673
LMHFDP_259385	LiM	CP019384.1_prot_QAT16894.1_722	#N/A		13.0602		2.28935	0.435064	1.8786
LMHFDP_259390	LiM	CP019384.1_prot_QAT16893.1_721	#N/A		13.2848		1.27863	0	0.618366
LMHFDP_259395	LiM	CP019384.1_prot_QAT16892.1_720	#N/A		7.10758		125.241	30.4406	158.352
LMHFDP_259400	LiM	CP019384.1_prot_QAT16891.1_719	#N/A		8.2161		n.d.	n.d.	n.d.
LMHFDP_259405	LiM	CP019384.1_prot_QAT16890.1_718	#N/A		12.6239		n.d.	n.d.	n.d.
LMHFDP_259410	LiM	CP019384.1_prot_QAT16889.1_717	#N/A		27.138		n.d.	n.d.	n.d.
LMHFDP_259415	LiM	CP019384.1_prot_QAT16888.1_716	#N/A		32.8513		22.7234	92.7339	634.658
LMHFDP_259420	LiM	CP019384.1_prot_QAT18008.1_715	#N/A		3.45774		103.459	12.5872	96.2576
LMHFDP_259425	LiM	CP019384.1_prot_QAT16887.1_714	#N/A		12.6296		5.57288	0.595738	3.2602
LMHFDP_259430	LiM	CP019384.1_prot_QAT16886.1_713	#N/A		13.993		130.842	25.1954	139.725
LMHFDP_259435	LiM	CP019384.1_prot_QAT16885.1_712	#N/A		27.8989		324.434	139.805	567.292
LMHFDP_259440	LiM	CP019384.1_prot_QAT16884.1_711	#N/A		32.5119		n.d.	n.d.	n.d.
LMHFDP_259445	LiM	CP019384.1_prot_QAT16883.1_710	#N/A		0		n.d.	n.d.	n.d.
LMHFDP_259450	LiM	CP019384.1_prot_QAT16882.1_709	#N/A		10.3832		6.75621	0	25.8104
LMHFDP_259455	LiM	CP019384.1_prot_QAT16881.1_708	#N/A		21.228		10.4885	0	13.1823
LMHFDP_259460	LiM	CP019384.1_prot_QAT16880.1_707	#N/A		18.5128		661.733	112.691	517.863
LMHFDP_259465	LiM	CP019384.1_prot_QAT16879.1_706	#N/A		22.296		18.8523	6.76896	17.7129
LMHFDP_259470	LiM	CP019384.1_prot_QAT16878.1_705	#N/A		32.9533		19.7119	1.06092	30.9857
LMHFDP_259475	LiM	CP019384.1_prot_QAT16877.1_704	#N/A		31.4703		393.431	94.2087	458.957
LMHFDP_259480	LiM	CP019384.1_prot_QAT16876.1_703	#N/A		15.3086		12.2571	1.79875	13.2941
LMHFDP_259485	LiM	CP019384.1_prot_QAT16875.1_702	#N/A		5.59722		2.11279	0	41.1173
LMHFDP_259490	LiM	CP019384.1_prot_QAT16874.1_701	#N/A		18.1209		54.3328	3.64249	24.7736
LMHFDP_259495	LiM	CP019384.1_prot_QAT16873.1_700	#N/A		18.2428		30.8508	3.95928	34.1933
LMHFDP_259500	LiM	CP019384.1_prot_QAT16872.1_699	#N/A		12.6135		434.976	122.926	523.945
LMHFDP_259505	LiM	CP019384.1_prot_QAT16871.1_698	#N/A		21.4077		n.d.	n.d.	n.d.
LMHFDP_259510	LiM	CP019384.1_prot_QAT18006.1_697	#N/A		24.5242		111.044	27.6801	105.043
LMHFDP_259515	LiM	CP019384.1_prot_QAT18007.1_696	#N/A		21.193		116.403	16.1321	118.575
LMHFDP_259520	LiM	CP019384.1_prot_QAT16870.1_695	#N/A		13.3665		24.3856	7.06638	28.0968
LMHFDP_259525	LiM	CP019384.1_prot_QAT16869.1_694	#N/A		7.99603		165.256	45.253	152.001
LMHFDP_259530	LiM	CP019384.1_prot_QAT18005.1_693	#N/A		8.12798		40.6056	24.102	40.944
LMHFDP_259535	LiM	#N/A	#N/A		0		n.d.	n.d.	n.d.
LMHFDP_259540	LiM	CP019384.1_prot_QAT16867.1_691	#N/A		21.3227		566.057	105.678	483.234
LMHFDP_259545	LiM	CP019384.1_prot_QAT16866.1_690	#N/A		13.569		n.d.	n.d.	n.d.
LMHFDP_259550	LiM	#N/A	#N/A		5.97037		n.d.	n.d.	n.d.
LMHFDP_259555	LiM	CP019384.1_prot_QAT16865.1_689	#N/A		15.5749		n.d.	n.d.	n.d.
LMHFDP_259560	LiM	CP019384.1_prot_QAT16864.1_688	#N/A		20.0284		6.4011	0.573325	5.93547
LMHFDP_259565	LiM	CP019384.1_prot_QAT16863.1_687	#N/A		9.95061		n.d.	n.d.	n.d.
LMHFDP_259570	LiM	CP019384.1_prot_QAT16862.1_686	#N/A		28.692		56.6497	19.9712	62.6313
LMHFDP_259575	LiM	CP019384.1_prot_QAT16548.1_348	#N/A		351.984		46.0103	104.886	624.304
LMHFDP_259580	LiM	CP019384.1_prot_QAT16860.1_684	#N/A		26.9447		104.652	12.3968	121.306
LMHFDP_259585	LiM	CP019384.1_prot_QAT18004.1_683	#N/A		24.104		72.1338	10.7159	66.0276
LMHFDP_259590	LiM	CP019384.1_prot_QAT16859.1_682	#N/A		11.0562		n.d.	n.d.	n.d.
LMHFDP_259595	LiM	CP019384.1_prot_QAT16858.1_681	#N/A		14.8332		n.d.	n.d.	n.d.
LMHFDP_259600	LiM	#N/A	#N/A		5.05963		n.d.	n.d.	n.d.
LMHFDP_259605	LiM	CP019384.1_prot_QAT18003.1_677	#N/A		28.8225		261.395	50.1306	201.654
LMHFDP_259610	LiM	CP019384.1_prot_QAT16854.1_676	#N/A		60.9976		483.694	85.6352	457.985
LMHFDP_259615	LiM	CP019384.1_prot_QAT17564.1_1455	#N/A		8.86688		n.d.	n.d.	n.d.
LMHFDP_259620	LiM	CP019384.1_prot_QAT16853.1_674	#N/A		9.74943		16.5885	4.12674	15.525
LMHFDP_259625	LiM	CP019384.1_prot_QAT16852.1_673	#N/A		6.26262		n.d.	n.d.	n.d.
LMHFDP_259630	LiM	CP019384.1_prot_QAT16851.1_672	#N/A		10.1857		0.36311	0	0.34736
LMHFDP_259635	LiM	CP019384.1_prot_QAT16850.1_671	#N/A		16.9726		0	0	0.847578
LMHFDP_259640	LiM	CP019384.1_prot_QAT16849.1_670	#N/A		7.43437		n.d.	n.d.	n.d.
LMHFDP_259645	LiM	CP019384.1_prot_QAT16848.1_669	#N/A		4.00696		n.d.	n.d.	n.d.
LMHFDP_259650	LiM	CP019384.1_prot_QAT16847.1_668	#N/A		11.9407		n.d.	n.d.	n.d.
LMHFDP_259655	LiM	CP019384.1_prot_QAT16846.1_667	#N/A		17.4262		n.d.	n.d.	n.d.
LMHFDP_259660	LiM	CP019384.1_prot_QAT16845.1_666	#N/A		10.2723		14.28	0	11.9913
LMHFDP_259665	LiM	CP019384.1_prot_QAT16844.1_665	#N/A		44.0437		n.d.	n.d.	n.d.
LMHFDP_259670	LiM	CP019384.1_prot_QAT16843.1_664	#N/A		13.9115		n.d.	n.d.	n.d.
LMHFDP_259675	LiM	CP019384.1_prot_QAT16842.1_663	#N/A		9.04601		n.d.	n.d.	n.d.
LMHFDP_259680	LiM	CP019384.1_prot_QAT16841.1_662	#N/A		13.2675		n.d.	n.d.	n.d.
LMHFDP_259685	LiM	CP019384.1_prot_QAT16840.1_661	#N/A		13.0738		n.d.	n.d.	n.d.
LMHFDP_259690	LiM	CP019384.1_prot_QAT16839.1_660	#N/A		8.87787		13.9797	0.661072	9.40683
LMHFDP_259695	LiM	#N/A	#N/A		0		n.d.	n.d.	n.d.
LMHFDP_259700	LiM	CP019384.1_prot_QAT16838.1_659	#N/A		7.73937		1.32598	0	0.742661
LMHFDP_259705	LiM	CP019384.1_prot_QAT16837.1_658	#N/A		12.5998		59.1136	17.0414	81.9866
LMHFDP_259710	LiM	CP019384.1_prot_QAT16836.1_657	#N/A		7.53834		n.d.	n.d.	n.d.
LMHFDP_259715	LiM	CP019384.1_prot_QAT16835.1_656	#N/A		4.28495		1.9132	0	2.49451
LMHFDP_259720	LiM	CP019384.1_prot_QAT16834.1_655	#N/A		9.39753		n.d.	n.d.	n.d.
LMHFDP_259725	LiM	CP019384.1_prot_QAT16833.1_654	#N/A		11.8582		n.d.	n.d.	n.d.
LMHFDP_259730	LiM	CP019384.1_prot_QAT16832.1_653	#N/A		14.4444		137.707	15.1295	93.1588
LMHFDP_259735	LiM	CP019384.1_prot_QAT16831.1_652	#N/A		4.93419		n.d.	n.d.	n.d.
LMHFDP_259740	LiM	CP019384.1_prot_QAT16830.1_651	#N/A		2.7795		n.d.	n.d.	n.d.
LMHFDP_259745	LiM	CP019384.1_prot_QAT16829.1_650	#N/A		5.60359		n.d.	n.d.	n.d.
LMHFDP_259750	LiM	CP019384.1_prot_QAT16828.1_649	#N/A		2.44687		8.58384	0.463939	7.66961
LMHFDP_259755	LiM	CP019384.1_prot_QAT16827.1_648	#N/A		4.33683		22.6154	6.29234	14.7965
LMHFDP_259760	LiM	CP019384.1_prot_QAT16826.1_647	#N/A		6.21913		385.106	59.995	287.387
LMHFDP_259765	LiM	CP019384.1_prot_QAT16825.1_646	#N/A		18.2023		n.d.	n.d.	n.d.
LMHFDP_259770	LiM	CP019384.1_prot_QAT18001.1_645	#N/A		10.5774		61.0056	11.1802	64.2809
LMHFDP_259775	LiM	CP019384.1_prot_QAT16824.1_644	#N/A		10.8159		9.67801	3.58352	11.9092
LMHFDP_259780	LiM	CP019384.1_prot_QAT16823.1_643	#N/A		7.75372		n.d.	n.d.	n.d.
LMHFDP_259785	LiM	CP019384.1_prot_QAT16822.1_642	#N/A		26.2434		n.d.	n.d.	n.d.
LMHFDP_259790	LiM	CP019384.1_prot_QAT16821.1_641	#N/A		3.98025		n.d.	n.d.	n.d.
LMHFDP_259795	LiM	CP019384.1_prot_QAT16820.1_640	#N/A		14.545		23.6169	10.9419	28.8969
LMHFDP_259800	LiM	CP019384.1_prot_QAT16819.1_639	#N/A		16.4767		314.518	87.5611	220.371
LMHFDP_259805	LiM	CP019384.1_prot_QAT16818.1_638	#N/A		23.0262		150.959	47.2983	173.506
LMHFDP_259810	LiM	CP019384.1_prot_QAT16817.1_637	#N/A		19.6629		202.13	20.6985	219.263
LMHFDP_259815	LiM	CP019384.1_prot_QAT16816.1_636	#N/A		35.0695		807.847	261.001	1138.79
LMHFDP_259820	LiM	CP019384.1_prot_QAT18000.1_635	#N/A		20.612		97.6449	39.2838	91.2893
LMHFDP_259825	LiM	CP019384.1_prot_QAT16815.1_634	#N/A		11.5407		155.717	58.8524	214.237
LMHFDP_259830	LiM	CP019384.1_prot_QAT16814.1_633	#N/A		36.7162		339.226	102.385	373.105
LMHFDP_259835	LiM	CP019384.1_prot_QAT16813.1_632	#N/A		37.8785		1860.48	1067.46	2786.36
LMHFDP_259840	LiM	CP019384.1_prot_QAT17999.1_631	#N/A		58.2822		686.638	203.045	739.441
LMHFDP_259845	LiM	CP019384.1_prot_QAT16812.1_630	#N/A		30.0832		571.921	137.269	580.355
LMHFDP_259850	LiM	CP019384.1_prot_QAT16811.1_629	#N/A		52.2952		147.513	33.676	175.6
LMHFDP_259855	LiM	CP019384.1_prot_QAT16809.1_627	#N/A		4.08929		4.06128	0	38.2914
LMHFDP_259860	LiM	CP019384.1_prot_QAT16808.1_626	#N/A		43.3333		17.2069	2.16174	20.4906
LMHFDP_259865	LiM	CP019384.1_prot_QAT16807.1_625	#N/A		34.8736		85.4053	13.9212	62.241
LMHFDP_259870	LiM	CP019384.1_prot_QAT16806.1_624	#N/A		41.2208		15.5679	0.073328	6.6247
LMHFDP_259875	LiM	CP019384.1_prot_QAT16805.1_623	#N/A		39.8025		273.876	76.2478	388.99
LMHFDP_259880	LiM	CP019384.1_prot_QAT16804.1_622	#N/A		40.9397		464.699	168.84	550.384
LMHFDP_259885	LiM	CP019384.1_prot_QAT16803.1_621	#N/A		62.1913		280.535	91.782	372.221
LMHFDP_259890	LiM	CP019384.1_prot_QAT16802.1_620	#N/A		38.144		368.811	89.5033	348.555
LMHFDP_259895	LiM	CP019384.1_prot_QAT16801.1_619	#N/A		24.8765		1442.54	436.553	1680.56
LMHFDP_259900	LiM	CP019384.1_prot_QAT16799.1_617	#N/A		34.3843		477.458	98.3689	477.831
LMHFDP_259905	LiM	CP019384.1_prot_QAT16798.1_616	#N/A		17.0582		21.4803	2.12902	39.61
LMHFDP_259910	LiM	CP019384.1_prot_QAT16797.1_615	#N/A		38.8317		116.381	36.6739	120.809
LMHFDP_259915	LiM	CP019384.1_prot_QAT16796.1_614	#N/A		55.3952		249.083	54.2707	232.848
LMHFDP_259920	LiM	CP019384.1_prot_QAT16795.1_613	#N/A		8.77995		n.d.	n.d.	n.d.
LMHFDP_259925	LiM	CP019384.1_prot_QAT16794.1_612	#N/A		55.4391		375.786	61.1277	531.452
LMHFDP_259930	LiM	CP019384.1_prot_QAT16793.1_611	#N/A		60.9475		275.229	99.7946	225.806
LMHFDP_259935	LiM	CP019384.1_prot_QAT16792.1_610	#N/A		41.1004		105.294	38.1906	166.586
LMHFDP_259940	LiM	CP019384.1_prot_QAT16791.1_609	#N/A		24.8765		19.5325	4.57099	31.6171
LMHFDP_259945	LiM	CP019384.1_prot_QAT16790.1_608	#N/A		74.8971		303.179	64.3596	325.562
LMHFDP_259950	LiM	CP019384.1_prot_QAT16789.1_607	#N/A		28.8889		12.2098	4.68526	27.5588
LMHFDP_259955	LiM	CP019384.1_prot_QAT17998.1_606	#N/A		78.7757		273.73	78.8961	287.416
LMHFDP_259960	LiM	CP019384.1_prot_QAT16788.1_605	#N/A		53.2568		151.077	40.3184	199.574
LMHFDP_259965	LiM	CP019384.1_prot_QAT16787.1_604	#N/A		26.6006		111.431	20.3113	77.9035
LMHFDP_259970	LiM	CP019384.1_prot_QAT16786.1_603	#N/A		93.0544		5077.99	2215.43	7009.4
LMHFDP_259975	LiM	CP019384.1_prot_QAT17997.1_602	#N/A		29.4254		166.408	56.8873	229.862
LMHFDP_259980	LiM	CP019384.1_prot_QAT16785.1_601	#N/A		36.1264		704.692	251.033	920.16
LMHFDP_259985	LiM	CP019384.1_prot_QAT16784.1_600	#N/A		18.9535		710.249	210.131	821.83
LMHFDP_259990	LiM	CP019384.1_prot_QAT16783.1_599	#N/A		37.4517		621.634	202.432	650.868
LMHFDP_259995	LiM	CP019384.1_prot_QAT16782.1_598	#N/A		33.1687		1256.37	333.933	1167.45
LMHFDP_260000	LiM	CP019384.1_prot_QAT16781.1_597	#N/A		46.2819		530.39	89.4529	599.728
LMHFDP_260005	LiM	CP019384.1_prot_QAT16780.1_596	#N/A		28.1934		189.835	64.2742	251.437
LMHFDP_260010	LiM	CP019384.1_prot_QAT16779.1_595	#N/A		37.9694		527.829	139.743	499.85
LMHFDP_260015	LiM	CP019384.1_prot_QAT16778.1_594	#N/A		27.3291		69.8621	10.2525	34.7001
LMHFDP_260020	LiM	CP019384.1_prot_QAT17996.1_593	#N/A		11.8729		496.515	128.51	502.08
LMHFDP_260025	LiM	#N/A	#N/A		0		n.d.	n.d.	n.d.
LMHFDP_260030	LiM	#N/A	#N/A		0		n.d.	n.d.	n.d.
LMHFDP_260035	LiM	CP019384.1_prot_QAT16775.1_590	#N/A		13.6857		8.82849	3.1425	19.9044
LMHFDP_260040	LiM	CP019384.1_prot_QAT16774.1_589	#N/A		12.1569		63.7677	31.4974	69.428
LMHFDP_260045	LiM	CP019384.1_prot_QAT16773.1_588	#N/A		12.4783		181.798	40.0323	275.132
LMHFDP_260050	LiM	CP019384.1_prot_QAT17995.1_587	#N/A		20.6826		90.015	33.4016	104.597
LMHFDP_260055	LiM	CP019384.1_prot_QAT16772.1_586	#N/A		17.2305		384.857	58.0262	295.114
LMHFDP_260060	LiM	CP019384.1_prot_QAT16771.1_585	#N/A		20.2222		30.4218	5.72878	30.0902
LMHFDP_260065	LiM	CP019384.1_prot_QAT16770.1_584	#N/A		15.1002		3.4323	0.893361	3.89627
LMHFDP_260070	LiM	CP019384.1_prot_QAT16769.1_583	#N/A		21.8855		81.3276	10.9565	58.7561
LMHFDP_260075	LiM	CP019384.1_prot_QAT16768.1_582	#N/A		16.7786		14.5109	3.19352	19.1004
LMHFDP_260080	LiM	CP019384.1_prot_QAT16767.1_581	#N/A		30.8253		361.828	99.3788	371.067
LMHFDP_260085	LiM	CP019384.1_prot_QAT16766.1_580	#N/A		19.1905		67.1943	6.10626	67.1505
LMHFDP_260090	LiM	CP019384.1_prot_QAT16765.1_579	#N/A		36.0769		51.6342	41.2745	149.95
LMHFDP_260095	LiM	CP019384.1_prot_QAT16764.1_578	#N/A		7.46296		0	0	6.14085
LMHFDP_260100	LiM	CP019384.1_prot_QAT16763.1_577	#N/A		14.0479		n.d.	n.d.	n.d.
LMHFDP_260105	LiM	CP019384.1_prot_QAT16762.1_576	#N/A		28.4303		72.5531	14.9999	167.338
LMHFDP_260110	LiM	CP019384.1_prot_QAT17994.1_575	#N/A		55.5602		913.517	296.116	1298.78
LMHFDP_260115	LiM	CP019384.1_prot_QAT16761.1_574	#N/A		25.3741		18.318	4.28411	25.7353
LMHFDP_260120	LiM	CP019384.1_prot_QAT16760.1_573	#N/A		15.5853		0	0	0.886986
LMHFDP_260125	LiM	CP019384.1_prot_QAT16759.1_572	#N/A		35.6031		n.d.	n.d.	n.d.
LMHFDP_260130	LiM	CP019384.1_prot_QAT16758.1_571	#N/A		39.1784		203	53.1675	264.749
LMHFDP_260135	LiM	CP019384.1_prot_QAT16757.1_570	#N/A		98.3355		27.8018	5.67894	67.495
LMHFDP_260140	LiM	CP019384.1_prot_QAT16756.1_569	#N/A		27.919		8.86957	1.49551	15.7089
LMHFDP_260145	LiM	CP019384.1_prot_QAT16755.1_568	#N/A		19.0913		12.9218	0.958721	7.82101
LMHFDP_260150	LiM	CP019384.1_prot_QAT16754.1_567	#N/A		14.6998		174.612	39.1101	135.503
LMHFDP_260155	LiM	CP019384.1_prot_QAT16753.1_566	#N/A		17.88		n.d.	n.d.	n.d.
LMHFDP_260160	LiM	CP019384.1_prot_QAT16752.1_565	#N/A		10.6234		n.d.	n.d.	n.d.
LMHFDP_260165	LiM	CP019384.1_prot_QAT16751.1_564	#N/A		17.3054		n.d.	n.d.	n.d.
LMHFDP_260170	LiM	CP019384.1_prot_QAT16750.1_563	#N/A		13.569		n.d.	n.d.	n.d.
LMHFDP_260175	LiM	#N/A	#N/A		0		n.d.	n.d.	n.d.
LMHFDP_260180	LiM	CP019384.1_prot_QAT16749.1_562	#N/A		9.16504		n.d.	n.d.	n.d.
LMHFDP_260185	LiM	#N/A	#N/A		0		n.d.	n.d.	n.d.
LMHFDP_260190	LiM	CP019384.1_prot_QAT16748.1_561	#N/A		5.69692		n.d.	n.d.	n.d.
LMHFDP_260195	LiM	CP019384.1_prot_QAT16747.1_560	#N/A		0		n.d.	n.d.	n.d.
LMHFDP_260200	LiM	CP019384.1_prot_QAT16746.1_559	#N/A		14.6333		32.5008	9.81108	35.2664
LMHFDP_260205	LiM	CP019384.1_prot_QAT16745.1_558	#N/A		10.0851		47.8774	5.40375	64.737
LMHFDP_260210	LiM	CP019384.1_prot_QAT16744.1_557	#N/A		6.43128		43.75	5.42772	44.8205
LMHFDP_260215	LiM	#N/A	#N/A		1.8314		n.d.	n.d.	n.d.
LMHFDP_260220	LiM	#N/A	#N/A		3.17573		n.d.	n.d.	n.d.
LMHFDP_260225	LiM	#N/A	#N/A		9.86097		n.d.	n.d.	n.d.
LMHFDP_260230	LiM	#N/A	#N/A		2.02614		n.d.	n.d.	n.d.
LMHFDP_260235	LiM	#N/A	#N/A		9.15701		n.d.	n.d.	n.d.
LMHFDP_260240	LiM	#N/A	#N/A		2.19499		n.d.	n.d.	n.d.
LMHFDP_260245	LiM	#N/A	#N/A		0.901868		n.d.	n.d.	n.d.
LMHFDP_260250	LiM	CP019384.1_prot_QAT17023.1_857	#N/A		10.5537		2.48375	0.162659	1.88311
LMHFDP_260255	LiM	CP019384.1_prot_QAT17021.1_855	#N/A		9.62963		77.1111	20.8768	73.5688
LMHFDP_396545	LiM	CP019384.1_prot_QAT17890.1_1798	#N/A		4.05753		n.d.	n.d.	n.d.
LMHFDP_396550	LiM	CP019384.1_prot_QAT17889.1_1797	#N/A		7.92527		n.d.	n.d.	n.d.
LMHFDP_396555	LiM	CP019384.1_prot_QAT17888.1_1796	#N/A		5.8533		n.d.	n.d.	n.d.
LMHFDP_396560	LiM	CP019384.1_prot_QAT17886.1_1794	#N/A		6.99841		n.d.	n.d.	n.d.
LMHFDP_396565	LiM	CP019384.1_prot_QAT17885.1_1793	#N/A		4.14609		n.d.	n.d.	n.d.
LMHFDP_396570	LiM	CP019384.1_prot_QAT17884.1_1792	#N/A		3.73148		n.d.	n.d.	n.d.
LMHFDP_396575	LiM	CP019384.1_prot_QAT17883.1_1791	#N/A		7.81462		n.d.	n.d.	n.d.
LMHFDP_396580	LiM	#N/A	#N/A		6.21913		n.d.	n.d.	n.d.
LMHFDP_396585	LiM	CP019384.1_prot_QAT17882.1_1790	#N/A		6.95847		n.d.	n.d.	n.d.
LMHFDP_396590	LiM	CP019384.1_prot_QAT17881.1_1789	#N/A		5.95713		n.d.	n.d.	n.d.
LMHFDP_396595	LiM	CP019384.1_prot_QAT17880.1_1788	#N/A		9.23253		n.d.	n.d.	n.d.
LMHFDP_396600	LiM	CP019384.1_prot_QAT17879.1_1787	#N/A		3.22723		n.d.	n.d.	n.d.
LMHFDP_396605	LiM	CP019384.1_prot_QAT17878.1_1786	#N/A		4.89374		n.d.	n.d.	n.d.
LMHFDP_396610	LiM	CP019384.1_prot_QAT17877.1_1785	#N/A		0		n.d.	n.d.	n.d.
LMHFDP_396615	LiM	CP019384.1_prot_QAT17876.1_1784	#N/A		8.65271		n.d.	n.d.	n.d.
LMHFDP_396620	LiM	#N/A	#N/A		8.06806		n.d.	n.d.	n.d.
LMHFDP_396625	LiM	CP019384.1_prot_QAT17875.1_1783	#N/A		13.4468		n.d.	n.d.	n.d.
LMHFDP_438420	LiM	#N/A	#N/A		0		n.d.	n.d.	n.d.
LMHFDP_438425	LiM	CP019384.1_prot_QAT17033.1_868	#N/A		3.07118		51.3067	9.6858	61.6807
LMHFDP_438430	LiM	CP019384.1_prot_QAT17032.1_867	#N/A		6.99652		148.065	40.0974	173.346
LMHFDP_438435	LiM	CP019384.1_prot_QAT17031.1_866	#N/A		5.42761		28.1575	7.09491	62.3671
LMHFDP_438440	LiM	CP019384.1_prot_QAT17030.1_865	#N/A		6.75042		n.d.	n.d.	n.d.
LMHFDP_438445	LiM	CP019384.1_prot_QAT17029.1_864	#N/A		9.28406		7.80669	0.421702	7.24159
LMHFDP_438450	LiM	CP019384.1_prot_QAT17028.1_863	#N/A		5.71631		10.501	2.5119	10.4777
LMHFDP_438455	LiM	CP019384.1_prot_QAT17027.1_862	#N/A		5.37871		135.701	42.5402	148.387
LMHFDP_438460	LiM	AB2L22_10685	0.481		3.3769		69.0489	4.27779	89.9133
LMHFDP_438465	LiM	CP019384.1_prot_QAT17025.1_860	#N/A		9.15701		33.4323	8.65792	36.8049
LMHFDP_438470	LiM	CP019384.1_prot_QAT18014.1_859	#N/A		5.48747		162.544	21.4158	166.015
LMHFDP_438475	LiM	CP019384.1_prot_QAT17024.1_858	#N/A		2.7056		6.36242	1.17945	24.2959
LMHFDP_438480	LiM	#N/A	#N/A		0		n.d.	n.d.	n.d.
LMHFDP_67360	LiM	CP019384.1_prot_QAT17899.1_1808	#N/A		0		n.d.	n.d.	n.d.
LMHFDP_67365	LiM	CP019384.1_prot_QAT17844.1_1747	#N/A		3.47114		n.d.	n.d.	n.d.
LMHFDP_67370	LiM	CP019384.1_prot_QAT17901.1_1810	#N/A		9.67645		n.d.	n.d.	n.d.
LMHFDP_67375	LiM	CP019384.1_prot_QAT17902.1_1811	#N/A		9.99822		n.d.	n.d.	n.d.
LMHFDP_67380	LiM	CP019384.1_prot_QAT17903.1_1812	#N/A		10.9548		n.d.	n.d.	n.d.
LMHFDP_67385	LiM	CP019384.1_prot_QAT17904.1_1813	#N/A		10.0851		n.d.	n.d.	n.d.
LMHFDP_67390	LiM	CP019384.1_prot_QAT17905.1_1814	#N/A		18.2023		n.d.	n.d.	n.d.
LMHFDP_67395	LiM	CP019384.1_prot_QAT17906.1_1815	#N/A		9.78749		n.d.	n.d.	n.d.
LMHFDP_67400	LiM	CP019384.1_prot_QAT17907.1_1816	#N/A		3.24477		n.d.	n.d.	n.d.
LMHFDP_67405	LiM	CP019384.1_prot_QAT17908.1_1817	#N/A		9.37754		n.d.	n.d.	n.d.
LMHFDP_67410	LiM	CP019384.1_prot_QAT17909.1_1818	#N/A		0		n.d.	n.d.	n.d.
LMHFDP_67415	LiM	CP019384.1_prot_QAT17910.1_1819	#N/A		12.9791		n.d.	n.d.	n.d.
LMHFDP_67420	LiM	#N/A	#N/A		0		n.d.	n.d.	n.d.
LMHFDP_67425	LiM	CP019384.1_prot_QAT17913.1_1822	#N/A		36.4333		86.1636	30.632	93.006
LMHFDP_67430	LiM	CP019384.1_prot_QAT17914.1_1823	#N/A		16.4214		n.d.	n.d.	n.d.
LMHFDP_67435	LiM	CP019384.1_prot_QAT17915.1_1824	#N/A		16.5844		3.70265	0	5.56277
LMHFDP_67440	LiM	CP019384.1_prot_QAT17916.1_1825	#N/A		30.1751		5.9115	1.19417	6.23302
LMHFDP_67445	LiM	#N/A	#N/A		62.1913		n.d.	n.d.	n.d.
LMHFDP_67450	LiM	CP019384.1_prot_QAT17917.1_1826	#N/A		32.94		105.834	80.7316	186.189
LMHFDP_67455	LiM	CP019384.1_prot_QAT17918.1_1827	#N/A		27.5805		74.9741	9.90719	72.9768
LMHFDP_67460	LiM	CP019384.1_prot_QAT17919.1_1828	#N/A		46.6819		46.3815	3.67141	38.0756
LMHFDP_67465	LiM	CP019384.1_prot_QAT17920.1_1829	#N/A		37.3148		184.016	42.7464	97.4835
LMHFDP_67470	LiM	CP019384.1_prot_QAT18080.1_1830	#N/A		43.8998		n.d.	n.d.	n.d.
LMHFDP_67475	LiM	CP019384.1_prot_QAT17921.1_1831	#N/A		46.0354		47.6306	12.4892	72.513
LMHFDP_67480	LiM	CP019384.1_prot_QAT17922.1_1832	#N/A		24.5358		n.d.	n.d.	n.d.
LMHFDP_67485	LiM	CP019384.1_prot_QAT17923.1_1833	#N/A		73.0417		15.2622	2.77533	16.7638
LMHFDP_67490	LiM	CP019384.1_prot_QAT17924.1_1834	#N/A		40.3109		94.6228	23.3807	89.4717
LMHFDP_67495	LiM	CP019384.1_prot_QAT17925.1_1835	#N/A		51.7432		318.454	130.251	408.984
LMHFDP_67500	LiM	CP019384.1_prot_QAT17926.1_1836	#N/A		47.6359		n.d.	n.d.	n.d.
LMHFDP_67505	LiM	CP019384.1_prot_QAT17927.1_1837	#N/A		72.2974		50.7326	15.6754	33.9446
LMHFDP_67510	LiM	CP019384.1_prot_QAT17928.1_1838	#N/A		28.8889		n.d.	n.d.	n.d.
LMHFDP_67515	LiM	CP019384.1_prot_QAT18081.1_1839	#N/A		37.1673		10.0703	2.03784	13.3677
LMHFDP_67520	LiM	#N/A	#N/A		24528.9		n.d.	n.d.	n.d.
LMHFDP_67525	LiM	CP019384.1_prot_QAT17929.1_1840	#N/A		37.3698		155.344	34.8722	171.652
LMHFDP_67530	LiM	CP019384.1_prot_QAT17930.1_1841	#N/A		24.7344		75.5519	19.2131	133.867
LMHFDP_67535	LiM	CP019384.1_prot_QAT17931.1_1842	#N/A		25.4833		71.1347	10.9406	43.8631
LMHFDP_67540	LiM	CP019384.1_prot_QAT17932.1_1843	#N/A		26.0611		14.9063	1.72919	6.89794
LMHFDP_67545	LiM	#N/A	#N/A		0		n.d.	n.d.	n.d.
LMHFDP_67550	LiM	CP019384.1_prot_QAT17933.1_1844	#N/A		24.2042		677.832	238.342	1003.77
LMHFDP_67555	LiM	CP019384.1_prot_QAT17934.1_1845	#N/A		58.9005		102.175	34.9149	133.497
LMHFDP_67560	LiM	CP019384.1_prot_QAT17935.1_1846	#N/A		39.8025		69.7655	12.5057	63.0089
LMHFDP_67565	LiM	CP019384.1_prot_QAT17936.1_1847	#N/A		13.993		293.004	73.3014	327.1
LMHFDP_67570	LiM	CP019384.1_prot_QAT17937.1_1848	#N/A		35.3509		277.811	72.7465	255.886
LMHFDP_67575	LiM	CP019384.1_prot_QAT17938.1_1849	#N/A		50.4465		94.2553	16.8659	106.203
LMHFDP_67580	LiM	CP019384.1_prot_QAT17939.1_1850	#N/A		63.5146		n.d.	n.d.	n.d.
LMHFDP_67585	LiM	#N/A	#N/A		0		n.d.	n.d.	n.d.
LMHFDP_67590	LiM	#N/A	#N/A		0		n.d.	n.d.	n.d.
LMHFDP_67595	LiM	#N/A	#N/A		0		n.d.	n.d.	n.d.
LMHFDP_67600	LiM	CP019384.1_prot_QAT17940.1_1851	#N/A		53.5386		321.276	76.6212	351.338
LMHFDP_67605	LiM	CP019384.1_prot_QAT17941.1_1852	#N/A		88.2942		n.d.	n.d.	n.d.
LMHFDP_67610	LiM	CP019384.1_prot_QAT18082.1_1853	#N/A		35.7079		68.3213	9.39844	53.85
LMHFDP_67615	LiM	CP019384.1_prot_QAT17942.1_1854	#N/A		67.548		390.578	110.322	281.383
LMHFDP_67620	LiM	CP019384.1_prot_QAT17943.1_1855	#N/A		39.0917		957.796	292.112	994.243
LMHFDP_67625	LiM	CP019384.1_prot_QAT17944.1_1856	#N/A		51.5713		139.709	43.5034	190.402
LMHFDP_67630	LiM	CP019384.1_prot_QAT17945.1_1857	#N/A		12.9322		37.2865	14.262	36.5891
LMHFDP_67635	LiM	CP019384.1_prot_QAT17946.1_1858	#N/A		9.5679		6.31659	0	0
LMHFDP_67640	LiM	CP019384.1_prot_QAT17947.1_1859	#N/A		17.0582		n.d.	n.d.	n.d.
LMHFDP_67645	LiM	CP019384.1_prot_QAT17948.1_1860	#N/A		12.0556		109.143	26.6874	90.1952
LMHFDP_67650	LiM	CP019384.1_prot_QAT16232.1_1	#N/A		29.0414		25.5115	3.46774	30.8527
LMHFDP_67655	LiM	CP019384.1_prot_QAT16233.1_2	#N/A		28.3148		465.29	222.49	663.205
LMHFDP_67660	LiM	CP019384.1_prot_QAT16234.1_3	#N/A		14.2152		3.51739	0	5.74795
LMHFDP_67665	LiM	CP019384.1_prot_QAT16235.1_4	#N/A		48.0885		245.393	70.0659	343.092
LMHFDP_67670	LiM	CP019384.1_prot_QAT16236.1_5	#N/A		32.6845		148.501	9.71482	112.625
LMHFDP_67675	LiM	CP019384.1_prot_QAT16237.1_6	#N/A		43.8998		333.184	95.8932	477.323
LMHFDP_67680	LiM	#N/A	#N/A		0		n.d.	n.d.	n.d.
LMHFDP_67685	LiM	CP019384.1_prot_QAT16238.1_7	#N/A		16.5844		n.d.	n.d.	n.d.
LMHFDP_67690	LiM	CP019384.1_prot_QAT16239.1_8	#N/A		4.2343		4.32287	0	1.59084
LMHFDP_67695	LiM	CP019384.1_prot_QAT16240.1_9	#N/A		177.216		10164.5	4228.52	9484.5
LMHFDP_67700	LiM	CP019384.1_prot_QAT16241.1_10	#N/A		108.983		1416.65	394.731	1174.27
LMHFDP_67705	LiM	#N/A	#N/A		66.8113		n.d.	n.d.	n.d.
Locus tags of NCBI were linked to Flye locus tags via BlastP of the NCBI protein sequences to Flye protein sequences.

## Sheet: LiM1
locus tag (Flye contigs)	MAG	NCBI locus tag/protein id (1*)	Protein identity of locus tags (1*)		10kS cells metatranscriptome (TPM)		10kS cells metaproteome (riBAQ(ppm))	100S aggregates metaproteome (riBAQ(ppm))	100S cells metaproteome (riBAQ(ppm))
LMHFDP_100000	LiM1	AB2L05_01655	1		2.40095		n.d.	n.d.	n.d.
LMHFDP_100005	LiM1	AB2L05_01660	1		1.46333		n.d.	n.d.	n.d.
LMHFDP_100010	LiM1	AB2L05_01665	1		1.17991		n.d.	n.d.	n.d.
LMHFDP_100015	LiM1	AB2L05_01670	1		1.10973		n.d.	n.d.	n.d.
LMHFDP_100020	LiM1	AB2L05_01675	1		5.52812		n.d.	n.d.	n.d.
LMHFDP_100025	LiM1	AB2L05_01680	1		1.01537		n.d.	n.d.	n.d.
LMHFDP_100030	LiM1	AB2L05_01685	1		25.5312		0	32.2584	118.169
LMHFDP_100035	LiM1	AB2L05_01690	1		0		n.d.	n.d.	n.d.
LMHFDP_100040	LiM1	AB2L05_01695	1		2.04465		n.d.	n.d.	n.d.
LMHFDP_100045	LiM1	AB2L05_01700	1		6.92618		n.d.	n.d.	n.d.
LMHFDP_100050	LiM1	AB2L05_01705	1		2.16318		n.d.	n.d.	n.d.
LMHFDP_100055	LiM1	AB2L05_01710	1		12.31		n.d.	n.d.	n.d.
LMHFDP_100060	LiM1	AB2L05_01715	1		9.10972		n.d.	n.d.	n.d.
LMHFDP_100065	LiM1	AB2L05_01720	1		0		n.d.	n.d.	n.d.
LMHFDP_100070	LiM1	AB2L05_01725	1		3.64047		n.d.	n.d.	n.d.
LMHFDP_100075	LiM1	AB2L05_01730	1		0		n.d.	n.d.	n.d.
LMHFDP_100080	LiM1	AB2L05_01740	1		3.65762		n.d.	n.d.	n.d.
LMHFDP_100085	LiM1	AB2L05_01745	1		0.761527		n.d.	n.d.	n.d.
LMHFDP_100090	LiM1	AB2L05_01750	1		3.92787		n.d.	n.d.	n.d.
LMHFDP_100095	LiM1	AB2L05_01755	1		2.10224		0	0.161964	0.663932
LMHFDP_100100	LiM1	AB2L05_01760	1		1.6677		n.d.	n.d.	n.d.
LMHFDP_100105	LiM1	AB2L05_01765	0.999		1.02701		n.d.	n.d.	n.d.
LMHFDP_100110	LiM1	AB2L05_01770	1		2.65743		n.d.	n.d.	n.d.
LMHFDP_100115	LiM1	AB2L05_01775	1		3.79071		n.d.	n.d.	n.d.
LMHFDP_100120	LiM1	AB2L05_01780	1		0		n.d.	n.d.	n.d.
LMHFDP_100125	LiM1	AB2L05_01785	1		0		n.d.	n.d.	n.d.
LMHFDP_100130	LiM1	#N/A	#N/A		0		n.d.	n.d.	n.d.
LMHFDP_100135	LiM1	#N/A	#N/A		0		n.d.	n.d.	n.d.
LMHFDP_100140	LiM1	AB2L05_01790	1		2.44687		n.d.	n.d.	n.d.
LMHFDP_100145	LiM1	AB2L05_01795	1		2.52269		n.d.	n.d.	n.d.
LMHFDP_100150	LiM1	AB2L05_01800	1		1.49259		n.d.	n.d.	n.d.
LMHFDP_100155	LiM1	AB2L05_01805	1		4.62103		n.d.	n.d.	n.d.
LMHFDP_100160	LiM1	AB2L05_01810	1		3.71986		n.d.	n.d.	n.d.
LMHFDP_100165	LiM1	AB2L05_01815	1		6.01044		n.d.	n.d.	n.d.
LMHFDP_100170	LiM1	AB2L05_01820	1		0		n.d.	n.d.	n.d.
LMHFDP_100175	LiM1	AB2L05_01825	1		2.04933		n.d.	n.d.	n.d.
LMHFDP_100180	LiM1	AB2L05_01830	1		0		n.d.	n.d.	n.d.
LMHFDP_100185	LiM1	AB2L05_01835	1		3.64047		n.d.	n.d.	n.d.
LMHFDP_100190	LiM1	AB2L05_01840	1		7.57661		n.d.	n.d.	n.d.
LMHFDP_100195	LiM1	AB2L05_01845	1		1.73557		n.d.	n.d.	n.d.
LMHFDP_100200	LiM1	AB2L05_01850	1		4.19267		n.d.	n.d.	n.d.
LMHFDP_100205	LiM1	AB2L05_01855	1		4.489		n.d.	n.d.	n.d.
LMHFDP_100210	LiM1	AB2L05_01860	0.995		4.03403		n.d.	n.d.	n.d.
LMHFDP_100215	LiM1	AB2L05_01865	1		3.98025		n.d.	n.d.	n.d.
LMHFDP_100220	LiM1	AB2L05_01870	1		7.25881		n.d.	n.d.	n.d.
LMHFDP_100225	LiM1	AB2L05_01875	1		0		n.d.	n.d.	n.d.
LMHFDP_100230	LiM1	AB2L05_01880	1		0		n.d.	n.d.	n.d.
LMHFDP_100235	LiM1	AB2L05_01890	1		2.68935		n.d.	n.d.	n.d.
LMHFDP_100240	LiM1	AB2L05_01895	1		8.8232		0	0	2.72979
LMHFDP_100245	LiM1	AB2L05_01900	1		15.8681		n.d.	n.d.	n.d.
LMHFDP_100250	LiM1	AB2L05_01905	1		3.44823		n.d.	n.d.	n.d.
LMHFDP_100255	LiM1	AB2L05_01910	1		5.56492		n.d.	n.d.	n.d.
LMHFDP_100260	LiM1	AB2L05_01915	1		0		n.d.	n.d.	n.d.
LMHFDP_100265	LiM1	AB2L05_01920	1		0		n.d.	n.d.	n.d.
LMHFDP_100270	LiM1	AB2L05_01930	1		1.02232		n.d.	n.d.	n.d.
LMHFDP_100275	LiM1	AB2L05_01935	1		7.28094		n.d.	n.d.	n.d.
LMHFDP_100280	LiM1	AB2L05_01940	1		9.18518		n.d.	n.d.	n.d.
LMHFDP_100285	LiM1	AB2L05_01945	1		0		n.d.	n.d.	n.d.
LMHFDP_100290	LiM1	AB2L05_01950	1		2.61858		n.d.	n.d.	n.d.
LMHFDP_100295	LiM1	#N/A	#N/A		5.42761		n.d.	n.d.	n.d.
LMHFDP_100300	LiM1	AB2L05_01955	1		7.72732		0	0.866283	1.64552
LMHFDP_100305	LiM1	AB2L05_01960	1		2.82956		n.d.	n.d.	n.d.
LMHFDP_100310	LiM1	AB2L05_01965	1		0		n.d.	n.d.	n.d.
LMHFDP_100315	LiM1	AB2L05_01970	1		2.04465		n.d.	n.d.	n.d.
LMHFDP_100320	LiM1	AB2L05_01975	1		4.92309		n.d.	n.d.	n.d.
LMHFDP_100325	LiM1	AB2L05_01980	1		3.24477		n.d.	n.d.	n.d.
LMHFDP_100330	LiM1	AB2L05_01985	1		3.17573		n.d.	n.d.	n.d.
LMHFDP_100335	LiM1	AB2L05_01990	1		5.77778		n.d.	n.d.	n.d.
LMHFDP_100340	LiM1	#N/A	#N/A		0		n.d.	n.d.	n.d.
LMHFDP_100345	LiM1	AB2L05_02000	1		4.18093		n.d.	n.d.	n.d.
LMHFDP_100350	LiM1	AB2L05_02005	1		1.7983		n.d.	n.d.	n.d.
LMHFDP_100355	LiM1	AB2L05_02010	1		0		n.d.	n.d.	n.d.
LMHFDP_100360	LiM1	AB2L05_02015	1		0.746296		n.d.	n.d.	n.d.
LMHFDP_100365	LiM1	AB2L05_02020	1		0.97555		n.d.	n.d.	n.d.
LMHFDP_100370	LiM1	AB2L05_02025	1		7.69377		n.d.	n.d.	n.d.
LMHFDP_100375	LiM1	AB2L05_02030	1		2.66875		n.d.	n.d.	n.d.
LMHFDP_100380	LiM1	AB2L05_02035	1		3.31687		n.d.	n.d.	n.d.
LMHFDP_100385	LiM1	AB2L05_02040	1		2.14761		n.d.	n.d.	n.d.
LMHFDP_100390	LiM1	AB2L05_02045	1		1.79183		n.d.	n.d.	n.d.
LMHFDP_100395	LiM1	AB2L05_02050	1		0		n.d.	n.d.	n.d.
LMHFDP_100400	LiM1	AB2L05_02055	1		2.89824		n.d.	n.d.	n.d.
LMHFDP_100405	LiM1	AB2L05_02060	1		0		n.d.	n.d.	n.d.
LMHFDP_100410	LiM1	AB2L05_02065	1		1.07381		n.d.	n.d.	n.d.
LMHFDP_100415	LiM1	AB2L05_02070	1		12.6491		12.4837	468.013	818.253
LMHFDP_100420	LiM1	AB2L05_02075	1		26.3807		n.d.	n.d.	n.d.
LMHFDP_100425	LiM1	AB2L05_02080	1		3.20988		n.d.	n.d.	n.d.
LMHFDP_100430	LiM1	AB2L05_02085	1		0.78044		n.d.	n.d.	n.d.
LMHFDP_100435	LiM1	AB2L05_02090	1		4.61626		n.d.	n.d.	n.d.
LMHFDP_100440	LiM1	AB2L05_02095	1		4.71345		n.d.	n.d.	n.d.
LMHFDP_100445	LiM1	AB2L05_02100	1		1.64021		n.d.	n.d.	n.d.
LMHFDP_100450	LiM1	AB2L05_02105	1		1.97694		n.d.	n.d.	n.d.
LMHFDP_100455	LiM1	AB2L05_02110	1		6.19333		n.d.	n.d.	n.d.
LMHFDP_100460	LiM1	AB2L05_02115	1		7.75372		0	2.24082	6.12568
LMHFDP_100465	LiM1	AB2L05_02120	1		9.37754		n.d.	n.d.	n.d.
LMHFDP_100470	LiM1	AB2L05_02125	1		1.79022		n.d.	n.d.	n.d.
LMHFDP_100475	LiM1	AB2L05_02130	0.986		3.51198		n.d.	n.d.	n.d.
LMHFDP_100480	LiM1	AB2L05_02135	1		3.39225		n.d.	n.d.	n.d.
LMHFDP_100485	LiM1	AB2L05_02140	1		2.63012		n.d.	n.d.	n.d.
LMHFDP_100490	LiM1	#N/A	#N/A		0		n.d.	n.d.	n.d.
LMHFDP_100495	LiM1	AB2L05_02145	1		0		n.d.	n.d.	n.d.
LMHFDP_100500	LiM1	AB2L05_02150	1		3.42338		n.d.	n.d.	n.d.
LMHFDP_100505	LiM1	AB2L05_02155	1		6.30673		n.d.	n.d.	n.d.
LMHFDP_100510	LiM1	AB2L05_02160	1		0		n.d.	n.d.	n.d.
LMHFDP_100515	LiM1	AB2L05_02165	1		5.63242		n.d.	n.d.	n.d.
LMHFDP_100520	LiM1	AB2L05_02170	1		1.12648		n.d.	n.d.	n.d.
LMHFDP_100525	LiM1	AB2L05_02175	1		0		n.d.	n.d.	n.d.
LMHFDP_100530	LiM1	AB2L05_02180	0.997		1.56703		n.d.	n.d.	n.d.
LMHFDP_100535	LiM1	AB2L05_02185	0.996		3.49826		n.d.	n.d.	n.d.
LMHFDP_100540	LiM1	AB2L05_02190	1		5.91126		0	0.389984	3.71412
LMHFDP_100545	LiM1	AB2L05_02195	1		0		n.d.	n.d.	n.d.
LMHFDP_100550	LiM1	#N/A	#N/A		0		n.d.	n.d.	n.d.
LMHFDP_100555	LiM1	AB2L05_02200	1		16.2828		n.d.	n.d.	n.d.
LMHFDP_100560	LiM1	AB2L05_02205	1		4.97531		n.d.	n.d.	n.d.
LMHFDP_100565	LiM1	AB2L05_02210	1		1.73557		n.d.	n.d.	n.d.
LMHFDP_100570	LiM1	AB2L05_02215	1		7.05162		n.d.	n.d.	n.d.
LMHFDP_100575	LiM1	AB2L05_02220	1		1.38524		n.d.	n.d.	n.d.
LMHFDP_100580	LiM1	AB2L05_02225	1		4.27983		n.d.	n.d.	n.d.
LMHFDP_100585	LiM1	AB2L05_02230	1		5.33069		n.d.	n.d.	n.d.
LMHFDP_100590	LiM1	AB2L05_02235	1		0		n.d.	n.d.	n.d.
LMHFDP_100595	LiM1	AB2L05_02240	1		1.3569		n.d.	n.d.	n.d.
LMHFDP_100600	LiM1	AB2L05_02245	1		3.59661		n.d.	n.d.	n.d.
LMHFDP_100605	LiM1	AB2L05_02250	1		12.3355		n.d.	n.d.	n.d.
LMHFDP_100610	LiM1	AB2L05_02255	1		7.02396		n.d.	n.d.	n.d.
LMHFDP_100615	LiM1	AB2L05_02260	1		8.23499		n.d.	n.d.	n.d.
LMHFDP_100620	LiM1	AB2L05_02265	1		1.30357		n.d.	n.d.	n.d.
LMHFDP_100625	LiM1	AB2L05_02270	1		1.41478		n.d.	n.d.	n.d.
LMHFDP_100630	LiM1	AB2L05_02275	1		5.09417		n.d.	n.d.	n.d.
LMHFDP_100635	LiM1	AB2L05_02280	1		2.84303		n.d.	n.d.	n.d.
LMHFDP_100640	LiM1	AB2L05_02285	1		1.48271		n.d.	n.d.	n.d.
LMHFDP_100645	LiM1	AB2L05_02290	1		0		n.d.	n.d.	n.d.
LMHFDP_100650	LiM1	AB2L05_02295	1		5.71023		n.d.	n.d.	n.d.
LMHFDP_100655	LiM1	AB2L05_02300	1		0		n.d.	n.d.	n.d.
LMHFDP_100660	LiM1	AB2L05_02305	1		0		n.d.	n.d.	n.d.
LMHFDP_100665	LiM1	AB2L05_02310	1		0.62062		1.51429	0	0
LMHFDP_100670	LiM1	AB2L05_02315	1		0		n.d.	n.d.	n.d.
LMHFDP_100675	LiM1	#N/A	#N/A		0		n.d.	n.d.	n.d.
LMHFDP_100680	LiM1	AB2L05_02320	1		0		n.d.	n.d.	n.d.
LMHFDP_100685	LiM1	AB2L05_02325	1		0		n.d.	n.d.	n.d.
LMHFDP_100690	LiM1	AB2L05_02330	1		0		n.d.	n.d.	n.d.
LMHFDP_100695	LiM1	#N/A	#N/A		0		n.d.	n.d.	n.d.
LMHFDP_100700	LiM1	AB2L05_02335	1		2.40741		n.d.	n.d.	n.d.
LMHFDP_100705	LiM1	AB2L05_02340	1		4.4555		n.d.	n.d.	n.d.
LMHFDP_100710	LiM1	AB2L05_02345	1		3.07751		n.d.	n.d.	n.d.
LMHFDP_100715	LiM1	AB2L05_02350	1		1.26491		n.d.	n.d.	n.d.
LMHFDP_100720	LiM1	AB2L05_02355	1		0		n.d.	n.d.	n.d.
LMHFDP_100725	LiM1	AB2L05_02360	1		3.08812		n.d.	n.d.	n.d.
LMHFDP_100730	LiM1	AB2L05_02365	1		1.69613		n.d.	n.d.	n.d.
LMHFDP_100735	LiM1	AB2L05_02370	1		5.69381		n.d.	n.d.	n.d.
LMHFDP_100740	LiM1	AB2L05_02375	1		4.73839		n.d.	n.d.	n.d.
LMHFDP_100745	LiM1	AB2L05_02380	1		4.59259		n.d.	n.d.	n.d.
LMHFDP_100750	LiM1	AB2L05_02385	1		10.3447		n.d.	n.d.	n.d.
LMHFDP_100755	LiM1	AB2L05_02390	1		23.3077		n.d.	n.d.	n.d.
LMHFDP_100760	LiM1	AB2L05_02395	1		3.31687		n.d.	n.d.	n.d.
LMHFDP_100765	LiM1	AB2L05_02400	1		4.26455		n.d.	n.d.	n.d.
LMHFDP_100770	LiM1	AB2L05_02405	1		6.06745		n.d.	n.d.	n.d.
LMHFDP_100775	LiM1	AB2L05_02410	0.997		7.7203		n.d.	n.d.	n.d.
LMHFDP_100780	LiM1	AB2L05_02415	1		3.51198		n.d.	n.d.	n.d.
LMHFDP_100785	LiM1	AB2L05_02420	1		25.9581		0	2.29591	13.5743
LMHFDP_100790	LiM1	#N/A	#N/A		0		n.d.	n.d.	n.d.
LMHFDP_100795	LiM1	AB2L05_02430	1		1.68654		n.d.	n.d.	n.d.
LMHFDP_100800	LiM1	AB2L05_02435	1		0		n.d.	n.d.	n.d.
LMHFDP_100805	LiM1	AB2L05_02440	1		9.28036		n.d.	n.d.	n.d.
LMHFDP_100810	LiM1	AB2L05_02445	1		6.29786		n.d.	n.d.	n.d.
LMHFDP_100815	LiM1	AB2L05_02450	1		2.92665		n.d.	n.d.	n.d.
LMHFDP_100820	LiM1	AB2L05_02455	1		4.46661		0	0.811208	3.22793
LMHFDP_100825	LiM1	AB2L05_02460	1		8.35852		n.d.	n.d.	n.d.
LMHFDP_100830	LiM1	AB2L05_02465	1		4.57249		n.d.	n.d.	n.d.
LMHFDP_100835	LiM1	AB2L05_02470	1		9.16951		n.d.	n.d.	n.d.
LMHFDP_100840	LiM1	AB2L05_02475	1		4.94782		n.d.	n.d.	n.d.
LMHFDP_100845	LiM1	AB2L05_02480	1		13.4924		n.d.	n.d.	n.d.
LMHFDP_100850	LiM1	AB2L05_02485	1		3.40515		n.d.	n.d.	n.d.
LMHFDP_100855	LiM1	AB2L05_02490	1		4.04496		n.d.	n.d.	n.d.
LMHFDP_100860	LiM1	AB2L05_02495	1		6.56084		n.d.	n.d.	n.d.
LMHFDP_100865	LiM1	AB2L05_02500	1		7.93932		n.d.	n.d.	n.d.
LMHFDP_100870	LiM1	AB2L05_02505	1		6.41975		n.d.	n.d.	n.d.
LMHFDP_100875	LiM1	AB2L05_02510	1		3.41014		n.d.	n.d.	n.d.
LMHFDP_100880	LiM1	AB2L05_02515	1		2.33949		n.d.	n.d.	n.d.
LMHFDP_100885	LiM1	AB2L05_02520	1		0		n.d.	n.d.	n.d.
LMHFDP_100890	LiM1	AB2L05_02525	1		2.84982		n.d.	n.d.	n.d.
LMHFDP_100895	LiM1	AB2L05_02530	1		0		n.d.	n.d.	n.d.
LMHFDP_100900	LiM1	AB2L05_02535	1		7.10758		n.d.	n.d.	n.d.
LMHFDP_100905	LiM1	#N/A	#N/A		0		n.d.	n.d.	n.d.
LMHFDP_100910	LiM1	#N/A	#N/A		2.76406		n.d.	n.d.	n.d.
LMHFDP_100915	LiM1	AB2L05_02545	1		0		n.d.	n.d.	n.d.
LMHFDP_100920	LiM1	#N/A	#N/A		0		n.d.	n.d.	n.d.
LMHFDP_100925	LiM1	AB2L05_02550	1		0		n.d.	n.d.	n.d.
LMHFDP_100930	LiM1	AB2L05_02555	1		0		n.d.	n.d.	n.d.
LMHFDP_100935	LiM1	AB2L05_02560	1		1.7769		n.d.	n.d.	n.d.
LMHFDP_100940	LiM1	#N/A	#N/A		0		n.d.	n.d.	n.d.
LMHFDP_100945	LiM1	#N/A	#N/A		0		n.d.	n.d.	n.d.
LMHFDP_100950	LiM1	AB2L05_02565	1		0		n.d.	n.d.	n.d.
LMHFDP_100955	LiM1	AB2L05_02570	1		0		n.d.	n.d.	n.d.
LMHFDP_100960	LiM1	AB2L05_02575	1		0		n.d.	n.d.	n.d.
LMHFDP_100965	LiM1	AB2L05_02580	1		4.20448		n.d.	n.d.	n.d.
LMHFDP_100970	LiM1	AB2L05_02585	1		1.9511		n.d.	n.d.	n.d.
LMHFDP_100975	LiM1	AB2L05_02590	1		0		n.d.	n.d.	n.d.
LMHFDP_100980	LiM1	#N/A	#N/A		0		n.d.	n.d.	n.d.
LMHFDP_100985	LiM1	AB2L05_02595	1		0.796049		n.d.	n.d.	n.d.
LMHFDP_100990	LiM1	AB2L05_02600	1		1.38524		n.d.	n.d.	n.d.
LMHFDP_100995	LiM1	AB2L05_02605	1		0		n.d.	n.d.	n.d.
LMHFDP_101000	LiM1	#N/A	#N/A		0		n.d.	n.d.	n.d.
LMHFDP_101005	LiM1	AB2L05_02610	1		0		n.d.	n.d.	n.d.
LMHFDP_101010	LiM1	AB2L05_02615	1		0		n.d.	n.d.	n.d.
LMHFDP_101015	LiM1	AB2L05_02620	1		0		n.d.	n.d.	n.d.
LMHFDP_101020	LiM1	AB2L05_02625	1		0		n.d.	n.d.	n.d.
LMHFDP_101025	LiM1	AB2L05_02630	1		0		n.d.	n.d.	n.d.
LMHFDP_101030	LiM1	AB2L05_02635	1		1.97042		n.d.	n.d.	n.d.
LMHFDP_101035	LiM1	AB2L05_02640	1		0		n.d.	n.d.	n.d.
LMHFDP_101040	LiM1	AB2L05_02650	1		2.03074		n.d.	n.d.	n.d.
LMHFDP_101045	LiM1	#N/A	#N/A		0.848064		n.d.	n.d.	n.d.
LMHFDP_101050	LiM1	AB2L05_02655	1		0		n.d.	n.d.	n.d.
LMHFDP_101055	LiM1	#N/A	#N/A		0		n.d.	n.d.	n.d.
LMHFDP_101060	LiM1	AB2L05_02660	0.994		3.43125		n.d.	n.d.	n.d.
LMHFDP_101065	LiM1	AB2L05_02665	1		3.31687		n.d.	n.d.	n.d.
LMHFDP_101070	LiM1	AB2L05_02670	1		0		n.d.	n.d.	n.d.
LMHFDP_101075	LiM1	AB2L05_02675	1		2.47733		n.d.	n.d.	n.d.
LMHFDP_101080	LiM1	AB2L05_02680	1		1.02232		0	0	0.31781
LMHFDP_101085	LiM1	AB2L05_02685	1		0		n.d.	n.d.	n.d.
LMHFDP_101090	LiM1	AB2L05_02690	1		0		n.d.	n.d.	n.d.
LMHFDP_101095	LiM1	AB2L05_02695	1		0		n.d.	n.d.	n.d.
LMHFDP_101100	LiM1	AB2L05_02700	1		0		n.d.	n.d.	n.d.
LMHFDP_101105	LiM1	AB2L05_02705	1		0		n.d.	n.d.	n.d.
LMHFDP_101110	LiM1	AB2L05_02710	1		0		n.d.	n.d.	n.d.
LMHFDP_101115	LiM1	AB2L05_02715	1		1.82023		n.d.	n.d.	n.d.
LMHFDP_101120	LiM1	AB2L05_02720	1		0		n.d.	n.d.	n.d.
LMHFDP_101125	LiM1	#N/A	#N/A		0		n.d.	n.d.	n.d.
LMHFDP_101130	LiM1	AB2L05_02725	1		0		n.d.	n.d.	n.d.
LMHFDP_101135	LiM1	AB2L05_02730	1		0		n.d.	n.d.	n.d.
LMHFDP_101140	LiM1	AB2L05_02735	1		0		n.d.	n.d.	n.d.
LMHFDP_101145	LiM1	#N/A	#N/A		3.35414		n.d.	n.d.	n.d.
LMHFDP_101150	LiM1	AB2L05_02740	1		3.07751		n.d.	n.d.	n.d.
LMHFDP_101155	LiM1	AB2L05_02745	1		2.68935		n.d.	n.d.	n.d.
LMHFDP_101160	LiM1	AB2L05_02750	1		0		n.d.	n.d.	n.d.
LMHFDP_101165	LiM1	AB2L05_02755	1		0		n.d.	n.d.	n.d.
LMHFDP_101170	LiM1	AB2L05_02760	1		4.77629		n.d.	n.d.	n.d.
LMHFDP_101175	LiM1	AB2L05_02765	1		5.74863		n.d.	n.d.	n.d.
LMHFDP_101180	LiM1	AB2L05_02770	1		0		n.d.	n.d.	n.d.
LMHFDP_101185	LiM1	AB2L05_02775	1		0		n.d.	n.d.	n.d.
LMHFDP_101190	LiM1	AB2L05_02780	1		6.37082		n.d.	n.d.	n.d.
LMHFDP_101195	LiM1	AB2L05_02785	1		0		n.d.	n.d.	n.d.
LMHFDP_101200	LiM1	AB2L05_02790	1		1.7983		n.d.	n.d.	n.d.
LMHFDP_101205	LiM1	AB2L05_02795	1		2.73035		n.d.	n.d.	n.d.
LMHFDP_101210	LiM1	AB2L05_02800	1		16.9201		n.d.	n.d.	n.d.
LMHFDP_101215	LiM1	AB2L05_02805	1		3.52581		n.d.	n.d.	n.d.
LMHFDP_101220	LiM1	AB2L05_02810	1		3.41815		n.d.	n.d.	n.d.
LMHFDP_101225	LiM1	AB2L05_02815	1		4.44224		0	17.0499	38.1409
LMHFDP_101230	LiM1	AB2L05_02820	1		8.38535		n.d.	n.d.	n.d.
LMHFDP_101235	LiM1	AB2L05_02825	1		4.23002		n.d.	n.d.	n.d.
LMHFDP_101240	LiM1	AB2L05_02830	1		7.79421		n.d.	n.d.	n.d.
LMHFDP_101245	LiM1	AB2L05_02835	1		6.28969		n.d.	n.d.	n.d.
LMHFDP_101250	LiM1	AB2L05_02840	1		16.7393		n.d.	n.d.	n.d.
LMHFDP_101255	LiM1	AB2L05_02845	1		0		0	7.58492	12.3745
LMHFDP_101260	LiM1	AB2L05_02850	1		5.08838		n.d.	n.d.	n.d.
LMHFDP_101265	LiM1	AB2L05_02855	1		2.64176		n.d.	n.d.	n.d.
LMHFDP_101270	LiM1	AB2L05_02860	1		4.02045		n.d.	n.d.	n.d.
LMHFDP_101275	LiM1	AB2L05_02865	1		6.81549		n.d.	n.d.	n.d.
LMHFDP_101280	LiM1	AB2L05_02870	1		5.44561		n.d.	n.d.	n.d.
LMHFDP_101285	LiM1	AB2L05_02875	1		3.53974		n.d.	n.d.	n.d.
LMHFDP_101290	LiM1	AB2L05_02880	1		8.74779		n.d.	n.d.	n.d.
LMHFDP_101295	LiM1	AB2L05_02885	1		0		n.d.	n.d.	n.d.
LMHFDP_101300	LiM1	AB2L05_02890	1		4.81481		n.d.	n.d.	n.d.
LMHFDP_101305	LiM1	AB2L05_02895	1		0		n.d.	n.d.	n.d.
LMHFDP_101310	LiM1	AB2L05_02900	1		2.58831		n.d.	n.d.	n.d.
LMHFDP_101315	LiM1	AB2L05_02905	1		0		n.d.	n.d.	n.d.
LMHFDP_101320	LiM1	AB2L05_02910	1		1.58786		n.d.	n.d.	n.d.
LMHFDP_101325	LiM1	AB2L05_02915	1		1.47781		n.d.	n.d.	n.d.
LMHFDP_101330	LiM1	AB2L05_02920	1		9.06715		n.d.	n.d.	n.d.
LMHFDP_101335	LiM1	AB2L05_02925	1		1.87747		n.d.	n.d.	n.d.
LMHFDP_101340	LiM1	AB2L05_02930	1		0		n.d.	n.d.	n.d.
LMHFDP_101345	LiM1	AB2L05_02935	1		0		n.d.	n.d.	n.d.
LMHFDP_101350	LiM1	AB2L05_02940	1		2.44687		n.d.	n.d.	n.d.
LMHFDP_101355	LiM1	AB2L05_02945	1		1.04743		n.d.	n.d.	n.d.
LMHFDP_101360	LiM1	#N/A	#N/A		0		n.d.	n.d.	n.d.
LMHFDP_101365	LiM1	AB2L05_02955	0.994		2.81621		n.d.	n.d.	n.d.
LMHFDP_101370	LiM1	AB2L05_02960	1		3.915		n.d.	n.d.	n.d.
LMHFDP_101375	LiM1	#N/A	#N/A		3.73148		n.d.	n.d.	n.d.
LMHFDP_101380	LiM1	#N/A	#N/A		0		n.d.	n.d.	n.d.
LMHFDP_101385	LiM1	AB2L05_02970	0.996		0		n.d.	n.d.	n.d.
LMHFDP_101390	LiM1	AB2L05_02975	1		0		n.d.	n.d.	n.d.
LMHFDP_101395	LiM1	AB2L05_02980	1		0		n.d.	n.d.	n.d.
LMHFDP_101400	LiM1	AB2L05_02985	1		1.51021		n.d.	n.d.	n.d.
LMHFDP_101405	LiM1	AB2L05_02990	1		0		n.d.	n.d.	n.d.
LMHFDP_101410	LiM1	AB2L05_02995	1		2.75555		n.d.	n.d.	n.d.
LMHFDP_101415	LiM1	AB2L05_03000	1		4.8596		n.d.	n.d.	n.d.
LMHFDP_101420	LiM1	AB2L05_03005	1		8.9418		0	3.19807	0.457549
LMHFDP_101425	LiM1	AB2L05_03010	1		6.17624		1.71106	14.0564	16.7734
LMHFDP_101430	LiM1	AB2L05_03015	1		2.03535		n.d.	n.d.	n.d.
LMHFDP_101435	LiM1	AB2L05_03020	1		0		0	9.55245	42.2967
LMHFDP_101440	LiM1	AB2L05_03025	1		4.28906		0	18.0739	33.7713
LMHFDP_101445	LiM1	AB2L05_03030	1		1.59636		n.d.	n.d.	n.d.
LMHFDP_101450	LiM1	AB2L05_03035	1		1.21844		n.d.	n.d.	n.d.
LMHFDP_101455	LiM1	AB2L05_03045	1		1.25957		n.d.	n.d.	n.d.
LMHFDP_101460	LiM1	AB2L05_03050	1		0		n.d.	n.d.	n.d.
LMHFDP_101465	LiM1	AB2L05_03055	1		51.8553		1.43116	72.9571	72.5643
LMHFDP_101470	LiM1	AB2L05_03060	1		20.2877		n.d.	n.d.	n.d.
LMHFDP_101475	LiM1	AB2L05_03065	1		0		n.d.	n.d.	n.d.
LMHFDP_101480	LiM1	AB2L05_03070	0.971		0		n.d.	n.d.	n.d.
LMHFDP_101485	LiM1	AB2L05_03075	1		9.45177		0	16.4101	40.3174
LMHFDP_101490	LiM1	AB2L05_03080	1		10.6342		0	13.3098	3.76587
LMHFDP_101495	LiM1	AB2L05_03085	1		2.89824		n.d.	n.d.	n.d.
LMHFDP_101500	LiM1	AB2L05_03090	1		2.49806		n.d.	n.d.	n.d.
LMHFDP_101505	LiM1	AB2L05_03095	1		1.83704		n.d.	n.d.	n.d.
LMHFDP_101510	LiM1	AB2L05_03100	1		1.3528		n.d.	n.d.	n.d.
LMHFDP_101515	LiM1	AB2L05_03105	1		26.6968		0	1.55936	5.67826
LMHFDP_101520	LiM1	AB2L05_03110	1		25.5873		n.d.	n.d.	n.d.
LMHFDP_101525	LiM1	AB2L05_03115	1		18.6574		n.d.	n.d.	n.d.
LMHFDP_101530	LiM1	AB2L05_03120	0.993		15.7115		0	17.4454	30.2515
LMHFDP_101535	LiM1	AB2L05_03125	1		2.95563		n.d.	n.d.	n.d.
LMHFDP_101540	LiM1	AB2L05_03130	1		0		n.d.	n.d.	n.d.
LMHFDP_101545	LiM1	AB2L05_03135	1		4.4555		n.d.	n.d.	n.d.
LMHFDP_101550	LiM1	AB2L05_03140	1		0		n.d.	n.d.	n.d.
LMHFDP_101555	LiM1	AB2L05_03145	1		0		n.d.	n.d.	n.d.
LMHFDP_101560	LiM1	AB2L05_03150	1		26.2022		n.d.	n.d.	n.d.
LMHFDP_101565	LiM1	AB2L05_03155	1		14.8794		0	0	1.20702
LMHFDP_101570	LiM1	AB2L05_03160	1		24.6396		1.36143	96.0341	196.948
LMHFDP_101575	LiM1	AB2L05_03165	1		1.5921		n.d.	n.d.	n.d.
LMHFDP_101580	LiM1	AB2L05_03170	0.997		0.83385		n.d.	n.d.	n.d.
LMHFDP_101585	LiM1	AB2L05_03175	1		1.55478		n.d.	n.d.	n.d.
LMHFDP_101590	LiM1	AB2L05_03180	1		0.95679		n.d.	n.d.	n.d.
LMHFDP_101595	LiM1	AB2L05_03185	1		6.15502		n.d.	n.d.	n.d.
LMHFDP_101600	LiM1	AB2L05_03190	1		3.29855		0	0	1.45592
LMHFDP_101605	LiM1	AB2L05_03195	1		3.43125		n.d.	n.d.	n.d.
LMHFDP_101610	LiM1	AB2L05_03200	1		3.86682		n.d.	n.d.	n.d.
LMHFDP_101615	LiM1	AB2L05_03205	1		3.94084		n.d.	n.d.	n.d.
LMHFDP_101620	LiM1	#N/A	#N/A		0		n.d.	n.d.	n.d.
LMHFDP_101625	LiM1	AB2L05_03215	1		1.60494		n.d.	n.d.	n.d.
LMHFDP_101630	LiM1	AB2L05_03220	1		14.0244		4.74466	11.5397	7.58768
LMHFDP_101635	LiM1	AB2L05_03225	1		3.64047		n.d.	n.d.	n.d.
LMHFDP_101640	LiM1	AB2L05_03230	1		8.14141		0.439084	0	19.5795
LMHFDP_101645	LiM1	AB2L05_03235	1		0		n.d.	n.d.	n.d.
LMHFDP_101650	LiM1	AB2L05_03240	1		5.10912		n.d.	n.d.	n.d.
LMHFDP_101655	LiM1	AB2L05_03245	1		4.43894		n.d.	n.d.	n.d.
LMHFDP_101660	LiM1	AB2L05_03250	1		1.09952		n.d.	n.d.	n.d.
LMHFDP_101665	LiM1	AB2L05_03255	1		1.86186		0	0.81026	2.19861
LMHFDP_101670	LiM1	AB2L05_03260	1		4.27473		n.d.	n.d.	n.d.
LMHFDP_101675	LiM1	AB2L05_03265	1		4.42906		n.d.	n.d.	n.d.
LMHFDP_101680	LiM1	AB2L05_03270	0.995		0		n.d.	n.d.	n.d.
LMHFDP_101685	LiM1	AB2L05_03275	1		4.489		n.d.	n.d.	n.d.
LMHFDP_101690	LiM1	AB2L05_03280	1		1.71892		n.d.	n.d.	n.d.
LMHFDP_101695	LiM1	AB2L05_03285	1		4.16388		n.d.	n.d.	n.d.
LMHFDP_101700	LiM1	AB2L05_03290	1		0.559023		n.d.	n.d.	n.d.
LMHFDP_101705	LiM1	AB2L05_03295	1		4.38998		n.d.	n.d.	n.d.
LMHFDP_101710	LiM1	AB2L05_03300	1		1.72057		n.d.	n.d.	n.d.
LMHFDP_101715	LiM1	AB2L05_03305	1		2.13227		n.d.	n.d.	n.d.
LMHFDP_101720	LiM1	AB2L05_03310	1		8.46861		0	11.4787	20.0212
LMHFDP_101725	LiM1	AB2L05_03315	1		1.10973		n.d.	n.d.	n.d.
LMHFDP_101730	LiM1	AB2L05_03320	1		1.46333		n.d.	n.d.	n.d.
LMHFDP_101735	LiM1	AB2L05_03325	1		5.59023		0	0.126031	0.400494
LMHFDP_101740	LiM1	AB2L05_03330	1		10.1768		0	0	4.39053
LMHFDP_101745	LiM1	AB2L05_03335	1		4.73839		n.d.	n.d.	n.d.
LMHFDP_101750	LiM1	AB2L05_03340	1		0.70739		n.d.	n.d.	n.d.
LMHFDP_101755	LiM1	AB2L05_03345	0.996		1.23355		n.d.	n.d.	n.d.
LMHFDP_101760	LiM1	AB2L05_03350	1		4.42249		n.d.	n.d.	n.d.
LMHFDP_101765	LiM1	AB2L05_03355	1		3.57507		0	1.05038	3.97395
LMHFDP_101770	LiM1	AB2L05_03360	1		2.2963		n.d.	n.d.	n.d.
LMHFDP_101775	LiM1	AB2L05_03365	1		1.7769		n.d.	n.d.	n.d.
LMHFDP_101780	LiM1	AB2L05_03370	1		5.52812		n.d.	n.d.	n.d.
LMHFDP_101785	LiM1	AB2L05_03375	1		0		n.d.	n.d.	n.d.
LMHFDP_101790	LiM1	AB2L05_03380	1		0		n.d.	n.d.	n.d.
LMHFDP_101795	LiM1	AB2L05_03385	1		1.78754		n.d.	n.d.	n.d.
LMHFDP_101800	LiM1	AB2L05_03390	1		1.55478		n.d.	n.d.	n.d.
LMHFDP_101805	LiM1	AB2L05_03395	1		1.52305		n.d.	n.d.	n.d.
LMHFDP_101810	LiM1	AB2L05_03400	0.993		4.20448		n.d.	n.d.	n.d.
LMHFDP_101815	LiM1	AB2L05_03405	1		1.67237		n.d.	n.d.	n.d.
LMHFDP_101820	LiM1	AB2L05_03410	1		1.84841		0	0	1.52859
LMHFDP_101825	LiM1	AB2L05_03415	1		0		n.d.	n.d.	n.d.
LMHFDP_101830	LiM1	AB2L05_03425	1		4.15764		n.d.	n.d.	n.d.
LMHFDP_101835	LiM1	AB2L05_03430	1		0		n.d.	n.d.	n.d.
LMHFDP_101840	LiM1	AB2L05_03435	1		0		n.d.	n.d.	n.d.
LMHFDP_101845	LiM1	AB2L05_03440	1		2.78123		n.d.	n.d.	n.d.
LMHFDP_101850	LiM1	AB2L05_03445	1		0		n.d.	n.d.	n.d.
LMHFDP_101855	LiM1	AB2L05_03450	1		0		n.d.	n.d.	n.d.
LMHFDP_101860	LiM1	AB2L05_03455	1		0.738907		n.d.	n.d.	n.d.
LMHFDP_101865	LiM1	AB2L05_03460	1		3.96966		n.d.	n.d.	n.d.
LMHFDP_101870	LiM1	AB2L05_03465	1		2.81621		n.d.	n.d.	n.d.
LMHFDP_101875	LiM1	AB2L05_03470	1		0		n.d.	n.d.	n.d.
LMHFDP_101880	LiM1	AB2L05_03475	1		3.99356		n.d.	n.d.	n.d.
LMHFDP_101885	LiM1	AB2L05_03480	1		5.1617		n.d.	n.d.	n.d.
LMHFDP_101890	LiM1	AB2L05_03485	1		16.1908		1.40026	35.7881	49.3479
LMHFDP_101895	LiM1	AB2L05_03495	1		46.8264		0	0.519664	2.47576
LMHFDP_101900	LiM1	AB2L05_03500	1		36.9301		12.9758	134.708	232.862
LMHFDP_101905	LiM1	AB2L05_03505	1		38.7686		1.16917	101.378	107.997
LMHFDP_101910	LiM1	AB2L05_03510	1		43.9965		0.813887	44.1215	105.409
LMHFDP_101915	LiM1	AB2L05_03515	1		24.5616		13.3016	83.3685	171.584
LMHFDP_101920	LiM1	AB2L05_03520	1		344.864		29.484	1687.91	1816.04
LMHFDP_101925	LiM1	AB2L05_03525	1		114.083		0	2.44696	7.48938
LMHFDP_101930	LiM1	AB2L05_03530	1		199.951		n.d.	n.d.	n.d.
LMHFDP_101935	LiM1	AB2L05_03535	1		235.303		25.7664	547.289	708.18
LMHFDP_101940	LiM1	AB2L05_03540	1		303.232		40.1706	1264.23	1358.31
LMHFDP_101945	LiM1	AB2L05_03545	1		3.43915		n.d.	n.d.	n.d.
LMHFDP_101950	LiM1	AB2L05_03550	1		0		n.d.	n.d.	n.d.
LMHFDP_101955	LiM1	AB2L05_03555	1		0		n.d.	n.d.	n.d.
LMHFDP_101960	LiM1	AB2L05_03560	1		1.91358		n.d.	n.d.	n.d.
LMHFDP_101965	LiM1	AB2L05_03565	1		4.79548		n.d.	n.d.	n.d.
LMHFDP_101970	LiM1	AB2L05_03570	1		3.9022		n.d.	n.d.	n.d.
LMHFDP_101975	LiM1	AB2L05_03575	1		2.07304		n.d.	n.d.	n.d.
LMHFDP_101980	LiM1	AB2L05_03580	1		3.7083		n.d.	n.d.	n.d.
LMHFDP_101985	LiM1	AB2L05_03585	1		0		n.d.	n.d.	n.d.
LMHFDP_101990	LiM1	AB2L05_03590	1		3.31687		n.d.	n.d.	n.d.
LMHFDP_101995	LiM1	AB2L05_03595	1		2.66534		0	2.70886	0
LMHFDP_102000	LiM1	AB2L05_03600	1		3.15336		n.d.	n.d.	n.d.
LMHFDP_102005	LiM1	AB2L05_03605	1		4.04771		n.d.	n.d.	n.d.
LMHFDP_102010	LiM1	AB2L05_03610	1		0		n.d.	n.d.	n.d.
LMHFDP_102015	LiM1	AB2L05_03615	1		1.85415		n.d.	n.d.	n.d.
LMHFDP_102020	LiM1	AB2L05_03620	1		3.16451		n.d.	n.d.	n.d.
LMHFDP_102025	LiM1	AB2L05_03625	1		0		n.d.	n.d.	n.d.
LMHFDP_102030	LiM1	AB2L05_03630	1		21.3227		n.d.	n.d.	n.d.
LMHFDP_102035	LiM1	AB2L05_03635	1		46.6435		n.d.	n.d.	n.d.
LMHFDP_102040	LiM1	AB2L05_03640	1		45.154		4.36741	88.939	174.576
LMHFDP_102045	LiM1	AB2L05_03645	1		65.2575		0	24.0363	23.1575
LMHFDP_102050	LiM1	AB2L05_03650	1		14.0244		n.d.	n.d.	n.d.
LMHFDP_102055	LiM1	AB2L05_03655	1		2.7138		n.d.	n.d.	n.d.
LMHFDP_102060	LiM1	AB2L05_03660	1		0		n.d.	n.d.	n.d.
LMHFDP_102065	LiM1	AB2L05_03665	1		30.1027		0	3.73394	5.46619
LMHFDP_102070	LiM1	AB2L05_03670	1		11.0562		n.d.	n.d.	n.d.
LMHFDP_102075	LiM1	AB2L05_03675	1		5.8533		n.d.	n.d.	n.d.
LMHFDP_102080	LiM1	AB2L05_03680	1		2.04465		n.d.	n.d.	n.d.
LMHFDP_102085	LiM1	AB2L05_03685	1		1.44212		n.d.	n.d.	n.d.
LMHFDP_102090	LiM1	AB2L05_03690	1		37.8123		8.58986	30.1747	88.7
LMHFDP_102095	LiM1	AB2L05_03695	1		60.9876		129.995	375.328	486.985
LMHFDP_102100	LiM1	AB2L05_03700	1		46.4128		10.098	65.607	124.944
LMHFDP_102105	LiM1	AB2L05_03705	1		18.2766		278.393	2125.27	7481.73
LMHFDP_102110	LiM1	AB2L05_03710	1		32.2053		20.8053	279.296	159.013
LMHFDP_102115	LiM1	AB2L05_03715	1		52.6797		12.9798	162.411	205.571
LMHFDP_102120	LiM1	AB2L05_03720	1		61.888		53.7705	736.314	691.58
LMHFDP_102125	LiM1	AB2L05_03725	1		84.5515		22.6866	290.492	455.931
LMHFDP_102130	LiM1	AB2L05_03730	1		14.0811		0	0	1.40934
LMHFDP_102135	LiM1	AB2L05_03735	1		6.40597		n.d.	n.d.	n.d.
LMHFDP_102140	LiM1	AB2L05_03740	1		1.96394		n.d.	n.d.	n.d.
LMHFDP_102145	LiM1	AB2L05_03745	1		18.8385		n.d.	n.d.	n.d.
LMHFDP_102150	LiM1	AB2L05_03750	1		1.32088		n.d.	n.d.	n.d.
LMHFDP_102155	LiM1	AB2L05_03755	1		0.998389		n.d.	n.d.	n.d.
LMHFDP_102160	LiM1	AB2L05_03760	1		2.07304		n.d.	n.d.	n.d.
LMHFDP_102165	LiM1	AB2L05_03765	1		10.0062		n.d.	n.d.	n.d.
LMHFDP_102170	LiM1	AB2L05_03770	1		15.9921		n.d.	n.d.	n.d.
LMHFDP_102175	LiM1	AB2L05_03775	1		10.9405		0	3.82573	7.47063
LMHFDP_102180	LiM1	AB2L05_03780	1		13.1148		n.d.	n.d.	n.d.
LMHFDP_102185	LiM1	AB2L05_03785	1		10.3652		0	0	6.46769
LMHFDP_102190	LiM1	AB2L05_03790	1		31.0149		0.644604	18.0163	41.1297
LMHFDP_102195	LiM1	AB2L05_03795	1		14.4912		n.d.	n.d.	n.d.
LMHFDP_102200	LiM1	AB2L05_03800	1		17.0582		0	37.8842	68.932
LMHFDP_102205	LiM1	AB2L05_03805	1		9.88472		n.d.	n.d.	n.d.
LMHFDP_102210	LiM1	AB2L05_03810	1		23.0615		n.d.	n.d.	n.d.
LMHFDP_102215	LiM1	AB2L05_03815	1		13.6466		0	0	3.68086
LMHFDP_102220	LiM1	AB2L05_03820	1		9.11507		0	0	0.973388
LMHFDP_102225	LiM1	AB2L05_03825	1		5.74074		n.d.	n.d.	n.d.
LMHFDP_102230	LiM1	AB2L05_03830	1		24.7293		n.d.	n.d.	n.d.
LMHFDP_102235	LiM1	AB2L05_03835	1		24.6709		0	8.80829	6.6936
LMHFDP_102240	LiM1	AB2L05_03840	1		12.3355		0	2.30187	7.30472
LMHFDP_102245	LiM1	AB2L05_03845	1		15.7115		n.d.	n.d.	n.d.
LMHFDP_102250	LiM1	AB2L05_03850	1		13.6935		n.d.	n.d.	n.d.
LMHFDP_102255	LiM1	AB2L05_03855	1		9.4269		n.d.	n.d.	n.d.
LMHFDP_102260	LiM1	AB2L05_03860	1		0		n.d.	n.d.	n.d.
LMHFDP_102265	LiM1	AB2L05_03865	1		32.1679		0	16.6086	14.6826
LMHFDP_102270	LiM1	AB2L05_03870	1		7.60556		0	4.93194	18.0968
LMHFDP_102275	LiM1	AB2L05_03875	1		10.6614		0.299002	3.99296	13.1591
LMHFDP_102280	LiM1	AB2L05_03880	1		21.2335		n.d.	n.d.	n.d.
LMHFDP_102285	LiM1	AB2L05_03885	1		17.983		n.d.	n.d.	n.d.
LMHFDP_102290	LiM1	AB2L05_03890	1		14.3864		0	8.10894	6.23543
LMHFDP_102295	LiM1	AB2L05_03895	1		24.7293		0	0.811683	4.60475
LMHFDP_102300	LiM1	AB2L05_03900	1		2.21125		n.d.	n.d.	n.d.
LMHFDP_102305	LiM1	AB2L05_03905	1		110.878		116.339	2286.92	2752.5
LMHFDP_102310	LiM1	AB2L05_03910	1		5.66807		n.d.	n.d.	n.d.
LMHFDP_102315	LiM1	AB2L05_03915	1		332.998		236.067	2654.85	3329.15
LMHFDP_102320	LiM1	AB2L05_03920	1		4.80835		n.d.	n.d.	n.d.
LMHFDP_102325	LiM1	AB2L05_03925	1		12.1653		n.d.	n.d.	n.d.
LMHFDP_102330	LiM1	AB2L15_10945	0.586		4.1175		n.d.	n.d.	n.d.
LMHFDP_102335	LiM1	#N/A	#N/A		0		n.d.	n.d.	n.d.
LMHFDP_102340	LiM1	AB2L05_03940	1		3.20988		0	2.95243	7.22216
LMHFDP_102345	LiM1	AB2L05_03945	1		3.51888		n.d.	n.d.	n.d.
LMHFDP_102350	LiM1	AB2L05_03950	1		375.004		n.d.	n.d.	n.d.
LMHFDP_102355	LiM1	AB2L05_03955	1		382.426		3028.72	6581.52	9262.56
LMHFDP_102360	LiM1	#N/A	#N/A		0		n.d.	n.d.	n.d.
LMHFDP_102365	LiM1	AB2L05_03960	1		3.22142		n.d.	n.d.	n.d.
LMHFDP_102370	LiM1	#N/A	#N/A		0		n.d.	n.d.	n.d.
LMHFDP_102375	LiM1	AB2L05_03970	1		3.76284		n.d.	n.d.	n.d.
LMHFDP_102380	LiM1	AB2L05_03975	1		5.79647		n.d.	n.d.	n.d.
LMHFDP_102385	LiM1	AB2L05_03980	1		4.87775		n.d.	n.d.	n.d.
LMHFDP_102390	LiM1	AB2L05_03985	1		0.502556		n.d.	n.d.	n.d.
LMHFDP_102395	LiM1	AB2L05_03990	1		2.21125		n.d.	n.d.	n.d.
LMHFDP_102400	LiM1	AB2L05_03995	1		3.89372		n.d.	n.d.	n.d.
LMHFDP_102405	LiM1	AB2L05_04000	1		7.44229		n.d.	n.d.	n.d.
LMHFDP_102410	LiM1	#N/A	#N/A		0		n.d.	n.d.	n.d.
LMHFDP_102415	LiM1	AB2L05_04010	1		0		0	0.497343	0.617315
LMHFDP_102420	LiM1	AB2L05_04015	1		0		n.d.	n.d.	n.d.
LMHFDP_102425	LiM1	AB2L05_04020	1		4.59259		n.d.	n.d.	n.d.
LMHFDP_102430	LiM1	AB2L05_04025	1		4.04771		n.d.	n.d.	n.d.
LMHFDP_102435	LiM1	#N/A	#N/A		0		n.d.	n.d.	n.d.
LMHFDP_102440	LiM1	AB2L05_04035	1		3.31687		0	1.34341	1.76146
LMHFDP_102445	LiM1	AB2L05_04040	1		0		n.d.	n.d.	n.d.
LMHFDP_102450	LiM1	AB2L05_04045	1		6.5369		n.d.	n.d.	n.d.
LMHFDP_102455	LiM1	AB2L05_04050	1		1.00511		n.d.	n.d.	n.d.
LMHFDP_102460	LiM1	AB2L05_04055	1		2.75132		n.d.	n.d.	n.d.
LMHFDP_102465	LiM1	AB2L05_04060	1		0		n.d.	n.d.	n.d.
LMHFDP_102470	LiM1	AB2L05_04065	1		2.13736		n.d.	n.d.	n.d.
LMHFDP_102475	LiM1	AB2L05_04070	1		1.17991		n.d.	n.d.	n.d.
LMHFDP_102480	LiM1	AB2L05_04075	1		3.16451		n.d.	n.d.	n.d.
LMHFDP_102485	LiM1	AB2L05_04080	1		24.2451		n.d.	n.d.	n.d.
LMHFDP_102490	LiM1	AB2L05_04085	1		4.81481		n.d.	n.d.	n.d.
LMHFDP_102495	LiM1	AB2L05_04090	1		7.28094		n.d.	n.d.	n.d.
LMHFDP_102500	LiM1	AB2L05_04095	1		11.3721		n.d.	n.d.	n.d.
LMHFDP_102505	LiM1	AB2L05_04100	1		3.21564		n.d.	n.d.	n.d.
LMHFDP_102510	LiM1	AB2L05_04105	1		1.45619		n.d.	n.d.	n.d.
LMHFDP_102515	LiM1	AB2L10_00630	0.698		5.52812		n.d.	n.d.	n.d.
LMHFDP_102520	LiM1	AB2L05_04115	1		10.4134		n.d.	n.d.	n.d.
LMHFDP_102525	LiM1	AB2L05_04120	1		4.66435		n.d.	n.d.	n.d.
LMHFDP_102530	LiM1	AB2L10_00650	0.378		0.867786		n.d.	n.d.	n.d.
LMHFDP_102535	LiM1	#N/A	#N/A		0		n.d.	n.d.	n.d.
LMHFDP_102540	LiM1	#N/A	#N/A		0		n.d.	n.d.	n.d.
LMHFDP_102545	LiM1	AB2L05_04145	1		9.3287		n.d.	n.d.	n.d.
LMHFDP_102550	LiM1	AB2L05_04150	1		0		n.d.	n.d.	n.d.
LMHFDP_102555	LiM1	AB2L05_04155	1		2.3818		n.d.	n.d.	n.d.
LMHFDP_102560	LiM1	AB2L05_04160	1		2.04465		n.d.	n.d.	n.d.
LMHFDP_102565	LiM1	AB2L05_04165	1		12.6431		n.d.	n.d.	n.d.
LMHFDP_102570	LiM1	AB2L05_04170	1		4.95466		n.d.	n.d.	n.d.
LMHFDP_102575	LiM1	AB2L05_04175	1		9.7343		n.d.	n.d.	n.d.
LMHFDP_102580	LiM1	AB2L05_04180	1		3.86015		0	1.17944	2.2412
LMHFDP_102585	LiM1	AB2L05_04185	1		4.20448		n.d.	n.d.	n.d.
LMHFDP_102590	LiM1	AB2L05_04190	1		21.7104		0	40.6529	97.0766
LMHFDP_102595	LiM1	AB2L05_04195	0.997		3.09881		n.d.	n.d.	n.d.
LMHFDP_102600	LiM1	AB2L05_04200	1		152.532		44.807	201.926	206.808
LMHFDP_102605	LiM1	AB2L05_04205	1		36.0846		n.d.	n.d.	n.d.
LMHFDP_102610	LiM1	AB2L05_04210	1		24.6807		102.657	275.812	352.289
LMHFDP_102615	LiM1	AB2L05_04215	1		67.6255		49.367	212.471	260.051
LMHFDP_102620	LiM1	AB2L05_04220	1		0		n.d.	n.d.	n.d.
LMHFDP_102625	LiM1	AB2L05_04225	1		3.1204		n.d.	n.d.	n.d.
LMHFDP_102630	LiM1	AB2L05_04230	1		0		n.d.	n.d.	n.d.
LMHFDP_102635	LiM1	AB2L05_04235	1		1.7769		n.d.	n.d.	n.d.
LMHFDP_102640	LiM1	AB2L05_04240	1		3.68541		n.d.	n.d.	n.d.
LMHFDP_102645	LiM1	#N/A	#N/A		0		n.d.	n.d.	n.d.
LMHFDP_102650	LiM1	AB2L05_04245	1		0		n.d.	n.d.	n.d.
LMHFDP_102655	LiM1	AB2L05_04250	1		0		n.d.	n.d.	n.d.
LMHFDP_102660	LiM1	AB2L05_04255	1		0		n.d.	n.d.	n.d.
LMHFDP_102665	LiM1	AB2L05_04265	1		2.39453		n.d.	n.d.	n.d.
LMHFDP_102670	LiM1	AB2L05_04270	1		0		n.d.	n.d.	n.d.
LMHFDP_102675	LiM1	AB2L05_04275	1		3.46108		n.d.	n.d.	n.d.
LMHFDP_102680	LiM1	AB2L05_04280	1		9.55259		n.d.	n.d.	n.d.
LMHFDP_102685	LiM1	AB2L05_04285	1		4.14609		n.d.	n.d.	n.d.
LMHFDP_102690	LiM1	AB2L05_04290	1		5.66807		n.d.	n.d.	n.d.
LMHFDP_102695	LiM1	AB2L05_04295	1		7.34062		n.d.	n.d.	n.d.
LMHFDP_102700	LiM1	AB2L05_04300	1		2.85664		n.d.	n.d.	n.d.
LMHFDP_102705	LiM1	AB2L05_04305	1		5.8533		n.d.	n.d.	n.d.
LMHFDP_102710	LiM1	AB2L05_04310	1		3.3292		n.d.	n.d.	n.d.
LMHFDP_102715	LiM1	AB2L05_04315	0.998		2.34684		n.d.	n.d.	n.d.
LMHFDP_102720	LiM1	AB2L05_04320	1		1.9575		n.d.	n.d.	n.d.
LMHFDP_102725	LiM1	AB2L05_04325	1		0		n.d.	n.d.	n.d.
LMHFDP_102730	LiM1	AB2L05_04330	1		1.8147		n.d.	n.d.	n.d.
LMHFDP_102735	LiM1	AB2L05_04335	1		1.10562		n.d.	n.d.	n.d.
LMHFDP_102740	LiM1	AB2L05_04340	1		0		n.d.	n.d.	n.d.
LMHFDP_102745	LiM1	AB2L05_04345	1		3.42338		0	40.4338	61.6779
LMHFDP_102750	LiM1	AB2L05_04350	1		2.57343		n.d.	n.d.	n.d.
LMHFDP_102755	LiM1	AB2L05_04355	1		3.3354		n.d.	n.d.	n.d.
LMHFDP_102760	LiM1	AB2L05_04360	1		5.41121		n.d.	n.d.	n.d.
LMHFDP_102765	LiM1	AB2L05_04365	1		0		n.d.	n.d.	n.d.
LMHFDP_102770	LiM1	AB2L05_04370	1		2.05167		n.d.	n.d.	n.d.
LMHFDP_102775	LiM1	AB2L05_04375	1		4.58475		n.d.	n.d.	n.d.
LMHFDP_102780	LiM1	AB2L05_04380	1		1.9575		n.d.	n.d.	n.d.
LMHFDP_102785	LiM1	AB2L05_04385	1		4.53675		n.d.	n.d.	n.d.
LMHFDP_102790	LiM1	AB2L05_04390	1		12.8857		0.390809	52.7069	113.401
LMHFDP_102795	LiM1	AB2L05_04395	1		10.5537		n.d.	n.d.	n.d.
LMHFDP_102800	LiM1	AB2L05_04400	1		18.1707		n.d.	n.d.	n.d.
LMHFDP_102805	LiM1	AB2L05_04405	1		22.3301		n.d.	n.d.	n.d.
LMHFDP_102810	LiM1	AB2L05_04410	1		8.29218		n.d.	n.d.	n.d.
LMHFDP_102815	LiM1	AB2L05_04415	1		1.39278		n.d.	n.d.	n.d.
LMHFDP_102820	LiM1	AB2L05_04420	1		1.99012		n.d.	n.d.	n.d.
LMHFDP_102825	LiM1	#N/A	#N/A		0		n.d.	n.d.	n.d.
LMHFDP_102830	LiM1	AB2L05_04425	1		14.3672		n.d.	n.d.	n.d.
LMHFDP_102835	LiM1	AB2L05_04430	1		1713.82		0.469722	65.6676	227.308
LMHFDP_102840	LiM1	AB2L05_04435	1		47.0108		n.d.	n.d.	n.d.
LMHFDP_102845	LiM1	AB2L05_04440	1		19.0424		2.10576	189.882	277.812
LMHFDP_102850	LiM1	AB2L05_04445	1		15.1149		n.d.	n.d.	n.d.
LMHFDP_102855	LiM1	AB2L05_04450	1		5.89181		n.d.	n.d.	n.d.
LMHFDP_102860	LiM1	AB2L05_04455	1		5.68606		n.d.	n.d.	n.d.
LMHFDP_102865	LiM1	AB2L05_04460	1		4.85396		n.d.	n.d.	n.d.
LMHFDP_102870	LiM1	AB2L05_04465	1		2.91712		n.d.	n.d.	n.d.
LMHFDP_102875	LiM1	AB2L05_04470	1		3.61111		n.d.	n.d.	n.d.
LMHFDP_102880	LiM1	AB2L05_04475	1		1.44561		n.d.	n.d.	n.d.
LMHFDP_102885	LiM1	AB2L05_04480	1		2.03767		n.d.	n.d.	n.d.
LMHFDP_102890	LiM1	AB2L05_04485	1		1.90139		n.d.	n.d.	n.d.
LMHFDP_102895	LiM1	AB2L05_04490	0.998		20.3036		1.23787	61.0333	161.712
LMHFDP_102900	LiM1	AB2L05_04495	1		17.7338		n.d.	n.d.	n.d.
LMHFDP_102905	LiM1	AB2L05_04500	1		6.67613		n.d.	n.d.	n.d.
LMHFDP_102910	LiM1	AB2L05_04505	1		0.97555		n.d.	n.d.	n.d.
LMHFDP_102915	LiM1	AB2L05_04510	1		5.27418		n.d.	n.d.	n.d.
LMHFDP_102920	LiM1	AB2L05_04515	1		29.1785		0	3.84402	9.9077
LMHFDP_102925	LiM1	#N/A	#N/A		0		n.d.	n.d.	n.d.
LMHFDP_102930	LiM1	AB2L05_04520	1		2.75555		n.d.	n.d.	n.d.
LMHFDP_102935	LiM1	AB2L05_04525	1		22.2038		1.33984	6.99016	22.4804
LMHFDP_102940	LiM1	AB2L05_04530	1		29.2886		0	7.4894	7.78367
LMHFDP_102945	LiM1	AB2L05_04535	1		0		n.d.	n.d.	n.d.
LMHFDP_102950	LiM1	#N/A	#N/A		0		n.d.	n.d.	n.d.
LMHFDP_102955	LiM1	AB2L05_04540	0.997		12.258		0.274199	95.2292	76.497
LMHFDP_102960	LiM1	AB2L05_04545	1		7.35785		n.d.	n.d.	n.d.
LMHFDP_102965	LiM1	AB2L05_04550	1		5.04254		n.d.	n.d.	n.d.
LMHFDP_102970	LiM1	AB2L05_04555	1		3.30768		n.d.	n.d.	n.d.
LMHFDP_102975	LiM1	AB2L05_04560	1		81.2017		1.99081	11.2348	20.479
LMHFDP_102980	LiM1	AB2L05_04565	1		4.08929		1.02946	17.5564	74.5632
LMHFDP_102985	LiM1	AB2L05_04570	1		2.95563		n.d.	n.d.	n.d.
LMHFDP_102990	LiM1	AB2L05_04575	1		5.04254		n.d.	n.d.	n.d.
LMHFDP_102995	LiM1	AB2L05_04580	1		18.4923		0	0.684807	0
LMHFDP_103000	LiM1	AB2L05_04590	1		7.22222		n.d.	n.d.	n.d.
LMHFDP_103005	LiM1	AB2L05_04595	1		2.84303		n.d.	n.d.	n.d.
LMHFDP_103010	LiM1	AB2L05_04600	1		52.4424		n.d.	n.d.	n.d.
LMHFDP_103015	LiM1	AB2L05_04605	1		2.77692		n.d.	n.d.	n.d.
LMHFDP_103020	LiM1	AB2L05_04615	1		0		n.d.	n.d.	n.d.
LMHFDP_103025	LiM1	AB2L05_04620	1		3.02552		n.d.	n.d.	n.d.
LMHFDP_103030	LiM1	AB2L05_04625	1		8.22868		0	3.74569	4.64488
LMHFDP_103035	LiM1	AB2L05_04630	1		5.8533		0	0	1.1094
LMHFDP_103040	LiM1	AB2L05_04635	1		22.963		n.d.	n.d.	n.d.
LMHFDP_103045	LiM1	AB2L05_04640	1		8.40897		n.d.	n.d.	n.d.
LMHFDP_103050	LiM1	AB2L05_04645	1		13.7318		0.176541	26.2114	60.676
LMHFDP_103055	LiM1	AB2L05_04650	1		18.092		n.d.	n.d.	n.d.
LMHFDP_103060	LiM1	AB2L05_04655	1		7.7203		n.d.	n.d.	n.d.
LMHFDP_103065	LiM1	AB2L05_04660	1		3.47114		n.d.	n.d.	n.d.
LMHFDP_103070	LiM1	AB2L05_04665	1		3.98025		n.d.	n.d.	n.d.
LMHFDP_103075	LiM1	AB2L05_04670	1		3.55379		n.d.	n.d.	n.d.
LMHFDP_103080	LiM1	AB2L05_04675	1		15.3086		n.d.	n.d.	n.d.
LMHFDP_103085	LiM1	AB2L05_04680	1		17.0258		n.d.	n.d.	n.d.
LMHFDP_103090	LiM1	AB2L05_04685	1		14.6812		n.d.	n.d.	n.d.
LMHFDP_103095	LiM1	AB2L05_04690	1		5.79647		0	5.64749	9.80139
LMHFDP_103100	LiM1	AB2L05_04695	1		3.06173		n.d.	n.d.	n.d.
LMHFDP_103105	LiM1	AB2L05_04700	1		3.92787		n.d.	n.d.	n.d.
LMHFDP_103110	LiM1	AB2L05_04705	1		0		n.d.	n.d.	n.d.
LMHFDP_103115	LiM1	AB2L05_04710	1		16.8179		n.d.	n.d.	n.d.
LMHFDP_103120	LiM1	AB2L05_04715	1		3.51198		n.d.	n.d.	n.d.
LMHFDP_103125	LiM1	AB2L05_04720	1		8.44863		n.d.	n.d.	n.d.
LMHFDP_103130	LiM1	AB2L05_04725	1		11.1249		n.d.	n.d.	n.d.
LMHFDP_103135	LiM1	AB2L05_04730	1		0		n.d.	n.d.	n.d.
LMHFDP_103140	LiM1	AB2L05_04735	1		0		n.d.	n.d.	n.d.
LMHFDP_103145	LiM1	AB2L05_04740	1		1.2037		n.d.	n.d.	n.d.
LMHFDP_103150	LiM1	AB2L05_04745	1		6.74618		n.d.	n.d.	n.d.
LMHFDP_103155	LiM1	AB2L05_04750	1		8.13271		0	0.622259	1.05861
LMHFDP_103160	LiM1	AB2L05_04755	1		3.6628		n.d.	n.d.	n.d.
LMHFDP_103165	LiM1	AB2L05_04760	1		2.2615		n.d.	n.d.	n.d.
LMHFDP_103170	LiM1	AB2L05_04765	1		3.28042		n.d.	n.d.	n.d.
LMHFDP_103175	LiM1	AB2L05_04775	1		4.65396		n.d.	n.d.	n.d.
LMHFDP_103180	LiM1	AB2L05_04780	1		3.60663		n.d.	n.d.	n.d.
LMHFDP_103185	LiM1	AB2L05_04785	1		5.30699		n.d.	n.d.	n.d.
LMHFDP_103190	LiM1	AB2L05_04790	1		7.05162		n.d.	n.d.	n.d.
LMHFDP_103195	LiM1	AB2L05_04795	1		3.99207		n.d.	n.d.	n.d.
LMHFDP_103200	LiM1	AB2L05_04800	1		4.9444		n.d.	n.d.	n.d.
LMHFDP_103205	LiM1	AB2L05_04805	0.986		0		n.d.	n.d.	n.d.
LMHFDP_103210	LiM1	AB2L05_04810	1		0		n.d.	n.d.	n.d.
LMHFDP_103215	LiM1	AB2L05_04815	1		2.93144		n.d.	n.d.	n.d.
LMHFDP_103220	LiM1	AB2L05_04820	1		5.37871		n.d.	n.d.	n.d.
LMHFDP_103225	LiM1	AB2L05_04825	1		4.63538		n.d.	n.d.	n.d.
LMHFDP_103230	LiM1	AB2L05_04830	1		7.23055		n.d.	n.d.	n.d.
LMHFDP_103235	LiM1	AB2L05_04835	1		5.46626		n.d.	n.d.	n.d.
LMHFDP_103240	LiM1	AB2L05_04840	1		0		n.d.	n.d.	n.d.
LMHFDP_103245	LiM1	AB2L05_04845	1		3.36675		n.d.	n.d.	n.d.
LMHFDP_103250	LiM1	AB2L05_04850	1		4.59259		n.d.	n.d.	n.d.
LMHFDP_103255	LiM1	AB2L05_04855	1		1.1846		n.d.	n.d.	n.d.
LMHFDP_103260	LiM1	AB2L05_04860	1		3.87686		n.d.	n.d.	n.d.
LMHFDP_103265	LiM1	AB2L05_04870	1		2.35054		n.d.	n.d.	n.d.
LMHFDP_103270	LiM1	AB2L05_04875	1		6.365		n.d.	n.d.	n.d.
LMHFDP_103275	LiM1	AB2L05_04880	1		0		n.d.	n.d.	n.d.
LMHFDP_103280	LiM1	AB2L05_04885	1		10.716		n.d.	n.d.	n.d.
LMHFDP_103285	LiM1	AB2L05_04890	1		5.05963		n.d.	n.d.	n.d.
LMHFDP_103290	LiM1	AB2L05_04895	1		2.97774		n.d.	n.d.	n.d.
LMHFDP_103295	LiM1	AB2L05_04900	1		6.78451		n.d.	n.d.	n.d.
LMHFDP_103300	LiM1	AB2L05_04905	1		5.28351		n.d.	n.d.	n.d.
LMHFDP_103305	LiM1	AB2L05_04910	1		6.8783		n.d.	n.d.	n.d.
LMHFDP_103310	LiM1	AB2L05_04915	1		3.77871		n.d.	n.d.	n.d.
LMHFDP_103315	LiM1	AB2L05_04920	1		0		n.d.	n.d.	n.d.
LMHFDP_103320	LiM1	AB2L05_04925	1		9.37968		0	3.17316	9.34717
LMHFDP_103325	LiM1	AB2L05_04930	1		32.6504		0	3.91208	4.84667
LMHFDP_103330	LiM1	AB2L05_04935	1		12.5252		n.d.	n.d.	n.d.
LMHFDP_103335	LiM1	AB2L05_04940	1		6.68325		n.d.	n.d.	n.d.
LMHFDP_103340	LiM1	AB2L05_04945	1		2.94107		n.d.	n.d.	n.d.
LMHFDP_103345	LiM1	AB2L05_04950	1		2.68935		n.d.	n.d.	n.d.
LMHFDP_103350	LiM1	AB2L05_04955	1		5.39491		n.d.	n.d.	n.d.
LMHFDP_103355	LiM1	AB2L05_04960	1		2.97527		n.d.	n.d.	n.d.
LMHFDP_103360	LiM1	AB2L05_04965	1		2.80958		n.d.	n.d.	n.d.
LMHFDP_103365	LiM1	AB2L05_04970	1		3.7651		n.d.	n.d.	n.d.
LMHFDP_103370	LiM1	AB2L05_04975	1		2.98518		n.d.	n.d.	n.d.
LMHFDP_103375	LiM1	AB2L05_04980	1		6.50131		n.d.	n.d.	n.d.
LMHFDP_103380	LiM1	AB2L05_04985	1		1.858		n.d.	n.d.	n.d.
LMHFDP_103385	LiM1	AB2L05_04990	1		1.85415		n.d.	n.d.	n.d.
LMHFDP_103390	LiM1	#N/A	#N/A		0		n.d.	n.d.	n.d.
LMHFDP_103395	LiM1	AB2L05_04995	1		0		n.d.	n.d.	n.d.
LMHFDP_103400	LiM1	AB2L05_05000	1		0		n.d.	n.d.	n.d.
LMHFDP_103405	LiM1	AB2L05_05005	1		5.01387		n.d.	n.d.	n.d.
LMHFDP_103410	LiM1	AB2L05_05010	1		2.47391		n.d.	n.d.	n.d.
LMHFDP_103415	LiM1	AB2L05_05015	1		2.3231		n.d.	n.d.	n.d.
LMHFDP_103420	LiM1	AB2L05_05020	1		2.59581		n.d.	n.d.	n.d.
LMHFDP_103425	LiM1	AB2L05_05025	1		3.9022		n.d.	n.d.	n.d.
LMHFDP_103430	LiM1	AB2L05_05030	1		4.89374		n.d.	n.d.	n.d.
LMHFDP_103435	LiM1	AB2L05_05035	1		4.81481		n.d.	n.d.	n.d.
LMHFDP_103440	LiM1	AB2L05_05040	1		1.44912		n.d.	n.d.	n.d.
LMHFDP_103445	LiM1	AB2L05_05045	1		5.68606		116.862	30.651	65.1678
LMHFDP_103450	LiM1	AB2L05_05050	1		1.44212		n.d.	n.d.	n.d.
LMHFDP_103455	LiM1	AB2L05_05055	1		0.715871		n.d.	n.d.	n.d.
LMHFDP_103460	LiM1	AB2L05_05060	1		1.49259		n.d.	n.d.	n.d.
LMHFDP_103465	LiM1	AB2L05_05065	1		0.775372		n.d.	n.d.	n.d.
LMHFDP_103470	LiM1	AB2L05_05070	1		1.02584		n.d.	n.d.	n.d.
LMHFDP_103475	LiM1	AB2L05_05075	1		1.49259		n.d.	n.d.	n.d.
LMHFDP_103480	LiM1	AB2L05_05080	1		1.57946		n.d.	n.d.	n.d.
LMHFDP_103485	LiM1	AB2L05_05085	1		5.09417		n.d.	n.d.	n.d.
LMHFDP_103490	LiM1	AB2L05_05090	1		6.09221		n.d.	n.d.	n.d.
LMHFDP_103495	LiM1	AB2L05_05100	1		9.41927		0	0.361946	1.35311
LMHFDP_103500	LiM1	AB2L05_05105	1		0		n.d.	n.d.	n.d.
LMHFDP_103505	LiM1	AB2L05_05110	1		13.9495		0	0	2.79543
LMHFDP_103510	LiM1	AB2L05_05115	1		0		n.d.	n.d.	n.d.
LMHFDP_103515	LiM1	AB2L05_05120	1		0		n.d.	n.d.	n.d.
LMHFDP_103520	LiM1	AB2L05_05125	1		9.04601		n.d.	n.d.	n.d.
LMHFDP_103525	LiM1	AB2L05_05130	1		14.6812		n.d.	n.d.	n.d.
LMHFDP_103530	LiM1	AB2L05_05135	1		1.1329		n.d.	n.d.	n.d.
LMHFDP_103535	LiM1	AB2L05_05140	0.993		0		n.d.	n.d.	n.d.
LMHFDP_103540	LiM1	AB2L05_05145	1		12.1844		n.d.	n.d.	n.d.
LMHFDP_103545	LiM1	AB2L05_05150	1		2.75132		0	0	0.661892
LMHFDP_103550	LiM1	AB2L05_05155	1		5.05963		n.d.	n.d.	n.d.
LMHFDP_103555	LiM1	#N/A	#N/A		0		n.d.	n.d.	n.d.
LMHFDP_103560	LiM1	#N/A	#N/A		0		n.d.	n.d.	n.d.
LMHFDP_103565	LiM1	AB2L05_05170	1		3.84358		n.d.	n.d.	n.d.
LMHFDP_103570	LiM1	AB2L05_05175	1		140.967		78.1554	671.797	1630.96
LMHFDP_103575	LiM1	#N/A	#N/A		0		n.d.	n.d.	n.d.
LMHFDP_103580	LiM1	AB2L05_05180	1		0		n.d.	n.d.	n.d.
LMHFDP_103585	LiM1	#N/A	#N/A		3.1842		n.d.	n.d.	n.d.
LMHFDP_103590	LiM1	#N/A	#N/A		0		n.d.	n.d.	n.d.
LMHFDP_103595	LiM1	AB2L05_05195	1		5.8533		n.d.	n.d.	n.d.
LMHFDP_103600	LiM1	AB2L05_05200	1		0		n.d.	n.d.	n.d.
LMHFDP_103605	LiM1	AB2L05_05205	1		1.53875		n.d.	n.d.	n.d.
LMHFDP_103610	LiM1	AB2L05_05210	0.997		1.75599		n.d.	n.d.	n.d.
LMHFDP_103615	LiM1	AB2L05_05215	1		5.92298		n.d.	n.d.	n.d.
LMHFDP_103620	LiM1	AB2L05_05220	1		1.51532		n.d.	n.d.	n.d.
LMHFDP_103625	LiM1	AB2L05_05225	1		0.761527		n.d.	n.d.	n.d.
LMHFDP_103630	LiM1	AB2L05_05230	1		1.11805		n.d.	n.d.	n.d.
LMHFDP_103635	LiM1	AB2L05_05235	1		15.1149		n.d.	n.d.	n.d.
LMHFDP_103640	LiM1	AB2L05_05240	1		2.97033		n.d.	n.d.	n.d.
LMHFDP_103645	LiM1	AB2L05_05245	1		0		n.d.	n.d.	n.d.
LMHFDP_103650	LiM1	AB2L05_05250	1		2.21125		n.d.	n.d.	n.d.
LMHFDP_103655	LiM1	AB2L05_05255	1		2.13227		n.d.	n.d.	n.d.
LMHFDP_103660	LiM1	AB2L05_05260	1		1.32088		n.d.	n.d.	n.d.
LMHFDP_103665	LiM1	AB2L05_05265	1		3.80278		n.d.	n.d.	n.d.
LMHFDP_103670	LiM1	AB2L05_05270	1		3.17573		n.d.	n.d.	n.d.
LMHFDP_103675	LiM1	AB2L05_05275	1		4.3739		n.d.	n.d.	n.d.
LMHFDP_103680	LiM1	AB2L05_05280	1		4.81481		n.d.	n.d.	n.d.
LMHFDP_103685	LiM1	AB2L05_05285	1		5.8533		n.d.	n.d.	n.d.
LMHFDP_103690	LiM1	AB2L05_05290	1		5.48459		n.d.	n.d.	n.d.
LMHFDP_103695	LiM1	AB2L05_05295	1		10.8552		n.d.	n.d.	n.d.
LMHFDP_103700	LiM1	AB2L05_05300	0.997		6.05105		n.d.	n.d.	n.d.
LMHFDP_103705	LiM1	AB2L05_05305	1		4.02316		n.d.	n.d.	n.d.
LMHFDP_103710	LiM1	AB2L05_05310	1		3.39225		n.d.	n.d.	n.d.
LMHFDP_103715	LiM1	AB2L05_05315	1		0		n.d.	n.d.	n.d.
LMHFDP_103720	LiM1	AB2L05_05320	1		7.28094		0	6.16902	9.04632
LMHFDP_103725	LiM1	AB2L05_05325	1		14.4912		n.d.	n.d.	n.d.
LMHFDP_103730	LiM1	AB2L05_05330	1		40.8276		0.863194	50.3668	60.6736
LMHFDP_103735	LiM1	AB2L05_05335	1		4.81481		n.d.	n.d.	n.d.
LMHFDP_103740	LiM1	AB2L05_05340	1		2.92665		n.d.	n.d.	n.d.
LMHFDP_103745	LiM1	AB2L05_05345	1		1.97795		n.d.	n.d.	n.d.
LMHFDP_103750	LiM1	AB2L05_05350	1		2.29042		n.d.	n.d.	n.d.
LMHFDP_103755	LiM1	AB2L05_05355	1		1.92841		n.d.	n.d.	n.d.
LMHFDP_103760	LiM1	AB2L05_05360	1		0		n.d.	n.d.	n.d.
LMHFDP_103765	LiM1	AB2L05_05365	1		3.06173		n.d.	n.d.	n.d.
LMHFDP_103770	LiM1	AB2L05_05370	1		7.46296		n.d.	n.d.	n.d.
LMHFDP_103775	LiM1	AB2L05_05375	1		9.27076		n.d.	n.d.	n.d.
LMHFDP_103780	LiM1	AB2L05_05380	1		3.17573		n.d.	n.d.	n.d.
LMHFDP_103785	LiM1	AB2L05_05385	1		5.8533		n.d.	n.d.	n.d.
LMHFDP_103790	LiM1	AB2L05_05390	1		32.8876		0	0	5.49099
LMHFDP_103795	LiM1	AB2L05_05395	1		0		n.d.	n.d.	n.d.
LMHFDP_103800	LiM1	AB2L05_05400	1		5.63242		n.d.	n.d.	n.d.
LMHFDP_103805	LiM1	AB2L05_05405	1		6.7335		0	1.2822	4.18719
LMHFDP_103810	LiM1	AB2L05_05410	1		5.11746		n.d.	n.d.	n.d.
LMHFDP_103815	LiM1	AB2L05_05415	1		2.87037		0.440518	0	2.25489
LMHFDP_103820	LiM1	AB2L05_05420	1		1.40149		n.d.	n.d.	n.d.
LMHFDP_103825	LiM1	AB2L05_05425	1		4.93419		n.d.	n.d.	n.d.
LMHFDP_103830	LiM1	AB2L05_05430	1		6.03067		n.d.	n.d.	n.d.
LMHFDP_103835	LiM1	AB2L05_05435	1		9.18518		n.d.	n.d.	n.d.
LMHFDP_103840	LiM1	AB2L05_05440	1		9.97436		n.d.	n.d.	n.d.
LMHFDP_103845	LiM1	AB2L05_05445	1		10.3962		n.d.	n.d.	n.d.
LMHFDP_103850	LiM1	AB2L05_05450	1		6.39682		n.d.	n.d.	n.d.
LMHFDP_103855	LiM1	AB2L05_05455	1		3.02297		n.d.	n.d.	n.d.
LMHFDP_103860	LiM1	AB2L05_05460	1		5.42761		n.d.	n.d.	n.d.
LMHFDP_103865	LiM1	AB2L05_05465	1		3.94518		n.d.	n.d.	n.d.
LMHFDP_103870	LiM1	AB2L05_05470	1		4.03403		n.d.	n.d.	n.d.
LMHFDP_103875	LiM1	AB2L05_05475	1		8.67066		n.d.	n.d.	n.d.
LMHFDP_103880	LiM1	AB2L05_05480	1		11.9407		n.d.	n.d.	n.d.
LMHFDP_103885	LiM1	AB2L05_05485	1		9.97619		n.d.	n.d.	n.d.
LMHFDP_103890	LiM1	AB2L05_05490	1		6.8363		n.d.	n.d.	n.d.
LMHFDP_103895	LiM1	AB2L05_05495	1		370.384		n.d.	n.d.	n.d.
LMHFDP_103900	LiM1	AB2L05_05500	1		9.81046		0	10.4203	21.1248
LMHFDP_103905	LiM1	AB2L05_05505	1		1.29791		n.d.	n.d.	n.d.
LMHFDP_103910	LiM1	AB2L05_05510	1		5.19162		n.d.	n.d.	n.d.
LMHFDP_103915	LiM1	AB2L05_05515	1		2.8612		n.d.	n.d.	n.d.
LMHFDP_103920	LiM1	AB2L05_05520	1		7.67893		n.d.	n.d.	n.d.
LMHFDP_103925	LiM1	AB2L05_05525	1		9.10972		n.d.	n.d.	n.d.
LMHFDP_103930	LiM1	AB2L05_05530	0.998		3.82016		n.d.	n.d.	n.d.
LMHFDP_103935	LiM1	AB2L05_05535	1		1.84271		n.d.	n.d.	n.d.
LMHFDP_103940	LiM1	AB2L05_05540	1		6.36651		n.d.	n.d.	n.d.
LMHFDP_103945	LiM1	AB2L05_05545	1		4.04771		n.d.	n.d.	n.d.
LMHFDP_103950	LiM1	#N/A	#N/A		0		n.d.	n.d.	n.d.
LMHFDP_103955	LiM1	AB2L05_05550	0.999		5.50772		n.d.	n.d.	n.d.
LMHFDP_103960	LiM1	AB2L05_05555	1		1.17527		n.d.	n.d.	n.d.
LMHFDP_103965	LiM1	AB2L05_05560	1		0.817859		n.d.	n.d.	n.d.
LMHFDP_103970	LiM1	AB2L05_05565	1		0		n.d.	n.d.	n.d.
LMHFDP_103975	LiM1	AB2L05_05570	1		2.40741		n.d.	n.d.	n.d.
LMHFDP_103980	LiM1	AB2L05_05575	0.993		1.88936		n.d.	n.d.	n.d.
LMHFDP_103985	LiM1	AB2L05_05580	1		0		n.d.	n.d.	n.d.
LMHFDP_103990	LiM1	AB2L05_05585	1		0		n.d.	n.d.	n.d.
LMHFDP_103995	LiM1	AB2L05_05590	1		0		n.d.	n.d.	n.d.
LMHFDP_104000	LiM1	AB2L05_05595	1		2.46709		n.d.	n.d.	n.d.
LMHFDP_104005	LiM1	AB2L05_05600	1		0		n.d.	n.d.	n.d.
LMHFDP_104010	LiM1	#N/A	#N/A		0		n.d.	n.d.	n.d.
LMHFDP_104015	LiM1	AB2L05_05610	0.996		2.21125		n.d.	n.d.	n.d.
LMHFDP_104020	LiM1	AB2L05_05615	1		1.30357		n.d.	n.d.	n.d.
LMHFDP_104025	LiM1	AB2L05_05620	1		2.27877		n.d.	n.d.	n.d.
LMHFDP_104030	LiM1	AB2L05_05625	1		5.66807		n.d.	n.d.	n.d.
LMHFDP_104035	LiM1	AB2L05_05630	1		5.52812		n.d.	n.d.	n.d.
LMHFDP_104040	LiM1	AB2L05_05635	1		0		n.d.	n.d.	n.d.
LMHFDP_104045	LiM1	AB2L05_05640	1		1.73557		n.d.	n.d.	n.d.
LMHFDP_104050	LiM1	AB2L05_05645	1		7.40128		n.d.	n.d.	n.d.
LMHFDP_104055	LiM1	AB2L05_05650	0.994		6.82328		n.d.	n.d.	n.d.
LMHFDP_104060	LiM1	AB2L05_05655	1		0		n.d.	n.d.	n.d.
LMHFDP_104065	LiM1	AB2L05_05660	1		5.4942		n.d.	n.d.	n.d.
LMHFDP_104070	LiM1	#N/A	#N/A		4.08929		n.d.	n.d.	n.d.
LMHFDP_104075	LiM1	AB2L05_05665	1		0		n.d.	n.d.	n.d.
LMHFDP_104080	LiM1	AB2L05_05670	1		0.739823		n.d.	n.d.	n.d.
LMHFDP_104085	LiM1	AB2L05_05675	0.997		0		n.d.	n.d.	n.d.
LMHFDP_104090	LiM1	#N/A	#N/A		0		n.d.	n.d.	n.d.
LMHFDP_104095	LiM1	#N/A	#N/A		0		n.d.	n.d.	n.d.
LMHFDP_104100	LiM1	#N/A	#N/A		0		n.d.	n.d.	n.d.
LMHFDP_104105	LiM1	AB2L05_05680	0.995		0		n.d.	n.d.	n.d.
LMHFDP_104110	LiM1	AB2L05_05685	1		1.44912		n.d.	n.d.	n.d.
LMHFDP_104115	LiM1	AB2L05_05690	0.995		0		n.d.	n.d.	n.d.
LMHFDP_104120	LiM1	AB2L05_05695	1		2.40741		n.d.	n.d.	n.d.
LMHFDP_104125	LiM1	AB2L05_05700	1		5.11381		n.d.	n.d.	n.d.
LMHFDP_104130	LiM1	AB2L05_05705	1		7.08164		n.d.	n.d.	n.d.
LMHFDP_104135	LiM1	AB2L05_05710	1		4.91388		n.d.	n.d.	n.d.
LMHFDP_104140	LiM1	AB2L05_05715	1		1.07768		n.d.	n.d.	n.d.
LMHFDP_104145	LiM1	AB2L05_05720	1		3.83535		n.d.	n.d.	n.d.
LMHFDP_104150	LiM1	AB2L05_05725	1		8.44863		n.d.	n.d.	n.d.
LMHFDP_104155	LiM1	AB2L05_05730	0.998		2.69543		n.d.	n.d.	n.d.
LMHFDP_104160	LiM1	AB2L05_05735	1		24.8765		0	1.0081	3.56186
LMHFDP_104165	LiM1	AB2L05_05740	1		13.5076		n.d.	n.d.	n.d.
LMHFDP_104170	LiM1	AB2L05_05745	1		3.01534		0	0	0.630442
LMHFDP_104175	LiM1	AB2L05_05750	1		93.287		n.d.	n.d.	n.d.
LMHFDP_104180	LiM1	AB2L05_05755	1		14.2152		n.d.	n.d.	n.d.
LMHFDP_104185	LiM1	AB2L05_05760	1		55.2055		5.55517	131.14	225.495
LMHFDP_104190	LiM1	AB2L05_05765	1		4.14609		n.d.	n.d.	n.d.
LMHFDP_104195	LiM1	AB2L05_05770	1		1.13075		n.d.	n.d.	n.d.
LMHFDP_104200	LiM1	AB2L05_05775	1		2.89824		n.d.	n.d.	n.d.
LMHFDP_104205	LiM1	AB2L05_05780	1		4.43344		n.d.	n.d.	n.d.
LMHFDP_104210	LiM1	AB2L05_05785	1		2.70152		n.d.	n.d.	n.d.
LMHFDP_104215	LiM1	AB2L05_05790	1		0		n.d.	n.d.	n.d.
LMHFDP_104220	LiM1	AB2L05_05795	1		3.71292		n.d.	n.d.	n.d.
LMHFDP_104225	LiM1	AB2L05_05800	1		2.87037		n.d.	n.d.	n.d.
LMHFDP_104230	LiM1	AB2L05_05805	1		0.944678		n.d.	n.d.	n.d.
LMHFDP_104235	LiM1	AB2L05_05810	1		0		n.d.	n.d.	n.d.
LMHFDP_104240	LiM1	AB2L05_05815	1		6.15502		n.d.	n.d.	n.d.
LMHFDP_104245	LiM1	AB2L05_05820	1		3.85683		n.d.	n.d.	n.d.
LMHFDP_104250	LiM1	AB2L05_05825	1		4.53675		0	2.91355	4.57397
LMHFDP_104255	LiM1	AB2L05_05830	1		5.91126		n.d.	n.d.	n.d.
LMHFDP_104260	LiM1	AB2L05_05835	1		6.62323		n.d.	n.d.	n.d.
LMHFDP_104265	LiM1	AB2L05_05840	1		2.82956		n.d.	n.d.	n.d.
LMHFDP_104270	LiM1	AB2L05_05845	1		4.02316		n.d.	n.d.	n.d.
LMHFDP_104275	LiM1	AB2L05_05850	1		3.86015		n.d.	n.d.	n.d.
LMHFDP_104280	LiM1	#N/A	#N/A		0		n.d.	n.d.	n.d.
LMHFDP_104285	LiM1	AB2L05_05855	1		2.6773		n.d.	n.d.	n.d.
LMHFDP_104290	LiM1	AB2L05_05860	1		3.03064		n.d.	n.d.	n.d.
LMHFDP_104295	LiM1	AB2L05_05865	1		3.89372		n.d.	n.d.	n.d.
LMHFDP_104300	LiM1	AB2L05_05870	1		0		n.d.	n.d.	n.d.
LMHFDP_104305	LiM1	AB2L05_05875	1		1.07381		n.d.	n.d.	n.d.
LMHFDP_104310	LiM1	#N/A	#N/A		0		n.d.	n.d.	n.d.
LMHFDP_104315	LiM1	AB2L05_05880	1		6.30673		n.d.	n.d.	n.d.
LMHFDP_104320	LiM1	#N/A	#N/A		1.68654		n.d.	n.d.	n.d.
LMHFDP_104325	LiM1	#N/A	#N/A		3.73148		n.d.	n.d.	n.d.
LMHFDP_104330	LiM1	AB2L05_05890	1		1.67707		n.d.	n.d.	n.d.
LMHFDP_104335	LiM1	AB2L05_05895	1		0		n.d.	n.d.	n.d.
LMHFDP_104340	LiM1	AB2L05_05900	1		0		n.d.	n.d.	n.d.
LMHFDP_104345	LiM1	AB2L05_05905	1		0		n.d.	n.d.	n.d.
LMHFDP_104350	LiM1	AB2L05_05910	1		2.11715		n.d.	n.d.	n.d.
LMHFDP_104355	LiM1	AB2L05_05915	1		2.08754		n.d.	n.d.	n.d.
LMHFDP_104360	LiM1	AB2L05_05920	1		0		n.d.	n.d.	n.d.
LMHFDP_104365	LiM1	AB2L05_05925	1		0		n.d.	n.d.	n.d.
LMHFDP_104370	LiM1	#N/A	#N/A		0		n.d.	n.d.	n.d.
LMHFDP_104375	LiM1	AB2L05_05930	1		0		n.d.	n.d.	n.d.
LMHFDP_104380	LiM1	AB2L05_05935	1		0		n.d.	n.d.	n.d.
LMHFDP_104385	LiM1	AB2L05_05940	1		2.57343		n.d.	n.d.	n.d.
LMHFDP_104390	LiM1	AB2L05_05945	1		0		n.d.	n.d.	n.d.
LMHFDP_104395	LiM1	AB2L05_05950	1		0		n.d.	n.d.	n.d.
LMHFDP_104400	LiM1	AB2L05_05955	1		0		n.d.	n.d.	n.d.
LMHFDP_104405	LiM1	AB2L05_05960	1		0		n.d.	n.d.	n.d.
LMHFDP_104410	LiM1	AB2L05_05965	1		0.675381		n.d.	n.d.	n.d.
LMHFDP_104415	LiM1	AB2L05_05970	1		2.2058		n.d.	n.d.	n.d.
LMHFDP_104420	LiM1	AB2L05_05975	1		3.61111		n.d.	n.d.	n.d.
LMHFDP_104425	LiM1	#N/A	#N/A		0		n.d.	n.d.	n.d.
LMHFDP_104430	LiM1	AB2L05_05980	1		1.3631		n.d.	n.d.	n.d.
LMHFDP_104435	LiM1	#N/A	#N/A		0		n.d.	n.d.	n.d.
LMHFDP_104440	LiM1	AB2L05_05990	1		15.1149		n.d.	n.d.	n.d.
LMHFDP_104445	LiM1	AB2L05_05995	1		0		n.d.	n.d.	n.d.
LMHFDP_104450	LiM1	AB2L05_06000	1		4.73839		n.d.	n.d.	n.d.
LMHFDP_104455	LiM1	AB2L05_06005	1		10.6614		n.d.	n.d.	n.d.
LMHFDP_104460	LiM1	AB2L05_06010	1		5.81529		n.d.	n.d.	n.d.
LMHFDP_104465	LiM1	AB2L05_06015	1		7.12643		0	0	0
LMHFDP_104470	LiM1	AB2L05_06020	1		0		n.d.	n.d.	n.d.
LMHFDP_104475	LiM1	AB2L05_06025	1		2.34132		n.d.	n.d.	n.d.
LMHFDP_104480	LiM1	AB2L05_06030	1		1.49259		n.d.	n.d.	n.d.
LMHFDP_104485	LiM1	AB2L05_06035	1		5.97037		n.d.	n.d.	n.d.
LMHFDP_104490	LiM1	AB2L05_06040	1		6.2377		n.d.	n.d.	n.d.
LMHFDP_104495	LiM1	AB2L05_06045	1		0		n.d.	n.d.	n.d.
LMHFDP_104500	LiM1	AB2L05_06050	1		7.02396		n.d.	n.d.	n.d.
LMHFDP_104505	LiM1	AB2L05_06055	1		2.36919		n.d.	n.d.	n.d.
LMHFDP_104510	LiM1	AB2L05_06060	1		22.1125		n.d.	n.d.	n.d.
LMHFDP_104515	LiM1	AB2L05_06065	1		6.76742		n.d.	n.d.	n.d.
LMHFDP_104520	LiM1	AB2L05_06070	1		3.44709		n.d.	n.d.	n.d.
LMHFDP_104525	LiM1	AB2L05_06075	1		6.92217		n.d.	n.d.	n.d.
LMHFDP_104530	LiM1	AB2L05_06080	1		5.28351		n.d.	n.d.	n.d.
LMHFDP_104535	LiM1	AB2L05_06085	1		0.501712		n.d.	n.d.	n.d.
LMHFDP_104540	LiM1	AB2L05_06090	1		0		n.d.	n.d.	n.d.
LMHFDP_104545	LiM1	AB2L05_06095	1		4.14609		n.d.	n.d.	n.d.
LMHFDP_104550	LiM1	AB2L05_06100	1		4.54366		n.d.	n.d.	n.d.
LMHFDP_104555	LiM1	AB2L05_06105	1		1.70339		n.d.	n.d.	n.d.
LMHFDP_104560	LiM1	AB2L05_06110	1		3.68997		n.d.	n.d.	n.d.
LMHFDP_104565	LiM1	#N/A	#N/A		1.57946		n.d.	n.d.	n.d.
LMHFDP_104570	LiM1	AB2L05_06115	1		7.46296		n.d.	n.d.	n.d.
LMHFDP_104575	LiM1	AB2L05_06120	1		1.07768		n.d.	n.d.	n.d.
LMHFDP_104580	LiM1	AB2L05_06125	1		5.91126		n.d.	n.d.	n.d.
LMHFDP_104585	LiM1	AB2L05_06130	1		3.44709		n.d.	n.d.	n.d.
LMHFDP_104590	LiM1	AB2L05_06135	1		4.27677		n.d.	n.d.	n.d.
LMHFDP_104595	LiM1	AB2L05_06140	1		0.482259		n.d.	n.d.	n.d.
LMHFDP_104600	LiM1	AB2L05_06145	1		4.77084		n.d.	n.d.	n.d.
LMHFDP_104605	LiM1	AB2L05_06150	1		7.42583		n.d.	n.d.	n.d.
LMHFDP_104610	LiM1	AB2L05_06155	1		3.9022		n.d.	n.d.	n.d.
LMHFDP_104615	LiM1	AB2L05_06160	1		17.4665		0	0.313689	0.0790225
LMHFDP_104620	LiM1	AB2L05_06165	1		0		n.d.	n.d.	n.d.
LMHFDP_104625	LiM1	AB2L05_06170	1		4.31385		n.d.	n.d.	n.d.
LMHFDP_104630	LiM1	AB2L05_06175	1		0		n.d.	n.d.	n.d.
LMHFDP_104635	LiM1	AB2L05_06180	1		0.750046		n.d.	n.d.	n.d.
LMHFDP_104640	LiM1	AB2L05_06185	1		4.17508		n.d.	n.d.	n.d.
LMHFDP_104645	LiM1	AB2L05_06190	1		7.42173		n.d.	n.d.	n.d.
LMHFDP_104650	LiM1	AB2L05_06195	1		6.24515		n.d.	n.d.	n.d.
LMHFDP_104655	LiM1	AB2L05_06200	1		5.76847		n.d.	n.d.	n.d.
LMHFDP_104660	LiM1	AB2L05_06205	1		5.76538		n.d.	n.d.	n.d.
LMHFDP_104665	LiM1	AB2L05_06210	1		5.42761		n.d.	n.d.	n.d.
LMHFDP_104670	LiM1	AB2L05_06215	1		2.48765		n.d.	n.d.	n.d.
LMHFDP_104675	LiM1	AB2L05_06220	1		5.2219		n.d.	n.d.	n.d.
LMHFDP_104680	LiM1	AB2L05_06225	1		6.80168		n.d.	n.d.	n.d.
LMHFDP_104685	LiM1	AB2L05_06230	1		13.0602		n.d.	n.d.	n.d.
LMHFDP_104690	LiM1	AB2L05_06235	1		8.24636		n.d.	n.d.	n.d.
LMHFDP_104695	LiM1	AB2L05_06240	1		5.42761		n.d.	n.d.	n.d.
LMHFDP_104700	LiM1	AB2L05_06245	1		4.25586		n.d.	n.d.	n.d.
LMHFDP_104705	LiM1	AB2L05_06250	1		4.6303		n.d.	n.d.	n.d.
LMHFDP_104710	LiM1	AB2L05_06255	1		0		n.d.	n.d.	n.d.
LMHFDP_104715	LiM1	AB2L05_06260	1		3.68541		n.d.	n.d.	n.d.
LMHFDP_104720	LiM1	AB2L05_06265	1		3.39225		n.d.	n.d.	n.d.
LMHFDP_104725	LiM1	AB2L05_06270	1		6.99652		n.d.	n.d.	n.d.
LMHFDP_104730	LiM1	AB2L05_06275	1		6.63374		0	0.825062	3.78116
LMHFDP_104735	LiM1	AB2L05_06280	1		12.1349		0	0	4.5041
LMHFDP_104740	LiM1	AB2L05_06285	1		2.00348		n.d.	n.d.	n.d.
LMHFDP_104745	LiM1	AB2L05_06290	1		4.06147		n.d.	n.d.	n.d.
LMHFDP_104750	LiM1	AB2L05_06295	1		2.80738		n.d.	n.d.	n.d.
LMHFDP_104755	LiM1	AB2L05_06300	1		16.9465		0.0514864	1.66856	0.992552
LMHFDP_104760	LiM1	AB2L05_06305	1		2.66534		n.d.	n.d.	n.d.
LMHFDP_104765	LiM1	AB2L05_06310	1		2.03074		n.d.	n.d.	n.d.
LMHFDP_104770	LiM1	AB2L05_06315	1		0		n.d.	n.d.	n.d.
LMHFDP_104775	LiM1	AB2L05_06320	1		2.08027		n.d.	n.d.	n.d.
LMHFDP_104780	LiM1	AB2L05_06325	1		0.846861		n.d.	n.d.	n.d.
LMHFDP_104785	LiM1	AB2L05_06330	1		1.59351		n.d.	n.d.	n.d.
LMHFDP_104790	LiM1	AB2L05_06335	1		6.7335		n.d.	n.d.	n.d.
LMHFDP_104795	LiM1	AB2L05_06340	1		3.13131		n.d.	n.d.	n.d.
LMHFDP_104800	LiM1	AB2L05_06345	1		0		n.d.	n.d.	n.d.
LMHFDP_104805	LiM1	AB2L05_06350	1		3.28042		n.d.	n.d.	n.d.
LMHFDP_104810	LiM1	AB2L05_06355	1		1.53086		n.d.	n.d.	n.d.
LMHFDP_104815	LiM1	AB2L05_06360	1		1.58786		n.d.	n.d.	n.d.
LMHFDP_104820	LiM1	AB2L05_06365	1		0		n.d.	n.d.	n.d.
LMHFDP_104825	LiM1	AB2L05_06370	1		0		n.d.	n.d.	n.d.
LMHFDP_104830	LiM1	AB2L05_06375	1		2.48765		n.d.	n.d.	n.d.
LMHFDP_104835	LiM1	AB2L05_06380	1		7.16444		n.d.	n.d.	n.d.
LMHFDP_104840	LiM1	AB2L05_06385	1		4.05045		n.d.	n.d.	n.d.
LMHFDP_104845	LiM1	AB2L05_06390	1		1.47781		n.d.	n.d.	n.d.
LMHFDP_104850	LiM1	AB2L05_06395	1		6.98872		n.d.	n.d.	n.d.
LMHFDP_104855	LiM1	AB2L05_06400	1		0		n.d.	n.d.	n.d.
LMHFDP_104860	LiM1	AB2L05_06405	1		0		n.d.	n.d.	n.d.
LMHFDP_104865	LiM1	AB2L05_06410	1		9.95061		n.d.	n.d.	n.d.
LMHFDP_104870	LiM1	AB2L05_06415	1		5.29914		0	4.78473	6.69251
LMHFDP_104875	LiM1	AB2L05_06420	1		3.08546		n.d.	n.d.	n.d.
LMHFDP_104880	LiM1	AB2L05_06425	1		5.42761		n.d.	n.d.	n.d.
LMHFDP_104885	LiM1	AB2L05_06430	1		3.45507		n.d.	n.d.	n.d.
LMHFDP_104890	LiM1	#N/A	#N/A		0		n.d.	n.d.	n.d.
LMHFDP_104895	LiM1	AB2L05_06435	1		0		n.d.	n.d.	n.d.
LMHFDP_104900	LiM1	AB2L05_06440	1		1.67707		n.d.	n.d.	n.d.
LMHFDP_104905	LiM1	AB2L05_06445	1		2.07017		n.d.	n.d.	n.d.
LMHFDP_104910	LiM1	AB2L05_06450	1		1.64021		0	0	0.647966
LMHFDP_104915	LiM1	AB2L05_06455	1		0		n.d.	n.d.	n.d.
LMHFDP_104920	LiM1	AB2L05_06460	1		3.80278		n.d.	n.d.	n.d.
LMHFDP_104925	LiM1	AB2L05_06465	1		9.09613		0	3.63639	4.56791
LMHFDP_104930	LiM1	AB2L05_06470	1		0		n.d.	n.d.	n.d.
LMHFDP_104935	LiM1	AB2L05_06475	1		2.08754		n.d.	n.d.	n.d.
LMHFDP_104940	LiM1	AB2L05_06480	1		5.23716		n.d.	n.d.	n.d.
LMHFDP_104945	LiM1	AB2L05_06485	1		1.60063		n.d.	n.d.	n.d.
LMHFDP_104950	LiM1	AB2L05_06490	1		1.35076		n.d.	n.d.	n.d.
LMHFDP_104955	LiM1	AB2L05_06495	1		3.27143		n.d.	n.d.	n.d.
LMHFDP_104960	LiM1	AB2L05_06500	1		1.12648		n.d.	n.d.	n.d.
LMHFDP_104965	LiM1	AB2L05_06505	1		0		n.d.	n.d.	n.d.
LMHFDP_104970	LiM1	AB2L05_06510	1		0		n.d.	n.d.	n.d.
LMHFDP_104975	LiM1	AB2L05_06515	1		1.84271		n.d.	n.d.	n.d.
LMHFDP_104980	LiM1	AB2L05_06520	1		6.2846		0	11.5755	7.68006
LMHFDP_104985	LiM1	AB2L05_06525	1		2.45492		n.d.	n.d.	n.d.
LMHFDP_104990	LiM1	AB2L05_06530	1		6.12345		n.d.	n.d.	n.d.
LMHFDP_104995	LiM1	AB2L05_06535	1		1.97042		n.d.	n.d.	n.d.
LMHFDP_105000	LiM1	AB2L05_06540	1		2.58457		n.d.	n.d.	n.d.
LMHFDP_105005	LiM1	AB2L05_06545	1		4.18484		n.d.	n.d.	n.d.
LMHFDP_105010	LiM1	AB2L05_06550	1		4.06147		n.d.	n.d.	n.d.
LMHFDP_105015	LiM1	AB2L05_06555	0.997		0.875421		n.d.	n.d.	n.d.
LMHFDP_105020	LiM1	AB2L05_06560	0.997		0		n.d.	n.d.	n.d.
LMHFDP_105025	LiM1	AB2L05_06565	1		2.32084		n.d.	n.d.	n.d.
LMHFDP_105030	LiM1	AB2L05_06570	1		0		n.d.	n.d.	n.d.
LMHFDP_105035	LiM1	AB2L05_06575	1		0		n.d.	n.d.	n.d.
LMHFDP_105040	LiM1	AB2L05_06580	1		0		n.d.	n.d.	n.d.
LMHFDP_105045	LiM1	AB2L05_06585	1		0		n.d.	n.d.	n.d.
LMHFDP_105050	LiM1	AB2L05_06590	1		1.72554		n.d.	n.d.	n.d.
LMHFDP_105055	LiM1	AB2L05_06595	1		0		n.d.	n.d.	n.d.
LMHFDP_105060	LiM1	AB2L05_06600	1		2.96541		n.d.	n.d.	n.d.
LMHFDP_105065	LiM1	AB2L05_06605	1		0		n.d.	n.d.	n.d.
LMHFDP_105070	LiM1	AB2L05_06610	0.997		0.700747		n.d.	n.d.	n.d.
LMHFDP_105075	LiM1	AB2L05_06620	0.992		0		n.d.	n.d.	n.d.
LMHFDP_105080	LiM1	AB2L05_06625	1		1.7769		n.d.	n.d.	n.d.
LMHFDP_105085	LiM1	AB2L05_06630	1		1.92593		n.d.	n.d.	n.d.
LMHFDP_105090	LiM1	AB2L05_06635	1		0.820105		0	0	12.3004
LMHFDP_105095	LiM1	AB2L05_06640	1		1.7983		n.d.	n.d.	n.d.
LMHFDP_105100	LiM1	AB2L05_06645	1		7.62986		n.d.	n.d.	n.d.
LMHFDP_105105	LiM1	AB2L05_06650	1		4.59259		n.d.	n.d.	n.d.
LMHFDP_105110	LiM1	AB2L05_06655	1		13.0105		n.d.	n.d.	n.d.
LMHFDP_105115	LiM1	AB2L05_06660	1		4.00696		n.d.	n.d.	n.d.
LMHFDP_105120	LiM1	AB2L05_06665	1		3.9022		n.d.	n.d.	n.d.
LMHFDP_105125	LiM1	AB2L05_06670	1		2.92665		n.d.	n.d.	n.d.
LMHFDP_105130	LiM1	AB2L05_06675	1		9.43274		0	1.30682	0.731223
LMHFDP_105135	LiM1	AB2L05_06680	1		2.08754		n.d.	n.d.	n.d.
LMHFDP_105140	LiM1	AB2L05_06685	1		2.78989		n.d.	n.d.	n.d.
LMHFDP_105145	LiM1	AB2L05_06690	1		4.35793		n.d.	n.d.	n.d.
LMHFDP_105150	LiM1	AB2L05_06695	1		2.47391		n.d.	n.d.	n.d.
LMHFDP_105155	LiM1	AB2L05_06700	1		1.32675		n.d.	n.d.	n.d.
LMHFDP_105160	LiM1	AB2L05_06705	1		3.20988		n.d.	n.d.	n.d.
LMHFDP_105165	LiM1	AB2L05_06710	1		4.4555		n.d.	n.d.	n.d.
LMHFDP_105170	LiM1	AB2L05_06715	1		7.72982		n.d.	n.d.	n.d.
LMHFDP_105175	LiM1	AB2L05_06720	1		5.54867		n.d.	n.d.	n.d.
LMHFDP_105180	LiM1	AB2L05_06725	1		6.31785		n.d.	n.d.	n.d.
LMHFDP_105185	LiM1	#N/A	#N/A		7.02396		n.d.	n.d.	n.d.
LMHFDP_105190	LiM1	AB2L05_06735	1		1.16155		n.d.	n.d.	n.d.
LMHFDP_105195	LiM1	AB2L05_06740	1		1.40811		n.d.	n.d.	n.d.
LMHFDP_105200	LiM1	AB2L05_06745	1		0		n.d.	n.d.	n.d.
LMHFDP_105205	LiM1	AB2L05_06750	1		1.97694		n.d.	n.d.	n.d.
LMHFDP_105210	LiM1	AB2L05_06755	1		2.07785		n.d.	n.d.	n.d.
LMHFDP_105215	LiM1	AB2L05_06765	1		1.76638		n.d.	n.d.	n.d.
LMHFDP_105220	LiM1	AB2L05_06770	1		0		n.d.	n.d.	n.d.
LMHFDP_105225	LiM1	AB2L05_06775	1		4.56916		n.d.	n.d.	n.d.
LMHFDP_105230	LiM1	AB2L05_06780	1		22.2038		n.d.	n.d.	n.d.
LMHFDP_105235	LiM1	AB2L05_06785	1		0		n.d.	n.d.	n.d.
LMHFDP_105240	LiM1	AB2L05_06790	1		4.03403		n.d.	n.d.	n.d.
LMHFDP_105245	LiM1	AB2L05_06795	1		0		n.d.	n.d.	n.d.
LMHFDP_105250	LiM1	AB2L05_06800	1		4.4555		n.d.	n.d.	n.d.
LMHFDP_105255	LiM1	AB2L05_06805	1		12.8152		0	11.7862	17.5118
LMHFDP_105260	LiM1	AB2L05_06810	0.997		3.83946		n.d.	n.d.	n.d.
LMHFDP_105265	LiM1	AB2L05_06815	1		2.97527		n.d.	n.d.	n.d.
LMHFDP_105270	LiM1	AB2L05_06820	1		2.97033		n.d.	n.d.	n.d.
LMHFDP_105275	LiM1	AB2L05_06825	1		3.85185		n.d.	n.d.	n.d.
LMHFDP_105280	LiM1	AB2L05_06830	1		5.63242		n.d.	n.d.	n.d.
LMHFDP_105285	LiM1	AB2L05_06835	1		0		n.d.	n.d.	n.d.
LMHFDP_105290	LiM1	AB2L05_06840	1		7.24559		n.d.	n.d.	n.d.
LMHFDP_105295	LiM1	AB2L05_06845	1		5.3718		n.d.	n.d.	n.d.
LMHFDP_105300	LiM1	AB2L05_06850	1		92.2693		n.d.	n.d.	n.d.
LMHFDP_105305	LiM1	AB2L05_06855	1		10.3832		n.d.	n.d.	n.d.
LMHFDP_105310	LiM1	AB2L05_06860	1		28.6251		n.d.	n.d.	n.d.
LMHFDP_105315	LiM1	AB2L05_06865	1		20.8963		0	0	2.82073
LMHFDP_105320	LiM1	AB2L05_06870	1		11.6739		n.d.	n.d.	n.d.
LMHFDP_105325	LiM1	AB2L05_06875	1		5.57978		n.d.	n.d.	n.d.
LMHFDP_105330	LiM1	AB2L05_06880	1		13.313		0	0.647845	0.275162
LMHFDP_105335	LiM1	AB2L05_06885	1		10.5069		0	1.25392	2.41759
LMHFDP_105340	LiM1	AB2L05_06890	1		13.0929		n.d.	n.d.	n.d.
LMHFDP_105345	LiM1	AB2L05_06895	1		16.6357		n.d.	n.d.	n.d.
LMHFDP_105350	LiM1	AB2L05_06900	1		24.8765		n.d.	n.d.	n.d.
LMHFDP_105355	LiM1	AB2L05_06905	0.985		13.4166		n.d.	n.d.	n.d.
LMHFDP_105360	LiM1	AB2L05_06910	1		1.60063		n.d.	n.d.	n.d.
LMHFDP_105365	LiM1	AB2L05_06915	1		4.84084		n.d.	n.d.	n.d.
LMHFDP_105370	LiM1	AB2L05_06920	1		4.9881		n.d.	n.d.	n.d.
LMHFDP_105375	LiM1	AB2L05_06925	1		2.68331		n.d.	n.d.	n.d.
LMHFDP_105380	LiM1	AB2L05_06930	1		5.19162		n.d.	n.d.	n.d.
LMHFDP_105385	LiM1	AB2L05_06935	1		4.51324		n.d.	n.d.	n.d.
LMHFDP_105390	LiM1	AB2L05_06940	1		15.8505		0	6.58964	12.591
LMHFDP_105395	LiM1	AB2L05_06945	1		1.22847		n.d.	n.d.	n.d.
LMHFDP_105400	LiM1	AB2L05_06950	1		6.85724		n.d.	n.d.	n.d.
LMHFDP_105405	LiM1	#N/A	#N/A		0		n.d.	n.d.	n.d.
LMHFDP_105410	LiM1	AB2L05_06955	1		5.37871		n.d.	n.d.	n.d.
LMHFDP_105415	LiM1	AB2L05_06960	1		1.14375		n.d.	n.d.	n.d.
LMHFDP_105420	LiM1	AB2L05_06965	1		0		n.d.	n.d.	n.d.
LMHFDP_105425	LiM1	AB2L05_06970	1		2.50505		n.d.	n.d.	n.d.
LMHFDP_105430	LiM1	AB2L05_06975	1		3.57507		n.d.	n.d.	n.d.
LMHFDP_105435	LiM1	AB2L05_06980	1		4.38998		n.d.	n.d.	n.d.
LMHFDP_105440	LiM1	#N/A	#N/A		0		n.d.	n.d.	n.d.
LMHFDP_105445	LiM1	AB2L05_06990	1		12.3216		0.0345002	4.09053	5.30194
LMHFDP_105450	LiM1	AB2L05_06995	1		1.47781		0	7.43552	9.20397
LMHFDP_105455	LiM1	AB2L05_07000	1		0		n.d.	n.d.	n.d.
LMHFDP_105460	LiM1	AB2L05_07005	1		4.97531		n.d.	n.d.	n.d.
LMHFDP_105465	LiM1	AB2L05_07010	1		15.9028		n.d.	n.d.	n.d.
LMHFDP_105470	LiM1	AB2L05_07015	1		6.05105		n.d.	n.d.	n.d.
LMHFDP_105475	LiM1	AB2L05_07020	0.998		8.92124		n.d.	n.d.	n.d.
LMHFDP_105480	LiM1	AB2L05_07025	1		0		n.d.	n.d.	n.d.
LMHFDP_105485	LiM1	#N/A	#N/A		0		n.d.	n.d.	n.d.
LMHFDP_105490	LiM1	AB2L05_07030	1		15.3743		n.d.	n.d.	n.d.
LMHFDP_105495	LiM1	AB2L05_07035	1		10.8159		n.d.	n.d.	n.d.
LMHFDP_105500	LiM1	AB2L05_07040	1		3.59043		n.d.	n.d.	n.d.
LMHFDP_105505	LiM1	AB2L05_07045	1		3.71407		n.d.	n.d.	n.d.
LMHFDP_105510	LiM1	AB2L05_07050	1		11.2648		n.d.	n.d.	n.d.
LMHFDP_105515	LiM1	AB2L05_07055	1		11.4815		n.d.	n.d.	n.d.
LMHFDP_105520	LiM1	AB2L05_07060	1		40.7071		n.d.	n.d.	n.d.
LMHFDP_105525	LiM1	AB2L05_07065	1		23.37		0	3.13708	6.18018
LMHFDP_105530	LiM1	AB2L05_07070	1		3.43125		n.d.	n.d.	n.d.
LMHFDP_105535	LiM1	AB2L05_07075	1		34.028		2.84654	7.06001	12.6499
LMHFDP_105540	LiM1	AB2L05_07080	1		15.2651		0	6.05274	6.32296
LMHFDP_105545	LiM1	AB2L05_07085	1		38.0465		n.d.	n.d.	n.d.
LMHFDP_105550	LiM1	AB2L05_07090	1		26.3996		0	41.3066	40.6799
LMHFDP_105555	LiM1	AB2L05_07095	1		19.9872		0	57.3178	48.7434
LMHFDP_105560	LiM1	AB2L05_07100	1		14.2152		0	0.85041	0.981975
LMHFDP_105565	LiM1	AB2L05_07105	1		9.58207		n.d.	n.d.	n.d.
LMHFDP_105570	LiM1	AB2L05_07110	0.994		23.9453		n.d.	n.d.	n.d.
LMHFDP_105575	LiM1	AB2L05_07115	1		11.3721		n.d.	n.d.	n.d.
LMHFDP_105580	LiM1	AB2L05_07120	1		0		n.d.	n.d.	n.d.
LMHFDP_105585	LiM1	AB2L05_07125	1		0		n.d.	n.d.	n.d.
LMHFDP_105590	LiM1	AB2L05_07130	1		5.37871		n.d.	n.d.	n.d.
LMHFDP_105595	LiM1	AB2L05_07135	1		3.98025		n.d.	n.d.	n.d.
LMHFDP_105600	LiM1	AB2L05_07140	1		3.15559		n.d.	n.d.	n.d.
LMHFDP_105605	LiM1	AB2L05_07145	1		2.76406		n.d.	n.d.	n.d.
LMHFDP_105610	LiM1	AB2L05_07150	1		0.601852		0	1.39666	1.65298
LMHFDP_105615	LiM1	AB2L05_07155	1		1.10154		n.d.	n.d.	n.d.
LMHFDP_105620	LiM1	AB2L05_07160	1		2.92665		n.d.	n.d.	n.d.
LMHFDP_105625	LiM1	AB2L05_07165	1		1.34468		n.d.	n.d.	n.d.
LMHFDP_105630	LiM1	AB2L05_07170	1		11.4448		0	2.45719	2.46908
LMHFDP_105635	LiM1	AB2L05_07175	1		2.34132		n.d.	n.d.	n.d.
LMHFDP_105640	LiM1	AB2L05_07180	1		1.27572		n.d.	n.d.	n.d.
LMHFDP_105645	LiM1	AB2L05_07185	1		2.34132		n.d.	n.d.	n.d.
LMHFDP_105650	LiM1	AB2L05_07190	0.993		11.5705		n.d.	n.d.	n.d.
LMHFDP_105655	LiM1	AB2L05_07200	1		2.09487		n.d.	n.d.	n.d.
LMHFDP_105660	LiM1	AB2L05_07205	1		2.27877		n.d.	n.d.	n.d.
LMHFDP_105665	LiM1	AB2L05_07210	1		2.06587		n.d.	n.d.	n.d.
LMHFDP_105670	LiM1	AB2L05_07215	1		2.10224		n.d.	n.d.	n.d.
LMHFDP_105675	LiM1	AB2L05_07220	1		2.38815		n.d.	n.d.	n.d.
LMHFDP_105680	LiM1	AB2L05_07225	1		2.46032		n.d.	n.d.	n.d.
LMHFDP_105685	LiM1	#N/A	#N/A		0		n.d.	n.d.	n.d.
LMHFDP_105690	LiM1	AB2L05_07235	1		0		n.d.	n.d.	n.d.
LMHFDP_105695	LiM1	#N/A	#N/A		0		n.d.	n.d.	n.d.
LMHFDP_105700	LiM1	AB2L05_07245	1		7.08649		0	34.2821	26.195
LMHFDP_105705	LiM1	AB2L10_01785	0.533		3.98025		n.d.	n.d.	n.d.
LMHFDP_105710	LiM1	AB2L05_07255	1		8.2161		n.d.	n.d.	n.d.
LMHFDP_105715	LiM1	AB2L05_07260	1		9.7343		n.d.	n.d.	n.d.
LMHFDP_105720	LiM1	AB2L05_07265	1		2.76406		n.d.	n.d.	n.d.
LMHFDP_105725	LiM1	AB2L05_07270	1		7.10758		n.d.	n.d.	n.d.
LMHFDP_105730	LiM1	AB2L15_07315	0.393		10.5858		0	1.36261	3.88005
LMHFDP_105735	LiM1	AB2L05_07280	1		0		n.d.	n.d.	n.d.
LMHFDP_105740	LiM1	AB2L05_07285	1		7.37082		n.d.	n.d.	n.d.
LMHFDP_105745	LiM1	AB2L05_07290	1		12.1844		0	1.19533	8.07665
LMHFDP_105750	LiM1	AB2L05_07295	1		4.02723		n.d.	n.d.	n.d.
LMHFDP_105755	LiM1	#N/A	#N/A		0		n.d.	n.d.	n.d.
LMHFDP_105760	LiM1	AB2L05_07305	1		0		n.d.	n.d.	n.d.
LMHFDP_105765	LiM1	AB2L05_07310	1		2.08027		n.d.	n.d.	n.d.
LMHFDP_105770	LiM1	AB2L05_07315	1		0		n.d.	n.d.	n.d.
LMHFDP_105775	LiM1	AB2L05_07320	1		0		n.d.	n.d.	n.d.
LMHFDP_105780	LiM1	AB2L05_07325	1		0		n.d.	n.d.	n.d.
LMHFDP_105785	LiM1	AB2L05_07330	1		7.17592		n.d.	n.d.	n.d.
LMHFDP_105790	LiM1	AB2L05_07335	1		3.73148		n.d.	n.d.	n.d.
LMHFDP_105795	LiM1	AB2L05_07340	1		5.80452		n.d.	n.d.	n.d.
LMHFDP_105800	LiM1	AB2L05_07345	1		7.42583		n.d.	n.d.	n.d.
LMHFDP_105805	LiM1	AB2L05_07350	1		2.04465		n.d.	n.d.	n.d.
LMHFDP_105810	LiM1	AB2L05_07355	1		2.01022		n.d.	n.d.	n.d.
LMHFDP_105815	LiM1	AB2L05_07360	1		4.5402		n.d.	n.d.	n.d.
LMHFDP_105820	LiM1	AB2L05_07365	1		3.50511		n.d.	n.d.	n.d.
LMHFDP_105825	LiM1	AB2L05_07370	1		2.38815		n.d.	n.d.	n.d.
LMHFDP_105830	LiM1	AB2L05_07375	1		0		n.d.	n.d.	n.d.
LMHFDP_105835	LiM1	AB2L05_07380	1		0		n.d.	n.d.	n.d.
LMHFDP_105840	LiM1	#N/A	#N/A		0		n.d.	n.d.	n.d.
LMHFDP_105845	LiM1	AB2L05_07385	1		6.35146		n.d.	n.d.	n.d.
LMHFDP_105850	LiM1	AB2L05_07390	1		2.6773		n.d.	n.d.	n.d.
LMHFDP_105855	LiM1	AB2L05_07395	1		1.99678		n.d.	n.d.	n.d.
LMHFDP_105860	LiM1	AB2L05_07400	1		2.50856		n.d.	n.d.	n.d.
LMHFDP_105865	LiM1	AB2L05_07405	1		0.722805		n.d.	n.d.	n.d.
LMHFDP_105870	LiM1	AB2L05_07410	1		0		n.d.	n.d.	n.d.
LMHFDP_105875	LiM1	#N/A	#N/A		0		n.d.	n.d.	n.d.
LMHFDP_105880	LiM1	AB2L05_07415	1		1.28119		n.d.	n.d.	n.d.
LMHFDP_105885	LiM1	AB2L05_07420	1		0		n.d.	n.d.	n.d.
LMHFDP_105890	LiM1	AB2L05_07425	1		39.0731		6.14307	90.2888	189.173
LMHFDP_105895	LiM1	AB2L05_07430	1		2.48765		n.d.	n.d.	n.d.
LMHFDP_105900	LiM1	AB2L05_07435	1		0.608393		n.d.	n.d.	n.d.
LMHFDP_105905	LiM1	AB2L05_07440	1		1.58786		n.d.	n.d.	n.d.
LMHFDP_105910	LiM1	#N/A	#N/A		0		n.d.	n.d.	n.d.
LMHFDP_105915	LiM1	AB2L05_07450	1		5.65376		n.d.	n.d.	n.d.
LMHFDP_105920	LiM1	AB2L05_07455	1		2.88424		n.d.	n.d.	n.d.
LMHFDP_105925	LiM1	AB2L05_07460	1		5.99216		n.d.	n.d.	n.d.
LMHFDP_105930	LiM1	AB2L05_07465	1		0.789731		n.d.	n.d.	n.d.
LMHFDP_105935	LiM1	AB2L05_07470	1		0		0	6.23092	7.76584
LMHFDP_105940	LiM1	AB2L05_07475	1		6.16774		n.d.	n.d.	n.d.
LMHFDP_105945	LiM1	AB2L05_07480	1		5.05963		0	0.250236	0.582246
LMHFDP_105950	LiM1	AB2L05_07485	1		3.73927		n.d.	n.d.	n.d.
LMHFDP_105955	LiM1	AB2L05_07490	0.994		7.55743		n.d.	n.d.	n.d.
LMHFDP_105960	LiM1	AB2L05_07495	1		5.45239		n.d.	n.d.	n.d.
LMHFDP_105965	LiM1	AB2L05_07500	1		12.3016		0	35.9132	44.6703
LMHFDP_105970	LiM1	AB2L05_07505	1		0		n.d.	n.d.	n.d.
LMHFDP_105975	LiM1	AB2L05_07510	1		4.94782		0	0	1.05046
LMHFDP_105980	LiM1	AB2L05_07515	1		2.75132		n.d.	n.d.	n.d.
LMHFDP_105985	LiM1	AB2L05_07520	1		2.63177		n.d.	n.d.	n.d.
LMHFDP_105990	LiM1	AB2L05_07525	1		1.75599		n.d.	n.d.	n.d.
LMHFDP_105995	LiM1	AB2L05_07530	1		2.88623		n.d.	n.d.	n.d.
LMHFDP_106000	LiM1	AB2L05_07535	1		0		n.d.	n.d.	n.d.
LMHFDP_106005	LiM1	AB2L05_07540	1		2.99517		n.d.	n.d.	n.d.
LMHFDP_106010	LiM1	AB2L05_07545	1		4.24434		n.d.	n.d.	n.d.
LMHFDP_106015	LiM1	AB2L05_07550	1		5.61125		n.d.	n.d.	n.d.
LMHFDP_106020	LiM1	AB2L05_07555	1		1.58786		n.d.	n.d.	n.d.
LMHFDP_106025	LiM1	AB2L05_07560	1		3.36675		n.d.	n.d.	n.d.
LMHFDP_106030	LiM1	AB2L05_07565	1		1.8834		n.d.	n.d.	n.d.
LMHFDP_106035	LiM1	AB2L05_07570	1		43.1819		0.416191	10.7554	18.9706
LMHFDP_106040	LiM1	AB2L05_07575	1		24.9922		0	9.7371	10.8122
LMHFDP_106045	LiM1	AB2L05_07580	1		30.5902		0	11.7789	5.85281
LMHFDP_106050	LiM1	AB2L05_07585	1		23.1859		0	10.759	43.53
LMHFDP_106055	LiM1	AB2L05_07590	1		6.63374		n.d.	n.d.	n.d.
LMHFDP_106060	LiM1	AB2L05_07595	1		2.11715		n.d.	n.d.	n.d.
LMHFDP_106065	LiM1	AB2L05_07600	1		5.60974		n.d.	n.d.	n.d.
LMHFDP_106070	LiM1	AB2L05_07605	1		6.74618		0	1.8001	3.44166
LMHFDP_106075	LiM1	AB2L05_07610	1		3.31687		n.d.	n.d.	n.d.
LMHFDP_106080	LiM1	AB2L05_07615	1		3.41652		n.d.	n.d.	n.d.
LMHFDP_106085	LiM1	AB2L05_07620	1		4.32635		n.d.	n.d.	n.d.
LMHFDP_106090	LiM1	AB2L05_07625	1		4.26455		n.d.	n.d.	n.d.
LMHFDP_106095	LiM1	AB2L05_07630	1		4.21934		n.d.	n.d.	n.d.
LMHFDP_106100	LiM1	AB2L05_07635	1		4.32635		n.d.	n.d.	n.d.
LMHFDP_106105	LiM1	AB2L05_07640	1		2.84303		n.d.	n.d.	n.d.
LMHFDP_106110	LiM1	AB2L05_07645	1		0.865271		n.d.	n.d.	n.d.
LMHFDP_106115	LiM1	AB2L05_07650	1		3.80278		n.d.	n.d.	n.d.
LMHFDP_106120	LiM1	AB2L05_07655	1		26.6006		0.914868	13.9502	49.3251
LMHFDP_106125	LiM1	AB2L05_07660	1		22.963		n.d.	n.d.	n.d.
LMHFDP_106130	LiM1	AB2L05_07665	1		15.8633		n.d.	n.d.	n.d.
LMHFDP_106135	LiM1	AB2L05_07670	1		9.7555		0	6.78724	8.58189
LMHFDP_106140	LiM1	AB2L05_07675	1		5.12478		n.d.	n.d.	n.d.
LMHFDP_106145	LiM1	AB2L05_07680	1		4.87377		n.d.	n.d.	n.d.
LMHFDP_106150	LiM1	AB2L05_07685	1		4.52301		n.d.	n.d.	n.d.
LMHFDP_106155	LiM1	AB2L05_07690	1		8.2161		n.d.	n.d.	n.d.
LMHFDP_106160	LiM1	AB2L05_07695	1		33.1687		n.d.	n.d.	n.d.
LMHFDP_106165	LiM1	AB2L05_07700	1		16.717		n.d.	n.d.	n.d.
LMHFDP_106170	LiM1	AB2L05_07705	1		15.2111		0	0	2.84615
LMHFDP_106175	LiM1	AB2L05_07710	0.996		17.9322		n.d.	n.d.	n.d.
LMHFDP_106180	LiM1	AB2L05_07715	1		32.2723		n.d.	n.d.	n.d.
LMHFDP_106185	LiM1	AB2L05_07720	1		5.23716		n.d.	n.d.	n.d.
LMHFDP_106190	LiM1	AB2L05_07725	0.996		1.03294		n.d.	n.d.	n.d.
LMHFDP_106195	LiM1	AB2L05_07730	1		0		n.d.	n.d.	n.d.
LMHFDP_106200	LiM1	AB2L05_07735	1		0.684675		n.d.	n.d.	n.d.
LMHFDP_106205	LiM1	AB2L05_07740	1		1.41143		n.d.	n.d.	n.d.
LMHFDP_106210	LiM1	#N/A	#N/A		0		n.d.	n.d.	n.d.
LMHFDP_106215	LiM1	AB2L05_07750	1		17.4459		0.0696226	0.273128	9.52185
LMHFDP_106220	LiM1	AB2L05_07755	1		11.9407		0	0.917232	13.0086
LMHFDP_106225	LiM1	AB2L05_07760	1		15.7115		n.d.	n.d.	n.d.
LMHFDP_106230	LiM1	AB2L05_07765	1		10.7768		0	0	1.54769
LMHFDP_106235	LiM1	AB2L05_07770	1		7.34062		0	7.49958	12.1292
LMHFDP_106240	LiM1	AB2L05_07775	1		8.35016		0	8.23564	15.5115
LMHFDP_106245	LiM1	AB2L05_07780	1		13.3665		0	7.35071	12.4873
LMHFDP_106250	LiM1	AB2L05_07785	1		14.2152		n.d.	n.d.	n.d.
LMHFDP_106255	LiM1	#N/A	#N/A		0		n.d.	n.d.	n.d.
LMHFDP_106260	LiM1	AB2L05_07795	1		5.14687		n.d.	n.d.	n.d.
LMHFDP_106265	LiM1	AB2L05_07800	1		14.3229		0	2.56477	5.56187
LMHFDP_106270	LiM1	AB2L05_07805	1		19.0232		0	2.68986	13.5262
LMHFDP_106275	LiM1	AB2L05_07810	1		9.04601		n.d.	n.d.	n.d.
LMHFDP_106280	LiM1	AB2L05_07815	1		3.08812		n.d.	n.d.	n.d.
LMHFDP_106285	LiM1	AB2L05_07820	1		10.5774		n.d.	n.d.	n.d.
LMHFDP_106290	LiM1	AB2L05_07825	1		15.582		n.d.	n.d.	n.d.
LMHFDP_106295	LiM1	AB2L05_07830	1		6.02391		n.d.	n.d.	n.d.
LMHFDP_106300	LiM1	AB2L05_07835	1		14.8332		n.d.	n.d.	n.d.
LMHFDP_106305	LiM1	AB2L05_07840	1		5.29288		n.d.	n.d.	n.d.
LMHFDP_106310	LiM1	AB2L05_07845	1		2.36919		n.d.	n.d.	n.d.
LMHFDP_106315	LiM1	AB2L05_07850	1		7.85575		n.d.	n.d.	n.d.
LMHFDP_106320	LiM1	AB2L05_07855	1		3.87686		n.d.	n.d.	n.d.
LMHFDP_106325	LiM1	AB2L05_07860	1		21.4321		n.d.	n.d.	n.d.
LMHFDP_106330	LiM1	#N/A	#N/A		0		n.d.	n.d.	n.d.
LMHFDP_106335	LiM1	AB2L05_07865	1		0		n.d.	n.d.	n.d.
LMHFDP_106340	LiM1	AB2L05_07870	1		1.50767		n.d.	n.d.	n.d.
LMHFDP_106345	LiM1	AB2L05_07875	1		2.11715		n.d.	n.d.	n.d.
LMHFDP_106350	LiM1	AB2L05_07880	1		4.12698		n.d.	n.d.	n.d.
LMHFDP_106355	LiM1	AB2L05_07885	1		2.94833		n.d.	n.d.	n.d.
LMHFDP_106360	LiM1	AB2L05_07890	1		0		n.d.	n.d.	n.d.
LMHFDP_106365	LiM1	AB2L05_07895	1		3.99801		n.d.	n.d.	n.d.
LMHFDP_106370	LiM1	AB2L05_07900	1		8.3385		n.d.	n.d.	n.d.
LMHFDP_106375	LiM1	AB2L05_07905	1		5.48747		n.d.	n.d.	n.d.
LMHFDP_106380	LiM1	AB2L05_07910	1		4.31593		n.d.	n.d.	n.d.
LMHFDP_106385	LiM1	AB2L05_07915	1		3.50168		n.d.	n.d.	n.d.
LMHFDP_106390	LiM1	AB2L05_07920	1		0		n.d.	n.d.	n.d.
LMHFDP_106395	LiM1	AB2L05_07925	1		2.15537		n.d.	n.d.	n.d.
LMHFDP_106400	LiM1	AB2L05_07930	1		0		n.d.	n.d.	n.d.
LMHFDP_106405	LiM1	AB2L05_07935	1		3.1423		n.d.	n.d.	n.d.
LMHFDP_106410	LiM1	AB2L05_07940	1		7.57112		n.d.	n.d.	n.d.
LMHFDP_106415	LiM1	AB2L05_07945	1		0		n.d.	n.d.	n.d.
LMHFDP_106420	LiM1	AB2L05_07950	1		2.3231		n.d.	n.d.	n.d.
LMHFDP_106425	LiM1	AB2L05_07955	1		3.1423		n.d.	n.d.	n.d.
LMHFDP_106430	LiM1	AB2L05_07960	1		0		n.d.	n.d.	n.d.
LMHFDP_106435	LiM1	AB2L05_07965	1		2.85664		n.d.	n.d.	n.d.
LMHFDP_106440	LiM1	AB2L05_07970	1		3.61111		n.d.	n.d.	n.d.
LMHFDP_106445	LiM1	AB2L05_07975	1		0		n.d.	n.d.	n.d.
LMHFDP_106450	LiM1	AB2L05_07980	1		0		n.d.	n.d.	n.d.
LMHFDP_106455	LiM1	AB2L05_07985	1		2.61858		n.d.	n.d.	n.d.
LMHFDP_106460	LiM1	AB2L05_07990	1		0.724559		n.d.	n.d.	n.d.
LMHFDP_106465	LiM1	#N/A	#N/A		8.911		n.d.	n.d.	n.d.
LMHFDP_106470	LiM1	AB2L05_07995	1		2.38815		n.d.	n.d.	n.d.
LMHFDP_106475	LiM1	AB2L05_08000	1		1.31313		n.d.	n.d.	n.d.
LMHFDP_106480	LiM1	AB2L05_08005	1		5.83044		n.d.	n.d.	n.d.
LMHFDP_106485	LiM1	AB2L05_08010	1		4.9274		n.d.	n.d.	n.d.
LMHFDP_106490	LiM1	AB2L05_08015	1		0		n.d.	n.d.	n.d.
LMHFDP_106495	LiM1	AB2L05_08020	1		2.3141		n.d.	n.d.	n.d.
LMHFDP_106500	LiM1	AB2L05_08025	1		3.45774		n.d.	n.d.	n.d.
LMHFDP_106505	LiM1	AB2L05_08030	1		5.50772		n.d.	n.d.	n.d.
LMHFDP_106510	LiM1	AB2L05_08035	1		8.40897		n.d.	n.d.	n.d.
LMHFDP_106515	LiM1	AB2L05_08040	1		6.50524		0	0	0
LMHFDP_106520	LiM1	AB2L05_08045	1		18.3447		n.d.	n.d.	n.d.
LMHFDP_106525	LiM1	AB2L05_08050	1		4.15691		n.d.	n.d.	n.d.
LMHFDP_106530	LiM1	AB2L05_08055	1		3.96702		n.d.	n.d.	n.d.
LMHFDP_106535	LiM1	AB2L05_08060	1		3.37309		n.d.	n.d.	n.d.
LMHFDP_106540	LiM1	AB2L05_08065	1		0		n.d.	n.d.	n.d.
LMHFDP_106545	LiM1	#N/A	#N/A		0		n.d.	n.d.	n.d.
LMHFDP_106550	LiM1	AB2L05_08070	1		2.08754		n.d.	n.d.	n.d.
LMHFDP_106555	LiM1	AB2L05_08075	1		3.43125		n.d.	n.d.	n.d.
LMHFDP_106560	LiM1	AB2L05_08080	1		0		n.d.	n.d.	n.d.
LMHFDP_106565	LiM1	#N/A	#N/A		0		n.d.	n.d.	n.d.
LMHFDP_106570	LiM1	#N/A	#N/A		0		n.d.	n.d.	n.d.
LMHFDP_106575	LiM1	#N/A	#N/A		0		n.d.	n.d.	n.d.
LMHFDP_106580	LiM1	#N/A	#N/A		0		n.d.	n.d.	n.d.
LMHFDP_106585	LiM1	#N/A	#N/A		0		n.d.	n.d.	n.d.
LMHFDP_106590	LiM1	AB2L05_08115	1		0		n.d.	n.d.	n.d.
LMHFDP_106595	LiM1	AB2L05_08120	1		0.822365		n.d.	n.d.	n.d.
LMHFDP_106600	LiM1	AB2L05_08125	1		23.4608		0	3.56894	6.99159
LMHFDP_106605	LiM1	AB2L05_08130	1		9.69216		n.d.	n.d.	n.d.
LMHFDP_106610	LiM1	AB2L05_08135	1		4.83431		n.d.	n.d.	n.d.
LMHFDP_106615	LiM1	AB2L05_08140	1		3.96966		n.d.	n.d.	n.d.
LMHFDP_106620	LiM1	AB2L05_08145	1		1.6268		n.d.	n.d.	n.d.
LMHFDP_106625	LiM1	AB2L05_08150	1		2.46032		n.d.	n.d.	n.d.
LMHFDP_106630	LiM1	AB2L05_08155	1		0		n.d.	n.d.	n.d.
LMHFDP_106635	LiM1	AB2L05_08160	1		0		n.d.	n.d.	n.d.
LMHFDP_106640	LiM1	AB2L05_08165	1		0		n.d.	n.d.	n.d.
LMHFDP_106645	LiM1	AB2L05_08170	1		2.23609		n.d.	n.d.	n.d.
LMHFDP_106650	LiM1	AB2L05_08175	1		2.87037		n.d.	n.d.	n.d.
LMHFDP_106655	LiM1	AB2L05_08180	1		0		0	0.726485	1.68176
LMHFDP_106660	LiM1	AB2L05_08185	1		1.99012		n.d.	n.d.	n.d.
LMHFDP_106665	LiM1	AB2L05_08190	1		1.27572		n.d.	n.d.	n.d.
LMHFDP_106670	LiM1	AB2L05_08195	1		4.29523		0	4.81793	9.43495
LMHFDP_106675	LiM1	#N/A	#N/A		0		n.d.	n.d.	n.d.
LMHFDP_106680	LiM1	AB2L05_08200	1		6.15502		n.d.	n.d.	n.d.
LMHFDP_106685	LiM1	AB2L05_08205	0.998		0.714159		n.d.	n.d.	n.d.
LMHFDP_106690	LiM1	AB2L05_08210	1		4.94236		n.d.	n.d.	n.d.
LMHFDP_106695	LiM1	AB2L05_08215	1		6.01852		n.d.	n.d.	n.d.
LMHFDP_106700	LiM1	AB2L05_08220	1		4.21934		n.d.	n.d.	n.d.
LMHFDP_106705	LiM1	AB2L05_08225	1		4.38998		n.d.	n.d.	n.d.
LMHFDP_106710	LiM1	AB2L05_08230	1		5.81529		n.d.	n.d.	n.d.
LMHFDP_106715	LiM1	AB2L05_08235	1		1.2037		n.d.	n.d.	n.d.
LMHFDP_106720	LiM1	AB2L05_08240	1		0		n.d.	n.d.	n.d.
LMHFDP_106725	LiM1	AB2L05_08245	1		4.56916		n.d.	n.d.	n.d.
LMHFDP_106730	LiM1	AB2L05_08250	1		4.36856		n.d.	n.d.	n.d.
LMHFDP_106735	LiM1	AB2L05_08255	1		4.72339		n.d.	n.d.	n.d.
LMHFDP_106740	LiM1	AB2L05_08260	1		11.4187		n.d.	n.d.	n.d.
LMHFDP_106745	LiM1	AB2L05_08265	1		7.26126		n.d.	n.d.	n.d.
LMHFDP_106750	LiM1	AB2L05_08270	1		8.62997		0	1.01364	5.04581
LMHFDP_106755	LiM1	AB2L05_08275	1		7.8117		0.0760807	0	2.52451
LMHFDP_106760	LiM1	AB2L05_08280	1		5.56245		n.d.	n.d.	n.d.
LMHFDP_106765	LiM1	AB2L05_08285	1		11.0562		n.d.	n.d.	n.d.
LMHFDP_106770	LiM1	AB2L05_08290	1		0		n.d.	n.d.	n.d.
LMHFDP_106775	LiM1	#N/A	#N/A		0		n.d.	n.d.	n.d.
LMHFDP_106780	LiM1	AB2L05_08300	1		3.77871		n.d.	n.d.	n.d.
LMHFDP_106785	LiM1	AB2L05_08305	1		7.02396		n.d.	n.d.	n.d.
LMHFDP_106790	LiM1	AB2L05_08310	1		3.51198		n.d.	n.d.	n.d.
LMHFDP_106795	LiM1	AB2L05_08315	1		23.5196		n.d.	n.d.	n.d.
LMHFDP_106800	LiM1	AB2L05_08320	1		3.92787		n.d.	n.d.	n.d.
LMHFDP_106805	LiM1	AB2L05_08325	1		4.86715		n.d.	n.d.	n.d.
LMHFDP_106810	LiM1	AB2L05_08330	1		0		n.d.	n.d.	n.d.
LMHFDP_106815	LiM1	AB2L05_08335	1		4.64018		n.d.	n.d.	n.d.
LMHFDP_106820	LiM1	AB2L05_08340	1		2.70888		n.d.	n.d.	n.d.
LMHFDP_106825	LiM1	AB2L05_08345	1		1.13505		n.d.	n.d.	n.d.
LMHFDP_106830	LiM1	AB2L05_08350	1		7.28094		n.d.	n.d.	n.d.
LMHFDP_106835	LiM1	AB2L05_08355	1		0		n.d.	n.d.	n.d.
LMHFDP_106840	LiM1	AB2L05_08360	1		3.1673		n.d.	n.d.	n.d.
LMHFDP_106845	LiM1	AB2L05_08365	1		6.45445		n.d.	n.d.	n.d.
LMHFDP_106850	LiM1	AB2L05_08370	1		5.92592		n.d.	n.d.	n.d.
LMHFDP_106855	LiM1	AB2L05_08375	1		0		n.d.	n.d.	n.d.
LMHFDP_106860	LiM1	AB2L05_08385	1		2.87037		n.d.	n.d.	n.d.
LMHFDP_106865	LiM1	#N/A	#N/A		0		n.d.	n.d.	n.d.
LMHFDP_106870	LiM1	AB2L05_08390	1		1.53283		n.d.	n.d.	n.d.
LMHFDP_106875	LiM1	AB2L05_08395	1		3.36359		n.d.	n.d.	n.d.
LMHFDP_106880	LiM1	AB2L05_08400	1		2.3141		n.d.	n.d.	n.d.
LMHFDP_106885	LiM1	AB2L05_08405	1		0		n.d.	n.d.	n.d.
LMHFDP_106890	LiM1	AB2L05_08410	1		0		n.d.	n.d.	n.d.
LMHFDP_106895	LiM1	AB2L05_08415	1		25.5873		n.d.	n.d.	n.d.
LMHFDP_106900	LiM1	AB2L05_08420	1		0		n.d.	n.d.	n.d.
LMHFDP_106905	LiM1	AB2L05_08425	1		0		n.d.	n.d.	n.d.
LMHFDP_106910	LiM1	AB2L05_08430	1		1.58786		n.d.	n.d.	n.d.
LMHFDP_106915	LiM1	AB2L05_08435	1		0		n.d.	n.d.	n.d.
LMHFDP_106920	LiM1	AB2L05_08440	1		3.9022		n.d.	n.d.	n.d.
LMHFDP_106925	LiM1	AB2L05_08445	1		2.43688		n.d.	n.d.	n.d.
LMHFDP_106930	LiM1	AB2L05_08450	1		4.06701		n.d.	n.d.	n.d.
LMHFDP_106935	LiM1	AB2L05_08455	1		3.13131		n.d.	n.d.	n.d.
LMHFDP_106940	LiM1	AB2L05_08460	1		0.793932		n.d.	n.d.	n.d.
LMHFDP_106945	LiM1	AB2L05_08465	1		0		n.d.	n.d.	n.d.
LMHFDP_106950	LiM1	AB2L05_08470	1		2.90293		n.d.	n.d.	n.d.
LMHFDP_106955	LiM1	AB2L05_08475	1		5.45239		n.d.	n.d.	n.d.
LMHFDP_106960	LiM1	AB2L05_08480	1		9.26436		n.d.	n.d.	n.d.
LMHFDP_106965	LiM1	AB2L05_08485	1		1.04743		n.d.	n.d.	n.d.
LMHFDP_106970	LiM1	AB2L05_08490	1		0		n.d.	n.d.	n.d.
LMHFDP_106975	LiM1	AB2L05_08495	1		4.69369		0	0	1.09546
LMHFDP_106980	LiM1	AB2L05_08500	1		4.35793		n.d.	n.d.	n.d.
LMHFDP_106985	LiM1	AB2L05_08505	1		3.99801		n.d.	n.d.	n.d.
LMHFDP_106990	LiM1	AB2L05_08510	1		0		n.d.	n.d.	n.d.
LMHFDP_106995	LiM1	AB2L05_08515	1		2.17897		0	0	5.66467
LMHFDP_107000	LiM1	AB2L05_08520	1		2.02614		n.d.	n.d.	n.d.
LMHFDP_107005	LiM1	AB2L05_08525	1		2.61858		0	0	1.02788
LMHFDP_107010	LiM1	AB2L05_08530	1		3.35414		n.d.	n.d.	n.d.
LMHFDP_107015	LiM1	AB2L05_08535	1		0		n.d.	n.d.	n.d.
LMHFDP_107020	LiM1	AB2L05_08540	1		4.73839		n.d.	n.d.	n.d.
LMHFDP_107025	LiM1	AB2L05_08545	1		2.30813		n.d.	n.d.	n.d.
LMHFDP_107030	LiM1	AB2L05_08550	1		16.7707		n.d.	n.d.	n.d.
LMHFDP_107035	LiM1	AB2L05_08555	1		87.0679		n.d.	n.d.	n.d.
LMHFDP_107040	LiM1	AB2L05_08560	1		1.01883		n.d.	n.d.	n.d.
LMHFDP_107045	LiM1	AB2L05_08565	1		6.25169		n.d.	n.d.	n.d.
LMHFDP_107050	LiM1	AB2L05_08570	1		0		n.d.	n.d.	n.d.
LMHFDP_107055	LiM1	AB2L05_08575	1		3.43125		n.d.	n.d.	n.d.
LMHFDP_107060	LiM1	AB2L05_08580	1		0		n.d.	n.d.	n.d.
LMHFDP_107065	LiM1	AB2L05_08585	1		0.719321		n.d.	n.d.	n.d.
LMHFDP_107070	LiM1	AB2L05_08590	1		0		n.d.	n.d.	n.d.
LMHFDP_107075	LiM1	AB2L05_08595	1		0		n.d.	n.d.	n.d.
LMHFDP_107080	LiM1	AB2L05_08600	1		0		n.d.	n.d.	n.d.
LMHFDP_107085	LiM1	AB2L05_08605	1		0		n.d.	n.d.	n.d.
LMHFDP_107090	LiM1	AB2L05_08610	1		3.31687		n.d.	n.d.	n.d.
LMHFDP_107095	LiM1	AB2L05_08615	1		6.39682		0	4.28602	8.85876
LMHFDP_107100	LiM1	AB2L05_08620	1		0.650367		n.d.	n.d.	n.d.
LMHFDP_107105	LiM1	#N/A	#N/A		1.65844		n.d.	n.d.	n.d.
LMHFDP_107110	LiM1	AB2L05_08630	1		4.4555		0	1.41557	4.34537
LMHFDP_107115	LiM1	AB2L05_08635	1		1.18932		n.d.	n.d.	n.d.
LMHFDP_107120	LiM1	AB2L05_08640	1		1.41478		n.d.	n.d.	n.d.
LMHFDP_107125	LiM1	AB2L05_08645	1		23.5672		0.641858	12.2899	88.6849
LMHFDP_107130	LiM1	AB2L05_08650	1		2.13736		n.d.	n.d.	n.d.
LMHFDP_107135	LiM1	AB2L05_08655	1		3.03284		0	2.17898	5.3729
LMHFDP_107140	LiM1	AB2L05_08660	1		3.12585		n.d.	n.d.	n.d.
LMHFDP_107145	LiM1	AB2L05_08665	1		1.55478		12.7375	14.4728	24.8262
LMHFDP_107150	LiM1	AB2L05_08670	1		0.426455		0.470516	11.4287	27.4021
LMHFDP_107155	LiM1	AB2L05_08675	1		4.4555		n.d.	n.d.	n.d.
LMHFDP_107160	LiM1	AB2L05_08680	1		0		n.d.	n.d.	n.d.
LMHFDP_107165	LiM1	AB2L05_08685	1		2.16318		0	4.37505	8.48335
LMHFDP_107170	LiM1	AB2L05_08690	1		1.10562		n.d.	n.d.	n.d.
LMHFDP_107175	LiM1	AB2L05_08695	1		0		n.d.	n.d.	n.d.
LMHFDP_107180	LiM1	AB2L05_08700	1		0		n.d.	n.d.	n.d.
LMHFDP_107185	LiM1	AB2L05_08705	1		16.4927		0	46.0531	48.7289
LMHFDP_107190	LiM1	AB2L05_08710	1		1.05858		n.d.	n.d.	n.d.
LMHFDP_107195	LiM1	AB2L05_08715	1		2.38815		n.d.	n.d.	n.d.
LMHFDP_107200	LiM1	AB2L05_08720	1		13.1313		0	4.40478	38.2326
LMHFDP_107205	LiM1	AB2L05_08725	1		0		n.d.	n.d.	n.d.
LMHFDP_107210	LiM1	AB2L05_08730	1		1.63125		n.d.	n.d.	n.d.
LMHFDP_107215	LiM1	AB2L05_08735	1		39.5417		6.81225	303.045	401.212
LMHFDP_107220	LiM1	AB2L05_08740	1		33.5655		2.76341	100.324	115.154
LMHFDP_107225	LiM1	AB2L05_08745	1		0		n.d.	n.d.	n.d.
LMHFDP_107230	LiM1	AB2L05_08750	1		5.23716		n.d.	n.d.	n.d.
LMHFDP_107235	LiM1	AB2L05_08755	0.998		3.37581		n.d.	n.d.	n.d.
LMHFDP_107240	LiM1	AB2L05_08760	1		27.45		n.d.	n.d.	n.d.
LMHFDP_107245	LiM1	AB2L05_08765	1		17.5599		16.1986	184.111	318.478
LMHFDP_107250	LiM1	AB2L05_08770	1		40.1198		0	67.8854	44.4929
LMHFDP_107255	LiM1	AB2L05_08775	1		36.1364		0	27.0141	54.7157
LMHFDP_107260	LiM1	AB2L05_08780	1		22.3609		3.30262	125.018	143.098
LMHFDP_107265	LiM1	AB2L05_08785	1		5.97037		n.d.	n.d.	n.d.
LMHFDP_107270	LiM1	AB2L05_08790	1		7.54379		n.d.	n.d.	n.d.
LMHFDP_107275	LiM1	AB2L05_08795	1		5.08838		n.d.	n.d.	n.d.
LMHFDP_107280	LiM1	AB2L05_08800	1		1.61361		n.d.	n.d.	n.d.
LMHFDP_107285	LiM1	AB2L05_08805	1		10.0705		n.d.	n.d.	n.d.
LMHFDP_107290	LiM1	#N/A	#N/A		0		n.d.	n.d.	n.d.
LMHFDP_107295	LiM1	AB2L05_08810	1		6.70828		n.d.	n.d.	n.d.
LMHFDP_107300	LiM1	AB2L05_08815	1		2.75132		n.d.	n.d.	n.d.
LMHFDP_107305	LiM1	AB2L05_08820	1		1.47781		n.d.	n.d.	n.d.
LMHFDP_107310	LiM1	AB2L05_08825	1		3.79473		n.d.	n.d.	n.d.
LMHFDP_107315	LiM1	AB2L05_08830	1		0		n.d.	n.d.	n.d.
LMHFDP_107320	LiM1	AB2L05_08835	1		8.46861		n.d.	n.d.	n.d.
LMHFDP_107325	LiM1	AB2L05_08840	1		2.57343		0	0	7.92026
LMHFDP_107330	LiM1	AB2L05_08845	1		6.23093		n.d.	n.d.	n.d.
LMHFDP_107335	LiM1	AB2L05_08850	1		3.9022		n.d.	n.d.	n.d.
LMHFDP_107340	LiM1	AB2L05_08855	1		5.51353		n.d.	n.d.	n.d.
LMHFDP_107345	LiM1	AB2L05_08860	1		5.07397		n.d.	n.d.	n.d.
LMHFDP_107350	LiM1	AB2L05_08865	1		3.49144		n.d.	n.d.	n.d.
LMHFDP_107355	LiM1	AB2L05_08870	1		4.50028		n.d.	n.d.	n.d.
LMHFDP_107360	LiM1	AB2L05_08875	1		2.7387		n.d.	n.d.	n.d.
LMHFDP_107365	LiM1	AB2L05_08880	1		2.95563		n.d.	n.d.	n.d.
LMHFDP_107370	LiM1	AB2L05_08885	1		2.27877		n.d.	n.d.	n.d.
LMHFDP_107375	LiM1	AB2L05_08890	1		1.91358		n.d.	n.d.	n.d.
LMHFDP_107380	LiM1	AB2L05_08895	1		4.22432		n.d.	n.d.	n.d.
LMHFDP_107385	LiM1	AB2L05_08900	1		4.46884		n.d.	n.d.	n.d.
LMHFDP_107390	LiM1	AB2L05_08905	1		4.81481		0	6.33683	18.045
LMHFDP_107395	LiM1	AB2L05_08910	1		6.01044		n.d.	n.d.	n.d.
LMHFDP_107400	LiM1	AB2L05_08915	1		1.47416		n.d.	n.d.	n.d.
LMHFDP_107405	LiM1	AB2L05_08920	1		6.13394		n.d.	n.d.	n.d.
LMHFDP_107410	LiM1	AB2L05_08925	1		1.68337		n.d.	n.d.	n.d.
LMHFDP_107415	LiM1	AB2L05_08930	1		4.96939		n.d.	n.d.	n.d.
LMHFDP_107420	LiM1	AB2L05_08935	1		3.22142		n.d.	n.d.	n.d.
LMHFDP_107425	LiM1	AB2L05_08940	1		11.1447		n.d.	n.d.	n.d.
LMHFDP_107430	LiM1	AB2L05_08945	0.998		6.74272		n.d.	n.d.	n.d.
LMHFDP_107435	LiM1	AB2L05_08950	1		2.12469		n.d.	n.d.	n.d.
LMHFDP_107440	LiM1	AB2L05_08955	1		0		n.d.	n.d.	n.d.
LMHFDP_107445	LiM1	AB2L05_08960	1		2.85937		n.d.	n.d.	n.d.
LMHFDP_107450	LiM1	AB2L05_08965	1		3.55379		n.d.	n.d.	n.d.
LMHFDP_107455	LiM1	AB2L05_08970	1		6.94229		n.d.	n.d.	n.d.
LMHFDP_107460	LiM1	AB2L05_08975	1		0		n.d.	n.d.	n.d.
LMHFDP_107465	LiM1	AB2L05_08980	1		4.90267		n.d.	n.d.	n.d.
LMHFDP_107470	LiM1	AB2L05_08985	1		1.7769		n.d.	n.d.	n.d.
LMHFDP_107475	LiM1	AB2L05_08990	1		7.52567		n.d.	n.d.	n.d.
LMHFDP_107480	LiM1	AB2L05_08995	1		5.09417		n.d.	n.d.	n.d.
LMHFDP_107485	LiM1	AB2L05_09000	1		4.26455		n.d.	n.d.	n.d.
LMHFDP_107490	LiM1	AB2L05_09005	1		2.22775		n.d.	n.d.	n.d.
LMHFDP_107495	LiM1	AB2L05_09010	1		0		n.d.	n.d.	n.d.
LMHFDP_107500	LiM1	AB2L05_09015	1		7.3256		n.d.	n.d.	n.d.
LMHFDP_107505	LiM1	AB2L05_09020	1		7.6188		n.d.	n.d.	n.d.
LMHFDP_107510	LiM1	AB2L05_09025	1		6.92618		n.d.	n.d.	n.d.
LMHFDP_107515	LiM1	AB2L05_09030	1		4.67653		n.d.	n.d.	n.d.
LMHFDP_107520	LiM1	AB2L05_09035	1		0		n.d.	n.d.	n.d.
LMHFDP_107525	LiM1	AB2L05_09040	1		4.62819		n.d.	n.d.	n.d.
LMHFDP_107530	LiM1	AB2L05_09045	1		5.70417		n.d.	n.d.	n.d.
LMHFDP_107535	LiM1	AB2L05_09050	1		9.7343		n.d.	n.d.	n.d.
LMHFDP_107540	LiM1	AB2L05_09055	1		9.11507		n.d.	n.d.	n.d.
LMHFDP_107545	LiM1	AB2L05_09060	1		17.6588		n.d.	n.d.	n.d.
LMHFDP_107550	LiM1	AB2L05_09065	1		4.28752		n.d.	n.d.	n.d.
LMHFDP_107555	LiM1	AB2L05_09070	1		4.20448		n.d.	n.d.	n.d.
LMHFDP_107560	LiM1	AB2L05_09075	1		6.19761		n.d.	n.d.	n.d.
LMHFDP_107565	LiM1	AB2L05_09080	1		4.47778		n.d.	n.d.	n.d.
LMHFDP_107570	LiM1	AB2L05_09085	1		3.48736		n.d.	n.d.	n.d.
LMHFDP_107575	LiM1	AB2L05_09090	1		3.29855		n.d.	n.d.	n.d.
LMHFDP_107580	LiM1	AB2L05_09095	1		0		n.d.	n.d.	n.d.
LMHFDP_107585	LiM1	AB2L05_09100	1		4.53446		n.d.	n.d.	n.d.
LMHFDP_107590	LiM1	AB2L05_09105	1		7.05162		n.d.	n.d.	n.d.
LMHFDP_107595	LiM1	AB2L05_09110	1		1.84271		n.d.	n.d.	n.d.
LMHFDP_107600	LiM1	AB2L05_09115	1		5.23716		n.d.	n.d.	n.d.
LMHFDP_107605	LiM1	AB2L05_09120	1		1.10154		n.d.	n.d.	n.d.
LMHFDP_107610	LiM1	AB2L05_09125	1		2.46032		n.d.	n.d.	n.d.
LMHFDP_107615	LiM1	AB2L05_09130	1		2.39453		n.d.	n.d.	n.d.
LMHFDP_107620	LiM1	AB2L05_09135	1		17.5599		n.d.	n.d.	n.d.
LMHFDP_107625	LiM1	AB2L05_09140	1		3.81493		n.d.	n.d.	n.d.
LMHFDP_107630	LiM1	AB2L05_09145	1		4.14609		n.d.	n.d.	n.d.
LMHFDP_107635	LiM1	AB2L05_09150	1		8.77995		0	10.6427	1.74686
LMHFDP_107640	LiM1	AB2L05_09155	1		8.06806		0	1.1491	3.42355
LMHFDP_107645	LiM1	AB2L05_09160	1		5.0111		n.d.	n.d.	n.d.
LMHFDP_107650	LiM1	AB2L05_09165	1		14.3731		0	0	1.87648
LMHFDP_107655	LiM1	AB2L05_09170	1		10.0851		n.d.	n.d.	n.d.
LMHFDP_107660	LiM1	#N/A	#N/A		4.14609		n.d.	n.d.	n.d.
LMHFDP_107665	LiM1	AB2L05_09180	1		1.97694		n.d.	n.d.	n.d.
LMHFDP_107670	LiM1	AB2L05_09185	1		5.95336		n.d.	n.d.	n.d.
LMHFDP_107675	LiM1	AB2L05_09190	1		7.69377		n.d.	n.d.	n.d.
LMHFDP_107680	LiM1	AB2L05_09195	1		8.35852		n.d.	n.d.	n.d.
LMHFDP_107685	LiM1	AB2L05_09200	1		2.29042		n.d.	n.d.	n.d.
LMHFDP_107690	LiM1	AB2L05_09205	1		2.52982		n.d.	n.d.	n.d.
LMHFDP_107695	LiM1	AB2L05_09210	1		3.74709		n.d.	n.d.	n.d.
LMHFDP_107700	LiM1	AB2L05_09215	1		4.06455		n.d.	n.d.	n.d.
LMHFDP_107705	LiM1	AB2L05_09220	1		1.42152		n.d.	n.d.	n.d.
LMHFDP_107710	LiM1	AB2L05_09225	1		2.57343		n.d.	n.d.	n.d.
LMHFDP_107715	LiM1	AB2L05_09230	1		3.49826		n.d.	n.d.	n.d.
LMHFDP_107720	LiM1	AB2L05_09235	1		5.41121		n.d.	n.d.	n.d.
LMHFDP_107725	LiM1	#N/A	#N/A		0		n.d.	n.d.	n.d.
LMHFDP_107730	LiM1	AB2L05_09240	1		1.7629		n.d.	n.d.	n.d.
LMHFDP_107735	LiM1	AB2L05_09245	1		1.96717		n.d.	n.d.	n.d.
LMHFDP_107740	LiM1	AB2L05_09250	1		5.73572		n.d.	n.d.	n.d.
LMHFDP_107745	LiM1	AB2L05_09255	1		9.55259		n.d.	n.d.	n.d.
LMHFDP_107750	LiM1	AB2L05_09260	1		0.972373		n.d.	n.d.	n.d.
LMHFDP_107755	LiM1	AB2L05_09265	1		2.63012		n.d.	n.d.	n.d.
LMHFDP_107760	LiM1	AB2L05_09270	1		10.4743		n.d.	n.d.	n.d.
LMHFDP_107765	LiM1	AB2L05_09275	1		4.4555		n.d.	n.d.	n.d.
LMHFDP_107770	LiM1	AB2L05_09280	1		3.88949		n.d.	n.d.	n.d.
LMHFDP_107775	LiM1	AB2L05_09285	1		7.85575		n.d.	n.d.	n.d.
LMHFDP_107780	LiM1	AB2L05_09290	1		1.88936		n.d.	n.d.	n.d.
LMHFDP_107785	LiM1	AB2L05_09295	1		4.3739		n.d.	n.d.	n.d.
LMHFDP_107790	LiM1	AB2L05_09300	1		5.54867		n.d.	n.d.	n.d.
LMHFDP_107795	LiM1	AB2L05_09305	1		2.61858		n.d.	n.d.	n.d.
LMHFDP_107800	LiM1	AB2L05_09310	1		7.50046		n.d.	n.d.	n.d.
LMHFDP_107805	LiM1	AB2L05_09315	1		2.07304		n.d.	n.d.	n.d.
LMHFDP_107810	LiM1	AB2L05_09320	1		4.71966		n.d.	n.d.	n.d.
LMHFDP_107815	LiM1	AB2L05_09325	1		6.41975		n.d.	n.d.	n.d.
LMHFDP_107820	LiM1	AB2L05_09330	1		2.08754		n.d.	n.d.	n.d.
LMHFDP_107825	LiM1	#N/A	#N/A		0		n.d.	n.d.	n.d.
LMHFDP_107830	LiM1	AB2L05_09335	1		7.89731		n.d.	n.d.	n.d.
LMHFDP_107835	LiM1	AB2L05_09340	1		5.61917		n.d.	n.d.	n.d.
LMHFDP_107840	LiM1	AB2L05_09345	1		0		n.d.	n.d.	n.d.
LMHFDP_107845	LiM1	AB2L05_09350	1		2.52982		n.d.	n.d.	n.d.
LMHFDP_107850	LiM1	AB2L05_09355	1		1.07768		n.d.	n.d.	n.d.
LMHFDP_107855	LiM1	AB2L05_09360	1		1.84271		n.d.	n.d.	n.d.
LMHFDP_107860	LiM1	AB2L05_09365	1		1.90139		n.d.	n.d.	n.d.
LMHFDP_107865	LiM1	AB2L05_09370	1		8.46861		n.d.	n.d.	n.d.
LMHFDP_107870	LiM1	AB2L05_09375	1		4.489		n.d.	n.d.	n.d.
LMHFDP_107875	LiM1	AB2L05_09380	1		0		n.d.	n.d.	n.d.
LMHFDP_107880	LiM1	AB2L05_09385	1		8.29218		n.d.	n.d.	n.d.
LMHFDP_107885	LiM1	AB2L05_09390	1		3.40515		n.d.	n.d.	n.d.
LMHFDP_107890	LiM1	AB2L05_09395	1		7.59589		n.d.	n.d.	n.d.
LMHFDP_107895	LiM1	AB2L05_09400	1		2.3141		n.d.	n.d.	n.d.
LMHFDP_107900	LiM1	AB2L05_09405	0.991		3.57507		n.d.	n.d.	n.d.
LMHFDP_107905	LiM1	AB2L05_09410	1		0		n.d.	n.d.	n.d.
LMHFDP_107910	LiM1	AB2L05_09415	1		4.75727		n.d.	n.d.	n.d.
LMHFDP_107915	LiM1	AB2L05_09420	1		10.9214		n.d.	n.d.	n.d.
LMHFDP_107920	LiM1	AB2L05_09425	1		2.15071		n.d.	n.d.	n.d.
LMHFDP_107925	LiM1	AB2L05_09430	1		2.11216		n.d.	n.d.	n.d.
LMHFDP_107930	LiM1	#N/A	#N/A		0		n.d.	n.d.	n.d.
LMHFDP_107935	LiM1	AB2L05_09435	1		0		n.d.	n.d.	n.d.
LMHFDP_107940	LiM1	AB2L05_09440	1		0		n.d.	n.d.	n.d.
LMHFDP_107945	LiM1	AB2L05_09445	1		0		n.d.	n.d.	n.d.
LMHFDP_107950	LiM1	AB2L05_09450	1		0		n.d.	n.d.	n.d.
LMHFDP_107955	LiM1	AB2L05_09455	1		0		n.d.	n.d.	n.d.
LMHFDP_107960	LiM1	AB2L05_09460	1		3.85185		n.d.	n.d.	n.d.
LMHFDP_107965	LiM1	AB2L05_09465	1		0		n.d.	n.d.	n.d.
LMHFDP_107970	LiM1	AB2L05_09470	1		0		n.d.	n.d.	n.d.
LMHFDP_107975	LiM1	AB2L05_09475	1		3.35414		n.d.	n.d.	n.d.
LMHFDP_107980	LiM1	AB2L05_09480	1		9.3287		n.d.	n.d.	n.d.
LMHFDP_107985	LiM1	AB2L05_09485	1		10.8704		n.d.	n.d.	n.d.
LMHFDP_107990	LiM1	AB2L05_09490	1		8.61111		n.d.	n.d.	n.d.
LMHFDP_107995	LiM1	AB2L05_09495	1		3.34662		n.d.	n.d.	n.d.
LMHFDP_108000	LiM1	AB2L05_09500	1		3.39225		n.d.	n.d.	n.d.
LMHFDP_108005	LiM1	AB2L05_09505	1		1.07768		n.d.	n.d.	n.d.
LMHFDP_108010	LiM1	AB2L05_09510	1		14.8026		0	15.1011	28.9252
LMHFDP_108015	LiM1	AB2L05_09515	1		26.535		2.16399	22.5898	67.0503
LMHFDP_108020	LiM1	AB2L05_09520	1		5.91126		n.d.	n.d.	n.d.
LMHFDP_108025	LiM1	AB2L05_09525	1		5.77339		n.d.	n.d.	n.d.
LMHFDP_108030	LiM1	AB2L05_09530	1		7.82632		n.d.	n.d.	n.d.
LMHFDP_108035	LiM1	AB2L05_09535	1		5.55383		n.d.	n.d.	n.d.
LMHFDP_108040	LiM1	AB2L05_09540	1		6.94229		n.d.	n.d.	n.d.
LMHFDP_108045	LiM1	AB2L05_09545	0.997		7.76493		n.d.	n.d.	n.d.
LMHFDP_108050	LiM1	AB2L05_09550	1		0		n.d.	n.d.	n.d.
LMHFDP_108055	LiM1	#N/A	#N/A		0		n.d.	n.d.	n.d.
LMHFDP_108060	LiM1	AB2L05_09560	1		6.09221		n.d.	n.d.	n.d.
LMHFDP_108065	LiM1	AB2L05_09565	1		1.28672		n.d.	n.d.	n.d.
LMHFDP_108070	LiM1	AB2L05_09570	1		0		n.d.	n.d.	n.d.
LMHFDP_108075	LiM1	AB2L05_09575	1		0		n.d.	n.d.	n.d.
LMHFDP_108080	LiM1	AB2L05_09580	1		4.84608		n.d.	n.d.	n.d.
LMHFDP_108085	LiM1	#N/A	#N/A		6.5753		n.d.	n.d.	n.d.
LMHFDP_108090	LiM1	AB2L05_09595	1		7.85575		n.d.	n.d.	n.d.
LMHFDP_108095	LiM1	#N/A	#N/A		0		n.d.	n.d.	n.d.
LMHFDP_108100	LiM1	AB2L05_09605	1		4.75348		0	0.798588	1.58754
LMHFDP_108105	LiM1	AB2L05_09610	1		22.6723		n.d.	n.d.	n.d.
LMHFDP_108110	LiM1	AB2L05_09615	1		3.41815		0	1.09282	3.61095
LMHFDP_108115	LiM1	AB2L05_09620	1		1.27029		n.d.	n.d.	n.d.
LMHFDP_108120	LiM1	AB2L10_10200	0.54		0		n.d.	n.d.	n.d.
LMHFDP_108125	LiM1	AB2L05_09630	1		3.99089		n.d.	n.d.	n.d.
LMHFDP_108130	LiM1	AB2L05_09635	1		14.7416		n.d.	n.d.	n.d.
LMHFDP_108135	LiM1	AB2L05_09640	1		0		n.d.	n.d.	n.d.
LMHFDP_108140	LiM1	AB2L05_09645	1		7.93404		n.d.	n.d.	n.d.
LMHFDP_108145	LiM1	AB2L05_09650	1		0		n.d.	n.d.	n.d.
LMHFDP_108150	LiM1	AB2L05_09655	1		7.85575		n.d.	n.d.	n.d.
LMHFDP_108155	LiM1	AB2L05_09660	1		1.99901		n.d.	n.d.	n.d.
LMHFDP_108160	LiM1	AB2L05_09665	1		6.35146		n.d.	n.d.	n.d.
LMHFDP_108165	LiM1	AB2L05_09670	1		0		n.d.	n.d.	n.d.
LMHFDP_108170	LiM1	AB2L05_09675	1		0		n.d.	n.d.	n.d.
LMHFDP_108175	LiM1	AB2L05_09680	1		0		n.d.	n.d.	n.d.
LMHFDP_108180	LiM1	AB2L05_09685	1		3.25656		n.d.	n.d.	n.d.
LMHFDP_108185	LiM1	AB2L05_09690	1		3.73927		n.d.	n.d.	n.d.
LMHFDP_108190	LiM1	AB2L05_09695	1		0		n.d.	n.d.	n.d.
LMHFDP_108195	LiM1	AB2L05_09700	1		6.19761		n.d.	n.d.	n.d.
LMHFDP_108200	LiM1	AB2L05_09705	1		2.46709		n.d.	n.d.	n.d.
LMHFDP_108205	LiM1	AB2L05_09710	1		4.00696		n.d.	n.d.	n.d.
LMHFDP_108210	LiM1	AB2L05_09715	1		5.11162		n.d.	n.d.	n.d.
LMHFDP_108215	LiM1	AB2L05_09720	1		39.8025		n.d.	n.d.	n.d.
LMHFDP_108220	LiM1	AB2L05_09725	1		2.82153		n.d.	n.d.	n.d.
LMHFDP_108225	LiM1	AB2L05_09730	1		2.37548		n.d.	n.d.	n.d.
LMHFDP_108230	LiM1	AB2L05_09735	1		1.20858		n.d.	n.d.	n.d.
LMHFDP_108235	LiM1	#N/A	#N/A		7.96049		n.d.	n.d.	n.d.
LMHFDP_108240	LiM1	AB2L05_09745	1		14.2152		n.d.	n.d.	n.d.
LMHFDP_108245	LiM1	AB2L05_09750	1		20.5089		n.d.	n.d.	n.d.
LMHFDP_108250	LiM1	AB2L05_09760	1		5.89957		n.d.	n.d.	n.d.
LMHFDP_108255	LiM1	AB2L05_09765	1		0		n.d.	n.d.	n.d.
LMHFDP_108260	LiM1	#N/A	#N/A		6.35146		n.d.	n.d.	n.d.
LMHFDP_108265	LiM1	AB2L05_09770	1		4.34736		n.d.	n.d.	n.d.
LMHFDP_108270	LiM1	AB2L05_09775	1		1.53086		n.d.	n.d.	n.d.
LMHFDP_108275	LiM1	AB2L05_09780	1		5.35459		n.d.	n.d.	n.d.
LMHFDP_108280	LiM1	AB2L05_09785	1		0		n.d.	n.d.	n.d.
LMHFDP_108285	LiM1	AB2L05_09790	1		4.489		n.d.	n.d.	n.d.
LMHFDP_108290	LiM1	AB2L05_09795	1		2.6773		n.d.	n.d.	n.d.
LMHFDP_108295	LiM1	AB2L05_09800	1		4.20448		n.d.	n.d.	n.d.
LMHFDP_108300	LiM1	AB2L05_09805	1		4.81481		n.d.	n.d.	n.d.
LMHFDP_108305	LiM1	AB2L05_09810	1		1.58786		n.d.	n.d.	n.d.
LMHFDP_108310	LiM1	AB2L05_09815	1		9.19805		0.248346	11.0307	16.4501
LMHFDP_108315	LiM1	AB2L05_09820	1		5.8533		n.d.	n.d.	n.d.
LMHFDP_108320	LiM1	AB2L05_09825	1		2.08027		n.d.	n.d.	n.d.
LMHFDP_108325	LiM1	#N/A	#N/A		0		n.d.	n.d.	n.d.
LMHFDP_108330	LiM1	AB2L05_09835	1		4.52301		n.d.	n.d.	n.d.
LMHFDP_108335	LiM1	AB2L05_09840	1		11.4375		n.d.	n.d.	n.d.
LMHFDP_108340	LiM1	AB2L05_09845	1		2.48765		0	1.81406	2.79029
LMHFDP_108345	LiM1	AB2L05_09850	1		9.85674		0	31.6231	32.8693
LMHFDP_108350	LiM1	AB2L05_09855	1		11.2648		n.d.	n.d.	n.d.
LMHFDP_108355	LiM1	#N/A	#N/A		0		n.d.	n.d.	n.d.
LMHFDP_108360	LiM1	AB2L05_09865	1		7.10758		n.d.	n.d.	n.d.
LMHFDP_108365	LiM1	AB2L05_09870	0.998		32.9792		0	3.34401	2.1759
LMHFDP_108370	LiM1	AB2L05_09875	1		16.2828		0	0	0.748696
LMHFDP_108375	LiM1	AB2L05_09880	1		17.3005		0	1.25211	5.75849
LMHFDP_108380	LiM1	AB2L05_09885	1		14.469		n.d.	n.d.	n.d.
LMHFDP_108385	LiM1	AB2L05_09890	1		12.31		0	3.18639	8.36696
LMHFDP_108390	LiM1	AB2L05_09895	1		16.7917		0	27.1095	3.96534
LMHFDP_108395	LiM1	AB2L05_09900	1		2.91237		n.d.	n.d.	n.d.
LMHFDP_108400	LiM1	#N/A	#N/A		0		n.d.	n.d.	n.d.
LMHFDP_108405	LiM1	AB2L05_09910	1		5.88628		0	3.28737	12.2819
LMHFDP_108410	LiM1	AB2L05_09915	1		0.86277		n.d.	n.d.	n.d.
LMHFDP_108415	LiM1	AB2L05_09920	1		4.4555		n.d.	n.d.	n.d.
LMHFDP_108420	LiM1	AB2L05_09925	1		6.6584		0.438762	4.8701	7.9046
LMHFDP_108425	LiM1	AB2L05_09930	1		2.81621		0	1.74227	6.06832
LMHFDP_108430	LiM1	AB2L05_09935	1		4.53282		n.d.	n.d.	n.d.
LMHFDP_108435	LiM1	AB2L05_09940	1		4.2343		n.d.	n.d.	n.d.
LMHFDP_108440	LiM1	AB2L05_09945	1		10.604		448.171	8.04814	7.73058
LMHFDP_108445	LiM1	AB2L05_09950	1		4.59259		n.d.	n.d.	n.d.
LMHFDP_108450	LiM1	AB2L05_09955	1		3.39225		n.d.	n.d.	n.d.
LMHFDP_108455	LiM1	AB2L05_09960	1		0		n.d.	n.d.	n.d.
LMHFDP_108460	LiM1	AB2L05_09965	1		0		n.d.	n.d.	n.d.
LMHFDP_108465	LiM1	AB2L05_09970	1		0		n.d.	n.d.	n.d.
LMHFDP_108470	LiM1	AB2L05_09975	1		0		n.d.	n.d.	n.d.
LMHFDP_108475	LiM1	#N/A	#N/A		0		n.d.	n.d.	n.d.
LMHFDP_108480	LiM1	AB2L05_09980	1		0		n.d.	n.d.	n.d.
LMHFDP_108485	LiM1	AB2L05_09985	1		0		n.d.	n.d.	n.d.
LMHFDP_108490	LiM1	AB2L05_09990	1		8.65271		0	0	5.809
LMHFDP_108495	LiM1	AB2L05_09995	1		47.7629		n.d.	n.d.	n.d.
LMHFDP_108500	LiM1	AB2L05_10000	1		8.14141		n.d.	n.d.	n.d.
LMHFDP_108505	LiM1	AB2L05_10005	1		1.72554		n.d.	n.d.	n.d.
LMHFDP_108510	LiM1	AB2L05_10010	1		3.60384		n.d.	n.d.	n.d.
LMHFDP_108515	LiM1	AB2L05_10015	1		6.60926		n.d.	n.d.	n.d.
LMHFDP_108520	LiM1	AB2L05_10020	1		0		n.d.	n.d.	n.d.
LMHFDP_108525	LiM1	AB2L05_10025	1		4.76359		n.d.	n.d.	n.d.
LMHFDP_108530	LiM1	AB2L05_10030	1		1.11805		n.d.	n.d.	n.d.
LMHFDP_108535	LiM1	AB2L05_10035	1		2.76406		n.d.	n.d.	n.d.
LMHFDP_108540	LiM1	AB2L05_10040	1		1.13721		n.d.	n.d.	n.d.
LMHFDP_108545	LiM1	AB2L05_10045	1		0		n.d.	n.d.	n.d.
LMHFDP_108550	LiM1	AB2L05_10050	1		2.42698		n.d.	n.d.	n.d.
LMHFDP_108555	LiM1	AB2L05_10055	1		3.6673		n.d.	n.d.	n.d.
LMHFDP_108560	LiM1	AB2L05_10060	1		1.46333		n.d.	n.d.	n.d.
LMHFDP_108565	LiM1	AB2L05_10065	1		4.85396		n.d.	n.d.	n.d.
LMHFDP_108570	LiM1	AB2L05_10070	1		2.23609		n.d.	n.d.	n.d.
LMHFDP_108575	LiM1	AB2L05_10075	1		6.70828		n.d.	n.d.	n.d.
LMHFDP_108580	LiM1	AB2L05_10080	0.991		11.1596		n.d.	n.d.	n.d.
LMHFDP_108585	LiM1	AB2L05_10085	1		7.82144		n.d.	n.d.	n.d.
LMHFDP_108590	LiM1	AB2L05_10090	1		2.57343		n.d.	n.d.	n.d.
LMHFDP_108595	LiM1	AB2L05_10095	1		8.23499		n.d.	n.d.	n.d.
LMHFDP_108600	LiM1	AB2L05_10100	1		5.81529		n.d.	n.d.	n.d.
LMHFDP_108605	LiM1	AB2L05_10105	1		1.93843		n.d.	n.d.	n.d.
LMHFDP_108610	LiM1	AB2L05_10110	1		2.59581		n.d.	n.d.	n.d.
LMHFDP_108615	LiM1	AB2L05_10115	1		5.8533		n.d.	n.d.	n.d.
LMHFDP_108620	LiM1	AB2L05_10120	1		1.1329		n.d.	n.d.	n.d.
LMHFDP_108625	LiM1	AB2L05_10125	1		6.70828		n.d.	n.d.	n.d.
LMHFDP_108630	LiM1	AB2L05_10130	1		0.769377		n.d.	n.d.	n.d.
LMHFDP_108635	LiM1	AB2L05_10135	1		1.13938		n.d.	n.d.	n.d.
LMHFDP_108640	LiM1	AB2L05_10140	1		52.902		0.427498	18.2987	42.2194
LMHFDP_108645	LiM1	AB2L05_10145	1		6.46144		n.d.	n.d.	n.d.
LMHFDP_108650	LiM1	AB2L05_10150	1		0		n.d.	n.d.	n.d.
LMHFDP_108655	LiM1	AB2L05_10155	1		2.04465		n.d.	n.d.	n.d.
LMHFDP_108660	LiM1	AB2L05_10160	1		0		n.d.	n.d.	n.d.
LMHFDP_108665	LiM1	AB2L05_10165	1		7.837		n.d.	n.d.	n.d.
LMHFDP_108670	LiM1	AB2L05_10170	1		2.17897		n.d.	n.d.	n.d.
LMHFDP_108675	LiM1	AB2L05_10175	1		3.43125		n.d.	n.d.	n.d.
LMHFDP_108680	LiM1	AB2L05_10180	1		0		n.d.	n.d.	n.d.
LMHFDP_108685	LiM1	AB2L05_10185	1		2.7387		n.d.	n.d.	n.d.
LMHFDP_108690	LiM1	AB2L05_10190	1		4.03403		n.d.	n.d.	n.d.
LMHFDP_108695	LiM1	AB2L05_10195	1		10.6073		0	12.7347	18.6711
LMHFDP_108700	LiM1	AB2L05_10200	1		10.567		n.d.	n.d.	n.d.
LMHFDP_108705	LiM1	AB2L05_10205	1		7.57661		n.d.	n.d.	n.d.
LMHFDP_108710	LiM1	AB2L05_10210	1		0		n.d.	n.d.	n.d.
LMHFDP_108715	LiM1	AB2L05_10215	1		13.4166		n.d.	n.d.	n.d.
LMHFDP_108720	LiM1	AB2L05_10220	1		8.10457		0	0	1.20227
LMHFDP_108725	LiM1	AB2L05_10225	1		4.73839		n.d.	n.d.	n.d.
LMHFDP_108730	LiM1	AB2L05_10230	1		2.35054		n.d.	n.d.	n.d.
LMHFDP_108735	LiM1	AB2L05_10235	1		0		n.d.	n.d.	n.d.
LMHFDP_108740	LiM1	AB2L05_10240	1		0		n.d.	n.d.	n.d.
LMHFDP_108745	LiM1	AB2L05_10245	1		93.5118		n.d.	n.d.	n.d.
LMHFDP_108750	LiM1	AB2L05_10250	1		1.05112		n.d.	n.d.	n.d.
LMHFDP_108755	LiM1	AB2L05_10255	1		4.6462		n.d.	n.d.	n.d.
LMHFDP_108760	LiM1	AB2L05_10260	1		1.16155		n.d.	n.d.	n.d.
LMHFDP_108765	LiM1	AB2L05_10265	1		2.7387		n.d.	n.d.	n.d.
LMHFDP_108770	LiM1	AB2L05_10270	1		1.46333		n.d.	n.d.	n.d.
LMHFDP_108775	LiM1	AB2L05_10275	1		4.34434		n.d.	n.d.	n.d.
LMHFDP_108780	LiM1	AB2L05_10280	1		3.03836		n.d.	n.d.	n.d.
LMHFDP_108785	LiM1	AB2L05_10285	1		3.95389		n.d.	n.d.	n.d.
LMHFDP_108790	LiM1	AB2L05_10290	1		5.78845		n.d.	n.d.	n.d.
LMHFDP_108795	LiM1	AB2L05_10295	1		7.41242		n.d.	n.d.	n.d.
LMHFDP_108800	LiM1	AB2L05_10300	1		1.54673		n.d.	n.d.	n.d.
LMHFDP_108805	LiM1	AB2L05_10305	1		6.5369		n.d.	n.d.	n.d.
LMHFDP_108810	LiM1	AB2L05_10310	1		21.5426		n.d.	n.d.	n.d.
LMHFDP_108815	LiM1	AB2L05_10315	1		15.3086		n.d.	n.d.	n.d.
LMHFDP_108820	LiM1	AB2L05_10320	1		11.115		0	2.18438	1.28582
LMHFDP_108825	LiM1	AB2L05_10325	1		0		n.d.	n.d.	n.d.
LMHFDP_108830	LiM1	AB2L05_10330	1		3.41164		n.d.	n.d.	n.d.
LMHFDP_108835	LiM1	AB2L05_10335	1		4.92837		n.d.	n.d.	n.d.
LMHFDP_108840	LiM1	AB2L05_10340	1		4.89374		n.d.	n.d.	n.d.
LMHFDP_108845	LiM1	AB2L05_10345	1		5.69692		n.d.	n.d.	n.d.
LMHFDP_108850	LiM1	AB2L05_10350	1		0.978749		n.d.	n.d.	n.d.
LMHFDP_108855	LiM1	AB2L05_10355	1		6.35146		n.d.	n.d.	n.d.
LMHFDP_108860	LiM1	AB2L05_10360	1		3.82716		n.d.	n.d.	n.d.
LMHFDP_108865	LiM1	AB2L05_10365	1		5.14687		n.d.	n.d.	n.d.
LMHFDP_108870	LiM1	AB2L05_10370	1		0		n.d.	n.d.	n.d.
LMHFDP_108875	LiM1	AB2L05_10375	1		6.8363		0	3.08576	4.74263
LMHFDP_108880	LiM1	AB2L05_10380	1		4.73839		n.d.	n.d.	n.d.
LMHFDP_108885	LiM1	AB2L05_10385	1		4.26455		n.d.	n.d.	n.d.
LMHFDP_108890	LiM1	AB2L05_10390	1		0		n.d.	n.d.	n.d.
LMHFDP_108895	LiM1	AB2L05_10395	1		3.43125		n.d.	n.d.	n.d.
LMHFDP_108900	LiM1	AB2L05_10400	1		0		n.d.	n.d.	n.d.
LMHFDP_108905	LiM1	#N/A	#N/A		0		n.d.	n.d.	n.d.
LMHFDP_108910	LiM1	AB2L05_10410	1		3.11606		n.d.	n.d.	n.d.
LMHFDP_108915	LiM1	AB2L05_10415	1		1.60926		n.d.	n.d.	n.d.
LMHFDP_108920	LiM1	AB2L05_10420	1		2.36919		n.d.	n.d.	n.d.
LMHFDP_108925	LiM1	#N/A	#N/A		0		n.d.	n.d.	n.d.
LMHFDP_108930	LiM1	AB2L05_10430	1		1.06234		n.d.	n.d.	n.d.
LMHFDP_108935	LiM1	AB2L05_10435	1		2.16318		n.d.	n.d.	n.d.
LMHFDP_108940	LiM1	AB2L05_10440	1		3.81087		n.d.	n.d.	n.d.
LMHFDP_108945	LiM1	AB2L05_10445	1		3.43125		n.d.	n.d.	n.d.
LMHFDP_108950	LiM1	AB2L05_10450	1		7.6722		n.d.	n.d.	n.d.
LMHFDP_108955	LiM1	AB2L05_10455	1		7.19321		n.d.	n.d.	n.d.
LMHFDP_108960	LiM1	AB2L05_10460	1		3.98025		n.d.	n.d.	n.d.
LMHFDP_108965	LiM1	AB2L05_10465	1		51.0051		4.72733	74.3153	499.364
LMHFDP_108970	LiM1	AB2L05_10470	1		0		n.d.	n.d.	n.d.
LMHFDP_108975	LiM1	AB2L05_10475	1		8.9855		0	0	1.33541
LMHFDP_108980	LiM1	AB2L05_10480	0.997		1.55884		n.d.	n.d.	n.d.
LMHFDP_108985	LiM1	AB2L05_10485	1		4.94236		n.d.	n.d.	n.d.
LMHFDP_108990	LiM1	AB2L05_10490	1		6.7289		n.d.	n.d.	n.d.
LMHFDP_108995	LiM1	AB2L05_10495	1		7.99603		n.d.	n.d.	n.d.
LMHFDP_109000	LiM1	AB2L05_10500	1		1.8314		n.d.	n.d.	n.d.
LMHFDP_109005	LiM1	AB2L05_10505	1		0		n.d.	n.d.	n.d.
LMHFDP_109010	LiM1	AB2L05_10510	1		2.46709		n.d.	n.d.	n.d.
LMHFDP_109015	LiM1	AB2L05_10515	1		3.01534		n.d.	n.d.	n.d.
LMHFDP_109020	LiM1	AB2L05_10520	0.994		4.84084		n.d.	n.d.	n.d.
LMHFDP_109025	LiM1	AB2L05_10525	1		3.819		n.d.	n.d.	n.d.
LMHFDP_109030	LiM1	AB2L05_10530	1		7.03148		n.d.	n.d.	n.d.
LMHFDP_109035	LiM1	AB2L05_10535	1		1.90139		n.d.	n.d.	n.d.
LMHFDP_109040	LiM1	AB2L05_10540	1		3.31687		n.d.	n.d.	n.d.
LMHFDP_109045	LiM1	AB2L05_10545	1		0		n.d.	n.d.	n.d.
LMHFDP_109050	LiM1	AB2L05_10550	1		0		n.d.	n.d.	n.d.
LMHFDP_109055	LiM1	AB2L05_10555	1		3.51198		n.d.	n.d.	n.d.
LMHFDP_109060	LiM1	AB2L05_10560	1		18.1839		n.d.	n.d.	n.d.
LMHFDP_109065	LiM1	AB2L05_10565	1		9.76462		n.d.	n.d.	n.d.
LMHFDP_109070	LiM1	AB2L05_10570	1		7.28094		n.d.	n.d.	n.d.
LMHFDP_109075	LiM1	AB2L05_10575	1		7.43199		0	5.22071	22.2818
LMHFDP_109080	LiM1	AB2L05_10580	1		0		n.d.	n.d.	n.d.
LMHFDP_109085	LiM1	AB2L05_10585	1		12.0613		0	2.49578	7.56848
LMHFDP_109090	LiM1	AB2L10_00895	0.864		0		n.d.	n.d.	n.d.
LMHFDP_109095	LiM1	AB2L05_10595	1		3.55379		n.d.	n.d.	n.d.
LMHFDP_109100	LiM1	AB2L05_10600	1		7.40128		n.d.	n.d.	n.d.
LMHFDP_109105	LiM1	AB2L05_10605	1		2.35983		n.d.	n.d.	n.d.
LMHFDP_109110	LiM1	#N/A	#N/A		0		n.d.	n.d.	n.d.
LMHFDP_109115	LiM1	#N/A	#N/A		0		n.d.	n.d.	n.d.
LMHFDP_109120	LiM1	AB2L05_10625	1		2.94833		n.d.	n.d.	n.d.
LMHFDP_109125	LiM1	AB2L05_10630	1		2.81621		n.d.	n.d.	n.d.
LMHFDP_109130	LiM1	#N/A	#N/A		0		n.d.	n.d.	n.d.
LMHFDP_109135	LiM1	AB2L05_10635	0.999		1.79022		0	0.148809	0.0990781
LMHFDP_109140	LiM1	AB2L05_10640	1		2.51384		n.d.	n.d.	n.d.
LMHFDP_109145	LiM1	AB2L05_10645	1		9.4269		n.d.	n.d.	n.d.
LMHFDP_109150	LiM1	AB2L05_10650	1		3.52581		0	0	0
LMHFDP_109155	LiM1	AB2L05_10655	1		2.95563		n.d.	n.d.	n.d.
LMHFDP_109160	LiM1	AB2L05_10660	1		0		n.d.	n.d.	n.d.
LMHFDP_109165	LiM1	AB2L05_10665	1		1.39495		n.d.	n.d.	n.d.
LMHFDP_109170	LiM1	AB2L05_10670	1		7.96049		n.d.	n.d.	n.d.
LMHFDP_109175	LiM1	AB2L05_10675	1		4.69579		0	1.54169	4.31452
LMHFDP_109180	LiM1	AB2L05_10680	1		2.82956		0	0	6.72037
LMHFDP_109185	LiM1	AB2L05_10685	1		11.6685		0	0	4.83531
LMHFDP_109190	LiM1	AB2L05_10690	1		4.47778		n.d.	n.d.	n.d.
LMHFDP_109195	LiM1	AB2L05_10695	1		1.66074		n.d.	n.d.	n.d.
LMHFDP_109200	LiM1	AB2L05_10700	1		18.8385		1.21156	39.6668	59.4024
LMHFDP_109205	LiM1	AB2L05_10710	1		0		n.d.	n.d.	n.d.
LMHFDP_109210	LiM1	AB2L05_10715	1		0		n.d.	n.d.	n.d.
LMHFDP_109215	LiM1	AB2L05_10720	1		3.68541		n.d.	n.d.	n.d.
LMHFDP_109220	LiM1	AB2L05_10725	1		3.31687		n.d.	n.d.	n.d.
LMHFDP_109225	LiM1	AB2L05_10730	1		0		n.d.	n.d.	n.d.
LMHFDP_109230	LiM1	AB2L05_10735	1		5.23716		n.d.	n.d.	n.d.
LMHFDP_109235	LiM1	AB2L05_10740	1		1.75599		n.d.	n.d.	n.d.
LMHFDP_109240	LiM1	AB2L05_10745	1		1.67707		n.d.	n.d.	n.d.
LMHFDP_109245	LiM1	AB2L05_10750	1		1.85415		n.d.	n.d.	n.d.
LMHFDP_109250	LiM1	AB2L05_10755	1		0.875421		n.d.	n.d.	n.d.
LMHFDP_109255	LiM1	AB2L05_10760	1		1.2037		n.d.	n.d.	n.d.
LMHFDP_109260	LiM1	AB2L05_10765	1		4.14609		n.d.	n.d.	n.d.
LMHFDP_109265	LiM1	AB2L05_10770	1		4.2524		n.d.	n.d.	n.d.
LMHFDP_109270	LiM1	AB2L05_10775	1		10.7092		0	11.4499	10.0184
LMHFDP_109275	LiM1	AB2L05_10780	1		2.25581		n.d.	n.d.	n.d.
LMHFDP_109280	LiM1	AB2L05_10785	1		1.32088		n.d.	n.d.	n.d.
LMHFDP_109285	LiM1	#N/A	#N/A		0		n.d.	n.d.	n.d.
LMHFDP_109290	LiM1	AB2L05_10790	1		7.42583		n.d.	n.d.	n.d.
LMHFDP_109295	LiM1	AB2L05_10795	1		16.2828		n.d.	n.d.	n.d.
LMHFDP_109300	LiM1	AB2L05_10800	1		2.33217		n.d.	n.d.	n.d.
LMHFDP_109305	LiM1	#N/A	#N/A		0		n.d.	n.d.	n.d.
LMHFDP_109310	LiM1	AB2L05_10805	1		1.08159		n.d.	n.d.	n.d.
LMHFDP_109315	LiM1	AB2L05_10810	1		0		n.d.	n.d.	n.d.
LMHFDP_109320	LiM1	AB2L05_10815	1		2.13227		n.d.	n.d.	n.d.
LMHFDP_109325	LiM1	AB2L05_10820	1		2.20309		n.d.	n.d.	n.d.
LMHFDP_109330	LiM1	AB2L05_10825	1		3.28042		n.d.	n.d.	n.d.
LMHFDP_109335	LiM1	AB2L05_10830	1		1.27845		n.d.	n.d.	n.d.
LMHFDP_109340	LiM1	AB2L05_10835	1		5.79023		n.d.	n.d.	n.d.
LMHFDP_109345	LiM1	AB2L05_10840	1		5.79647		n.d.	n.d.	n.d.
LMHFDP_109350	LiM1	AB2L05_10845	1		1.38846		n.d.	n.d.	n.d.
LMHFDP_109355	LiM1	AB2L05_10850	1		0.947677		n.d.	n.d.	n.d.
LMHFDP_109360	LiM1	AB2L05_10855	1		9.57512		0.335969	26.9611	32.9994
LMHFDP_109365	LiM1	AB2L05_10860	1		5.66295		n.d.	n.d.	n.d.
LMHFDP_109370	LiM1	AB2L05_10865	1		10.9884		13.2751	50.301	130.241
LMHFDP_109375	LiM1	AB2L05_10870	1		5.77778		n.d.	n.d.	n.d.
LMHFDP_109380	LiM1	AB2L05_10875	1		3.53276		n.d.	n.d.	n.d.
LMHFDP_109385	LiM1	AB2L05_10880	1		1.48517		n.d.	n.d.	n.d.
LMHFDP_109390	LiM1	AB2L05_10885	1		19.0544		n.d.	n.d.	n.d.
LMHFDP_109395	LiM1	AB2L05_10890	1		4.04895		n.d.	n.d.	n.d.
LMHFDP_109400	LiM1	AB2L05_10895	1		3.98025		n.d.	n.d.	n.d.
LMHFDP_109405	LiM1	AB2L05_10900	1		0		n.d.	n.d.	n.d.
LMHFDP_109410	LiM1	AB2L05_10905	1		8.2161		n.d.	n.d.	n.d.
LMHFDP_109415	LiM1	AB2L05_10910	1		12.4383		n.d.	n.d.	n.d.
LMHFDP_109420	LiM1	AB2L05_10915	1		11.6609		n.d.	n.d.	n.d.
LMHFDP_109425	LiM1	AB2L05_10920	1		7.40128		n.d.	n.d.	n.d.
LMHFDP_109430	LiM1	#N/A	#N/A		0		n.d.	n.d.	n.d.
LMHFDP_109435	LiM1	AB2L05_10930	1		0		32.2304	14.9257	48.2344
LMHFDP_109440	LiM1	AB2L05_10940	1		0		n.d.	n.d.	n.d.
LMHFDP_109445	LiM1	AB2L05_10945	0.995		2.12469		n.d.	n.d.	n.d.
LMHFDP_109450	LiM1	AB2L05_10955	1		0.830371		n.d.	n.d.	n.d.
LMHFDP_109455	LiM1	AB2L05_10960	1		0.721059		n.d.	n.d.	n.d.
LMHFDP_109460	LiM1	AB2L05_10965	1		0		n.d.	n.d.	n.d.
LMHFDP_109465	LiM1	AB2L05_10970	1		1.32088		n.d.	n.d.	n.d.
LMHFDP_109470	LiM1	AB2L05_10975	1		3.46539		n.d.	n.d.	n.d.
LMHFDP_109475	LiM1	AB2L05_10980	1		0		n.d.	n.d.	n.d.
LMHFDP_109480	LiM1	#N/A	#N/A		0		n.d.	n.d.	n.d.
LMHFDP_109485	LiM1	AB2L05_10985	1		0		n.d.	n.d.	n.d.
LMHFDP_109490	LiM1	AB2L05_10990	1		3.87686		n.d.	n.d.	n.d.
LMHFDP_109495	LiM1	AB2L05_10995	1		4.59259		0	0	6.01917
LMHFDP_109500	LiM1	AB2L05_11000	1		0.4489		n.d.	n.d.	n.d.
LMHFDP_109505	LiM1	#N/A	#N/A		0		n.d.	n.d.	n.d.
LMHFDP_109510	LiM1	AB2L05_11010	1		6.50975		n.d.	n.d.	n.d.
LMHFDP_109515	LiM1	AB2L05_11015	1		5.21104		n.d.	n.d.	n.d.
LMHFDP_109520	LiM1	AB2L05_11020	1		3.57507		n.d.	n.d.	n.d.
LMHFDP_109525	LiM1	AB2L05_11025	1		3.20988		n.d.	n.d.	n.d.
LMHFDP_109530	LiM1	AB2L05_11030	1		1.09347		n.d.	n.d.	n.d.
LMHFDP_109535	LiM1	AB2L05_11035	1		2.70152		n.d.	n.d.	n.d.
LMHFDP_109540	LiM1	AB2L05_11040	1		121.138		n.d.	n.d.	n.d.
LMHFDP_109545	LiM1	AB2L05_11045	1		1.57946		n.d.	n.d.	n.d.
LMHFDP_109550	LiM1	AB2L05_11050	1		5.29914		n.d.	n.d.	n.d.
LMHFDP_109555	LiM1	AB2L05_11055	0.994		5.08838		n.d.	n.d.	n.d.
LMHFDP_109560	LiM1	AB2L05_11060	1		4.92063		n.d.	n.d.	n.d.
LMHFDP_109565	LiM1	AB2L05_11065	1		4.85396		0	0	1.10329
LMHFDP_109570	LiM1	AB2L05_11070	1		6.51787		n.d.	n.d.	n.d.
LMHFDP_109575	LiM1	AB2L05_11075	1		3.99801		n.d.	n.d.	n.d.
LMHFDP_109580	LiM1	AB2L05_11080	1		0		n.d.	n.d.	n.d.
LMHFDP_109585	LiM1	AB2L05_11085	1		1.65844		n.d.	n.d.	n.d.
LMHFDP_109590	LiM1	AB2L05_11090	1		0		n.d.	n.d.	n.d.
LMHFDP_109595	LiM1	AB2L05_11095	1		4.1413		n.d.	n.d.	n.d.
LMHFDP_109600	LiM1	AB2L05_11100	1		1.48887		n.d.	n.d.	n.d.
LMHFDP_109605	LiM1	AB2L05_11105	1		1.06614		n.d.	n.d.	n.d.
LMHFDP_109610	LiM1	AB2L05_11110	1		9.09193		n.d.	n.d.	n.d.
LMHFDP_109615	LiM1	AB2L05_11115	1		5.35802		0	0	0.417791
LMHFDP_109620	LiM1	AB2L05_11120	0.991		6.94229		n.d.	n.d.	n.d.
LMHFDP_109625	LiM1	AB2L05_11125	1		7.55743		n.d.	n.d.	n.d.
LMHFDP_109630	LiM1	AB2L05_11130	1		4.70108		n.d.	n.d.	n.d.
LMHFDP_109635	LiM1	AB2L05_11135	1		3.44709		n.d.	n.d.	n.d.
LMHFDP_109640	LiM1	AB2L05_11140	1		1.76638		n.d.	n.d.	n.d.
LMHFDP_109645	LiM1	AB2L05_11145	1		3.43125		n.d.	n.d.	n.d.
LMHFDP_109650	LiM1	AB2L05_11150	1		8.36967		n.d.	n.d.	n.d.
LMHFDP_109655	LiM1	AB2L05_11155	1		2.17368		n.d.	n.d.	n.d.
LMHFDP_109660	LiM1	AB2L05_11160	0.998		2.93625		n.d.	n.d.	n.d.
LMHFDP_109665	LiM1	AB2L05_11165	1		4.11182		n.d.	n.d.	n.d.
LMHFDP_109670	LiM1	AB2L05_11170	1		1.5921		n.d.	n.d.	n.d.
LMHFDP_109675	LiM1	AB2L05_11175	1		0		n.d.	n.d.	n.d.
LMHFDP_109680	LiM1	AB2L05_11180	1		0		n.d.	n.d.	n.d.
LMHFDP_109685	LiM1	AB2L05_11185	1		0		n.d.	n.d.	n.d.
LMHFDP_109690	LiM1	AB2L05_11190	1		1.90139		n.d.	n.d.	n.d.
LMHFDP_109695	LiM1	AB2L05_11195	1		1.27029		n.d.	n.d.	n.d.
LMHFDP_109700	LiM1	AB2L05_11200	1		5.42761		n.d.	n.d.	n.d.
LMHFDP_109705	LiM1	AB2L05_11205	1		2.6773		n.d.	n.d.	n.d.
LMHFDP_109710	LiM1	AB2L05_11210	1		0		n.d.	n.d.	n.d.
LMHFDP_109715	LiM1	AB2L05_11215	1		3.04611		n.d.	n.d.	n.d.
LMHFDP_109720	LiM1	AB2L05_11220	1		0.870316		n.d.	n.d.	n.d.
LMHFDP_109725	LiM1	AB2L05_11225	1		3.45774		n.d.	n.d.	n.d.
LMHFDP_109730	LiM1	AB2L05_11230	1		1.16155		n.d.	n.d.	n.d.
LMHFDP_109735	LiM1	AB2L05_11235	1		4.90984		n.d.	n.d.	n.d.
LMHFDP_109740	LiM1	AB2L05_11240	1		1.02232		n.d.	n.d.	n.d.
LMHFDP_109745	LiM1	AB2L05_11245	1		3.56795		n.d.	n.d.	n.d.
LMHFDP_109750	LiM1	AB2L05_11250	1		0.486186		n.d.	n.d.	n.d.
LMHFDP_109755	LiM1	AB2L05_11255	1		0		n.d.	n.d.	n.d.
LMHFDP_109760	LiM1	AB2L05_11260	1		2.6813		n.d.	n.d.	n.d.
LMHFDP_109765	LiM1	AB2L05_11265	1		1.99012		n.d.	n.d.	n.d.
LMHFDP_109770	LiM1	AB2L05_11270	1		0		n.d.	n.d.	n.d.
LMHFDP_109775	LiM1	AB2L05_11275	1		0.857811		n.d.	n.d.	n.d.
LMHFDP_109780	LiM1	AB2L05_11280	1		0		n.d.	n.d.	n.d.
LMHFDP_109785	LiM1	AB2L05_11285	1		4.20448		n.d.	n.d.	n.d.
LMHFDP_109790	LiM1	AB2L05_11290	1		3.57079		n.d.	n.d.	n.d.
LMHFDP_109795	LiM1	AB2L05_11295	1		1.13075		n.d.	n.d.	n.d.
LMHFDP_109800	LiM1	AB2L05_11300	1		3.38264		n.d.	n.d.	n.d.
LMHFDP_109805	LiM1	AB2L05_11305	0.995		1.34468		n.d.	n.d.	n.d.
LMHFDP_109810	LiM1	AB2L05_11310	1		0		n.d.	n.d.	n.d.
LMHFDP_109815	LiM1	#N/A	#N/A		0		n.d.	n.d.	n.d.
LMHFDP_109820	LiM1	AB2L05_11315	1		0		n.d.	n.d.	n.d.
LMHFDP_109825	LiM1	AB2L05_11320	1		1.25165		n.d.	n.d.	n.d.
LMHFDP_109830	LiM1	AB2L05_11325	0.998		3.69846		n.d.	n.d.	n.d.
LMHFDP_109835	LiM1	AB2L05_11330	1		1.49259		n.d.	n.d.	n.d.
LMHFDP_109840	LiM1	AB2L05_11335	1		1.38203		n.d.	n.d.	n.d.
LMHFDP_109845	LiM1	AB2L05_11340	1		1.49259		n.d.	n.d.	n.d.
LMHFDP_109850	LiM1	AB2L05_11345	0.997		2.07785		n.d.	n.d.	n.d.
LMHFDP_109855	LiM1	AB2L05_11350	1		1.50387		n.d.	n.d.	n.d.
LMHFDP_109860	LiM1	AB2L05_11355	1		0.959866		n.d.	n.d.	n.d.
LMHFDP_109865	LiM1	AB2L05_11360	1		0		n.d.	n.d.	n.d.
LMHFDP_109870	LiM1	AB2L05_11365	1		3.3354		n.d.	n.d.	n.d.
LMHFDP_109875	LiM1	AB2L05_11370	1		1.63572		n.d.	n.d.	n.d.
LMHFDP_109880	LiM1	AB2L05_11375	1		1.3569		n.d.	n.d.	n.d.
LMHFDP_109885	LiM1	AB2L05_11380	1		2.2615		n.d.	n.d.	n.d.
LMHFDP_109890	LiM1	AB2L05_11385	1		2.55873		0	0	0.770462
LMHFDP_109895	LiM1	AB2L05_11390	1		0		n.d.	n.d.	n.d.
LMHFDP_109900	LiM1	AB2L05_11395	1		0		n.d.	n.d.	n.d.
LMHFDP_109905	LiM1	AB2L05_11400	1		0		n.d.	n.d.	n.d.
LMHFDP_109910	LiM1	AB2L05_11405	1		0		n.d.	n.d.	n.d.
LMHFDP_109915	LiM1	AB2L05_11410	1		1.06996		n.d.	n.d.	n.d.
LMHFDP_109920	LiM1	AB2L05_11415	1		0.848064		n.d.	n.d.	n.d.
LMHFDP_109925	LiM1	AB2L05_11420	1		0		n.d.	n.d.	n.d.
LMHFDP_109930	LiM1	AB2L05_11425	1		0.584185		n.d.	n.d.	n.d.
LMHFDP_109935	LiM1	AB2L05_11430	1		1.78754		n.d.	n.d.	n.d.
LMHFDP_109940	LiM1	#N/A	#N/A		0		n.d.	n.d.	n.d.
LMHFDP_109945	LiM1	AB2L05_11440	1		0		n.d.	n.d.	n.d.
LMHFDP_109950	LiM1	#N/A	#N/A		0		n.d.	n.d.	n.d.
LMHFDP_109955	LiM1	AB2L05_11450	1		1.21349		n.d.	n.d.	n.d.
LMHFDP_109960	LiM1	AB2L05_11455	1		2.56901		n.d.	n.d.	n.d.
LMHFDP_109965	LiM1	AB2L05_11460	1		0		n.d.	n.d.	n.d.
LMHFDP_109970	LiM1	AB2L05_11465	1		0		n.d.	n.d.	n.d.
LMHFDP_109975	LiM1	AB2L05_11470	1		0		n.d.	n.d.	n.d.
LMHFDP_109980	LiM1	AB2L05_11475	1		0		n.d.	n.d.	n.d.
LMHFDP_109985	LiM1	AB2L05_11480	1		0.9129		n.d.	n.d.	n.d.
LMHFDP_109990	LiM1	AB2L05_11485	1		4.2343		n.d.	n.d.	n.d.
[truncated: 938 more rows]

## Sheet: LiM2
locus tag (Flye contigs)	MAG	NCBI locus tag/protein id (1*)	Protein identity of locus tags (1*)		10kS cells metatranscriptome (TPM)		10kS cells metaproteome (riBAQ(ppm))	100S aggregates metaproteome (riBAQ(ppm))	100S cells metaproteome (riBAQ(ppm))
LMHFDP_476055	LiM2	AB2L15_00005	1		9.91097		n.d.	n.d.	n.d.
LMHFDP_476060	LiM2	AB2L15_00010	1		1.858		n.d.	n.d.	n.d.
LMHFDP_476065	LiM2	AB2L15_00015	1		6.66336		n.d.	n.d.	n.d.
LMHFDP_476070	LiM2	AB2L15_00020	1		4.76866		n.d.	n.d.	n.d.
LMHFDP_476075	LiM2	AB2L15_00025	1		13.3665		n.d.	n.d.	n.d.
LMHFDP_476080	LiM2	AB2L15_00030	1		8.10791		n.d.	n.d.	n.d.
LMHFDP_476085	LiM2	AB2L15_00035	1		13.4166		n.d.	n.d.	n.d.
LMHFDP_476090	LiM2	AB2L15_00040	1		6.2284		n.d.	n.d.	n.d.
LMHFDP_476095	LiM2	AB2L15_00045	1		7.01094		n.d.	n.d.	n.d.
LMHFDP_476100	LiM2	AB2L15_00050	1		3.51888		n.d.	n.d.	n.d.
LMHFDP_476105	LiM2	AB2L15_00055	1		3.30463		n.d.	n.d.	n.d.
LMHFDP_476110	LiM2	AB2L15_00060	1		0		n.d.	n.d.	n.d.
LMHFDP_476115	LiM2	AB2L15_00065	1		4.3739		n.d.	n.d.	n.d.
LMHFDP_476120	LiM2	AB2L15_00070	1		21.8428		n.d.	n.d.	n.d.
LMHFDP_476125	LiM2	AB2L15_00075	1		4.65223		n.d.	n.d.	n.d.
LMHFDP_476130	LiM2	AB2L15_00080	1		1.86574		n.d.	n.d.	n.d.
LMHFDP_476135	LiM2	AB2L15_00085	1		8.93768		n.d.	n.d.	n.d.
LMHFDP_476140	LiM2	AB2L15_00090	1		8.24636		n.d.	n.d.	n.d.
LMHFDP_476145	LiM2	AB2L15_00095	1		0		n.d.	n.d.	n.d.
LMHFDP_476150	LiM2	AB2L15_00100	1		6.31609		n.d.	n.d.	n.d.
LMHFDP_476155	LiM2	AB2L15_00105	1		5.20067		n.d.	n.d.	n.d.
LMHFDP_476160	LiM2	AB2L15_00110	1		2.59581		n.d.	n.d.	n.d.
LMHFDP_476165	LiM2	AB2L15_00115	1		9.84127		n.d.	n.d.	n.d.
LMHFDP_476170	LiM2	AB2L15_00120	1		17.7338		n.d.	n.d.	n.d.
LMHFDP_476175	LiM2	AB2L15_00125	1		2.78339		n.d.	n.d.	n.d.
LMHFDP_476180	LiM2	AB2L15_00130	1		16.7273		0	44.2433	2.12695
LMHFDP_476185	LiM2	AB2L15_00135	1		5.74074		n.d.	n.d.	n.d.
LMHFDP_476190	LiM2	AB2L15_00140	1		66.0439		n.d.	n.d.	n.d.
LMHFDP_476195	LiM2	AB2L15_00145	1		17.3557		n.d.	n.d.	n.d.
LMHFDP_476200	LiM2	AB2L15_00150	1		7.7203		n.d.	n.d.	n.d.
LMHFDP_476205	LiM2	AB2L15_00155	1		19.4686		n.d.	n.d.	n.d.
LMHFDP_476210	LiM2	#N/A	#N/A		0		n.d.	n.d.	n.d.
LMHFDP_476215	LiM2	AB2L15_00160	0.999		4.20819		0.52763	0.309818	0.343358
LMHFDP_476220	LiM2	AB2L15_00165	1		7.46296		n.d.	n.d.	n.d.
LMHFDP_476225	LiM2	AB2L15_00170	1		8.76155		n.d.	n.d.	n.d.
LMHFDP_476230	LiM2	AB2L15_00175	1		2.47391		n.d.	n.d.	n.d.
LMHFDP_476235	LiM2	AB2L15_00180	1		17.9773		0	3.89054	0.341098
LMHFDP_476240	LiM2	AB2L15_00185	1		26.3807		0	43.9195	6.35138
LMHFDP_476245	LiM2	AB2L15_00190	1		31.204		0	17.7506	0
LMHFDP_476250	LiM2	AB2L15_00195	1		48.0134		0	24.2706	0
LMHFDP_476255	LiM2	AB2L15_00200	1		5.13212		n.d.	n.d.	n.d.
LMHFDP_476260	LiM2	AB2L15_00205	1		5.63242		n.d.	n.d.	n.d.
LMHFDP_476265	LiM2	AB2L15_00210	1		13.1348		1.96035	40.0887	6.42046
LMHFDP_476270	LiM2	AB2L15_00215	1		5.4774		n.d.	n.d.	n.d.
LMHFDP_476275	LiM2	#N/A	#N/A		0		n.d.	n.d.	n.d.
LMHFDP_476280	LiM2	#N/A	#N/A		1.21349		n.d.	n.d.	n.d.
LMHFDP_476285	LiM2	AB2L15_00225	1		8.06806		n.d.	n.d.	n.d.
LMHFDP_476290	LiM2	#N/A	#N/A		0		n.d.	n.d.	n.d.
LMHFDP_476295	LiM2	AB2L15_00230	1		16.7707		n.d.	n.d.	n.d.
LMHFDP_476300	LiM2	AB2L15_00240	1		30.2003		0	1.42843	0
LMHFDP_476305	LiM2	AB2L15_00245	1		29.4833		n.d.	n.d.	n.d.
LMHFDP_476310	LiM2	AB2L15_00250	1		20.1796		n.d.	n.d.	n.d.
LMHFDP_476315	LiM2	AB2L15_00255	1		6.88889		n.d.	n.d.	n.d.
LMHFDP_476320	LiM2	AB2L15_00260	1		19.1169		n.d.	n.d.	n.d.
LMHFDP_476325	LiM2	AB2L15_00265	1		26.3157		n.d.	n.d.	n.d.
LMHFDP_476330	LiM2	AB2L15_00270	1		25.5312		n.d.	n.d.	n.d.
LMHFDP_476335	LiM2	AB2L15_00275	1		18.3704		n.d.	n.d.	n.d.
LMHFDP_476340	LiM2	AB2L15_00280	1		22.1125		n.d.	n.d.	n.d.
LMHFDP_476345	LiM2	AB2L15_00285	1		23.2887		n.d.	n.d.	n.d.
LMHFDP_476350	LiM2	AB2L15_00290	1		8.77995		n.d.	n.d.	n.d.
LMHFDP_476355	LiM2	AB2L15_00295	1		10.9548		n.d.	n.d.	n.d.
LMHFDP_476360	LiM2	AB2L15_00300	1		14.9259		n.d.	n.d.	n.d.
LMHFDP_476365	LiM2	AB2L15_00305	1		31.423		0	26.1485	3.86247
LMHFDP_476370	LiM2	AB2L15_00310	1		11.1944		n.d.	n.d.	n.d.
LMHFDP_476375	LiM2	AB2L15_00315	1		7.75372		n.d.	n.d.	n.d.
LMHFDP_476380	LiM2	AB2L15_00320	1		33.5833		n.d.	n.d.	n.d.
LMHFDP_476385	LiM2	AB2L15_00325	1		20.2698		n.d.	n.d.	n.d.
LMHFDP_476390	LiM2	#N/A	#N/A		0		n.d.	n.d.	n.d.
LMHFDP_476395	LiM2	AB2L15_00335	1		4.62819		n.d.	n.d.	n.d.
LMHFDP_476400	LiM2	AB2L15_00340	1		10.6614		n.d.	n.d.	n.d.
LMHFDP_476405	LiM2	AB2L15_00345	1		4.52301		n.d.	n.d.	n.d.
LMHFDP_476410	LiM2	AB2L15_00350	1		0		n.d.	n.d.	n.d.
LMHFDP_476415	LiM2	AB2L15_00355	1		0		n.d.	n.d.	n.d.
LMHFDP_476420	LiM2	#N/A	#N/A		0		n.d.	n.d.	n.d.
LMHFDP_476425	LiM2	AB2L15_00365	1		0		n.d.	n.d.	n.d.
LMHFDP_476430	LiM2	AB2L15_00370	1		0.664852		n.d.	n.d.	n.d.
LMHFDP_476435	LiM2	AB2L15_00375	1		4.36856		n.d.	n.d.	n.d.
LMHFDP_476440	LiM2	#N/A	#N/A		39.5788		n.d.	n.d.	n.d.
LMHFDP_476445	LiM2	AB2L15_00385	1		3.59661		n.d.	n.d.	n.d.
LMHFDP_476450	LiM2	AB2L15_00390	1		3.56537		0	0.0663562	0
LMHFDP_476455	LiM2	AB2L15_00395	1		1.07381		n.d.	n.d.	n.d.
LMHFDP_476460	LiM2	AB2L15_00400	1		4.20054		n.d.	n.d.	n.d.
LMHFDP_476465	LiM2	AB2L15_00405	1		17.769		n.d.	n.d.	n.d.
LMHFDP_476470	LiM2	AB2L15_00415	1		45.6558		n.d.	n.d.	n.d.
LMHFDP_476475	LiM2	AB2L15_00420	1		2.61858		n.d.	n.d.	n.d.
LMHFDP_476480	LiM2	AB2L15_00425	1		16.9889		n.d.	n.d.	n.d.
LMHFDP_476485	LiM2	AB2L15_00430	1		7.99246		n.d.	n.d.	n.d.
LMHFDP_476490	LiM2	AB2L14_13470	0.303		4.23002		n.d.	n.d.	n.d.
LMHFDP_476495	LiM2	AB2L15_00435	1		11.9647		n.d.	n.d.	n.d.
LMHFDP_476500	LiM2	AB2L15_00440	1		11.6697		n.d.	n.d.	n.d.
LMHFDP_476505	LiM2	AB2L15_00445	1		7.41661		n.d.	n.d.	n.d.
LMHFDP_476510	LiM2	AB2L15_00450	1		9.3287		n.d.	n.d.	n.d.
LMHFDP_476515	LiM2	AB2L15_00455	1		18.8091		n.d.	n.d.	n.d.
LMHFDP_476520	LiM2	AB2L15_00460	1		12.3198		n.d.	n.d.	n.d.
LMHFDP_476525	LiM2	#N/A	#N/A		7.61527		n.d.	n.d.	n.d.
LMHFDP_476530	LiM2	AB2L15_00465	1		4.12525		n.d.	n.d.	n.d.
LMHFDP_476535	LiM2	AB2L15_00470	1		8.43639		n.d.	n.d.	n.d.
LMHFDP_476540	LiM2	AB2L15_00480	1		2.2615		n.d.	n.d.	n.d.
LMHFDP_476545	LiM2	AB2L15_00485	1		0		n.d.	n.d.	n.d.
LMHFDP_476550	LiM2	AB2L15_00490	1		0		n.d.	n.d.	n.d.
LMHFDP_476555	LiM2	AB2L15_00495	1		0		n.d.	n.d.	n.d.
LMHFDP_476560	LiM2	AB2L15_00500	0.998		4.57149		n.d.	n.d.	n.d.
LMHFDP_476565	LiM2	AB2L15_00505	1		2.7387		n.d.	n.d.	n.d.
LMHFDP_476570	LiM2	AB2L15_00510	1		0		n.d.	n.d.	n.d.
LMHFDP_476575	LiM2	AB2L15_00515	1		2.745		n.d.	n.d.	n.d.
LMHFDP_476580	LiM2	AB2L15_00520	1		2.08027		n.d.	n.d.	n.d.
LMHFDP_476585	LiM2	AB2L15_00525	1		0		n.d.	n.d.	n.d.
LMHFDP_476590	LiM2	AB2L15_00530	0.998		3.64047		n.d.	n.d.	n.d.
LMHFDP_476595	LiM2	AB2L15_00535	1		0		n.d.	n.d.	n.d.
LMHFDP_476600	LiM2	#N/A	#N/A		5.23716		n.d.	n.d.	n.d.
LMHFDP_476605	LiM2	AB2L15_00540	1		8.62147		n.d.	n.d.	n.d.
LMHFDP_476610	LiM2	AB2L15_00545	1		6.5753		n.d.	n.d.	n.d.
LMHFDP_476615	LiM2	AB2L15_00550	1		7.32969		n.d.	n.d.	n.d.
LMHFDP_476620	LiM2	AB2L15_00555	1		8.40897		n.d.	n.d.	n.d.
LMHFDP_476625	LiM2	AB2L15_00560	1		0		n.d.	n.d.	n.d.
LMHFDP_476630	LiM2	AB2L15_00565	1		8.29218		n.d.	n.d.	n.d.
LMHFDP_476635	LiM2	#N/A	#N/A		1.88936		n.d.	n.d.	n.d.
LMHFDP_476640	LiM2	AB2L15_00570	1		7.65432		n.d.	n.d.	n.d.
LMHFDP_476645	LiM2	AB2L15_00575	1		18.5032		n.d.	n.d.	n.d.
LMHFDP_476650	LiM2	AB2L15_00580	1		11.0562		n.d.	n.d.	n.d.
LMHFDP_476655	LiM2	AB2L15_00585	1		6.48953		n.d.	n.d.	n.d.
LMHFDP_476660	LiM2	#N/A	#N/A		8130.91		n.d.	n.d.	n.d.
LMHFDP_476665	LiM2	#N/A	#N/A		6590.08		n.d.	n.d.	n.d.
LMHFDP_476670	LiM2	AB2L15_00595	1		6.78451		n.d.	n.d.	n.d.
LMHFDP_476675	LiM2	AB2L15_00600	1		19.1169		n.d.	n.d.	n.d.
LMHFDP_476680	LiM2	AB2L15_00605	1		20.8572		0.627463	11.5112	2.7947
LMHFDP_476685	LiM2	AB2L15_00610	1		11.6306		n.d.	n.d.	n.d.
LMHFDP_476690	LiM2	AB2L15_00615	1		6.4661		n.d.	n.d.	n.d.
LMHFDP_476695	LiM2	AB2L15_00620	1		5.68606		n.d.	n.d.	n.d.
LMHFDP_476700	LiM2	#N/A	#N/A		0		n.d.	n.d.	n.d.
LMHFDP_476705	LiM2	AB2L15_00625	1		6.86249		n.d.	n.d.	n.d.
LMHFDP_476710	LiM2	AB2L15_00630	1		16.4021		n.d.	n.d.	n.d.
LMHFDP_476715	LiM2	AB2L15_00635	1		22.1757		n.d.	n.d.	n.d.
LMHFDP_476720	LiM2	#N/A	#N/A		0		n.d.	n.d.	n.d.
LMHFDP_476725	LiM2	AB2L15_00645	1		2.61858		n.d.	n.d.	n.d.
LMHFDP_476730	LiM2	AB2L15_00650	0.996		0.918518		n.d.	n.d.	n.d.
LMHFDP_476735	LiM2	AB2L15_00655	1		11.2346		n.d.	n.d.	n.d.
LMHFDP_476740	LiM2	AB2L15_00660	1		0		n.d.	n.d.	n.d.
LMHFDP_476745	LiM2	#N/A	#N/A		0		n.d.	n.d.	n.d.
LMHFDP_476750	LiM2	AB2L15_00665	1		0		n.d.	n.d.	n.d.
LMHFDP_476755	LiM2	AB2L15_00670	1		4.5785		n.d.	n.d.	n.d.
LMHFDP_476760	LiM2	#N/A	#N/A		3.77871		n.d.	n.d.	n.d.
LMHFDP_476765	LiM2	#N/A	#N/A		2.44687		n.d.	n.d.	n.d.
LMHFDP_476770	LiM2	AB2L15_00675	1		2.3141		n.d.	n.d.	n.d.
LMHFDP_476775	LiM2	AB2L15_00680	1		5.03121		n.d.	n.d.	n.d.
LMHFDP_476780	LiM2	#N/A	#N/A		11.9407		n.d.	n.d.	n.d.
LMHFDP_476785	LiM2	AB2L15_00685	1		0		n.d.	n.d.	n.d.
LMHFDP_476790	LiM2	AB2L15_00690	1		3.45108		n.d.	n.d.	n.d.
LMHFDP_476795	LiM2	#N/A	#N/A		0		n.d.	n.d.	n.d.
LMHFDP_476800	LiM2	AB2L15_00695	1		17.8754		n.d.	n.d.	n.d.
LMHFDP_476805	LiM2	AB2L15_00700	1		23.8285		n.d.	n.d.	n.d.
LMHFDP_476810	LiM2	AB2L15_00705	1		27.523		n.d.	n.d.	n.d.
LMHFDP_476815	LiM2	AB2L15_00710	1		13.5178		n.d.	n.d.	n.d.
LMHFDP_476820	LiM2	AB2L15_00715	1		15.1973		n.d.	n.d.	n.d.
LMHFDP_476825	LiM2	AB2L15_00720	1		21.7764		0	53.2171	2.64252
LMHFDP_476830	LiM2	AB2L15_00725	1		11.3938		0	104.632	6.37554
LMHFDP_476835	LiM2	AB2L15_00730	1		29.3995		0	112.008	16.4107
LMHFDP_476840	LiM2	AB2L15_00735	1		10.4134		n.d.	n.d.	n.d.
LMHFDP_476845	LiM2	AB2L15_00740	1		123.6		n.d.	n.d.	n.d.
LMHFDP_476850	LiM2	AB2L15_00745	1		9.18518		n.d.	n.d.	n.d.
LMHFDP_476855	LiM2	AB2L15_00750	1		4.4555		n.d.	n.d.	n.d.
LMHFDP_476860	LiM2	AB2L15_00755	0.997		3.7083		n.d.	n.d.	n.d.
LMHFDP_476865	LiM2	#N/A	#N/A		0		n.d.	n.d.	n.d.
LMHFDP_476870	LiM2	AB2L15_00765	1		3.24477		n.d.	n.d.	n.d.
LMHFDP_476875	LiM2	AB2L15_00770	1		2.78989		n.d.	n.d.	n.d.
LMHFDP_476880	LiM2	#N/A	#N/A		4.59259		n.d.	n.d.	n.d.
LMHFDP_476885	LiM2	AB2L15_00780	1		13.2255		n.d.	n.d.	n.d.
LMHFDP_476890	LiM2	AB2L15_00785	1		6.03745		n.d.	n.d.	n.d.
LMHFDP_476895	LiM2	AB2L15_00790	1		14.3864		n.d.	n.d.	n.d.
LMHFDP_476900	LiM2	AB2L15_00795	1		7.30836		n.d.	n.d.	n.d.
LMHFDP_476905	LiM2	AB2L15_00800	1		0		n.d.	n.d.	n.d.
LMHFDP_476910	LiM2	#N/A	#N/A		2.87037		n.d.	n.d.	n.d.
LMHFDP_476915	LiM2	AB2L15_00805	1		11.1387		n.d.	n.d.	n.d.
LMHFDP_476920	LiM2	AB2L15_00810	1		20.2005		n.d.	n.d.	n.d.
LMHFDP_476925	LiM2	AB2L15_00815	1		9.92516		n.d.	n.d.	n.d.
LMHFDP_476930	LiM2	AB2L15_00820	1		0		n.d.	n.d.	n.d.
LMHFDP_476935	LiM2	AB2L15_00825	1		7.04053		n.d.	n.d.	n.d.
LMHFDP_476940	LiM2	AB2L15_00835	1		14.8201		n.d.	n.d.	n.d.
LMHFDP_476945	LiM2	AB2L15_00840	0.996		10.9749		n.d.	n.d.	n.d.
LMHFDP_476950	LiM2	AB2L15_00845	1		5.57978		n.d.	n.d.	n.d.
LMHFDP_476955	LiM2	AB2L15_00850	1		8.06806		n.d.	n.d.	n.d.
LMHFDP_476960	LiM2	AB2L15_00855	1		8.76638		n.d.	n.d.	n.d.
LMHFDP_476965	LiM2	AB2L15_00860	1		13.2803		n.d.	n.d.	n.d.
LMHFDP_476970	LiM2	AB2L15_00865	1		6.57116		n.d.	n.d.	n.d.
LMHFDP_476975	LiM2	AB2L15_00870	1		131.584		n.d.	n.d.	n.d.
LMHFDP_476980	LiM2	AB2L15_00875	1		0		n.d.	n.d.	n.d.
LMHFDP_476985	LiM2	AB2L15_00880	1		8.31142		0	1.54058	0
LMHFDP_476990	LiM2	#N/A	#N/A		6.81549		n.d.	n.d.	n.d.
LMHFDP_476995	LiM2	AB2L15_00895	1		4.14609		n.d.	n.d.	n.d.
LMHFDP_477000	LiM2	AB2L15_00900	0.991		5.05963		n.d.	n.d.	n.d.
LMHFDP_477005	LiM2	AB2L15_00905	1		21.6448		0	0.569309	0
LMHFDP_477010	LiM2	AB2L15_00910	0.998		15.6456		n.d.	n.d.	n.d.
LMHFDP_477015	LiM2	AB2L15_00915	1		12.1349		n.d.	n.d.	n.d.
LMHFDP_477020	LiM2	AB2L15_00920	1		15.8155		0	1.58347	0
LMHFDP_477025	LiM2	AB2L15_00925	1		19.5012		n.d.	n.d.	n.d.
LMHFDP_477030	LiM2	AB2L15_00930	1		7.28094		n.d.	n.d.	n.d.
LMHFDP_477035	LiM2	AB2L15_00935	1		12.6822		n.d.	n.d.	n.d.
LMHFDP_477040	LiM2	AB2L15_00940	1		6.56084		n.d.	n.d.	n.d.
LMHFDP_477045	LiM2	AB2L15_00945	1		14.9259		n.d.	n.d.	n.d.
LMHFDP_477050	LiM2	AB2L15_00950	1		16.6685		n.d.	n.d.	n.d.
LMHFDP_477055	LiM2	AB2L15_00955	1		10.7898		n.d.	n.d.	n.d.
LMHFDP_477060	LiM2	AB2L15_00960	1		5.57978		n.d.	n.d.	n.d.
LMHFDP_477065	LiM2	AB2L15_00965	1		7.31663		n.d.	n.d.	n.d.
LMHFDP_477070	LiM2	AB2L15_00970	1		5.50264		n.d.	n.d.	n.d.
LMHFDP_477075	LiM2	AB2L15_00975	1		4.77629		n.d.	n.d.	n.d.
LMHFDP_477080	LiM2	AB2L15_00980	1		9.00055		n.d.	n.d.	n.d.
LMHFDP_477085	LiM2	AB2L15_00985	1		2.05875		n.d.	n.d.	n.d.
LMHFDP_477090	LiM2	AB2L15_00990	1		3.18703		n.d.	n.d.	n.d.
LMHFDP_477095	LiM2	AB2L15_00995	1		7.88167		n.d.	n.d.	n.d.
LMHFDP_477100	LiM2	AB2L15_01000	1		7.81462		n.d.	n.d.	n.d.
LMHFDP_477105	LiM2	AB2L15_01005	1		2.42698		n.d.	n.d.	n.d.
LMHFDP_477110	LiM2	AB2L15_01010	1		15.9514		n.d.	n.d.	n.d.
LMHFDP_477115	LiM2	#N/A	#N/A		0		n.d.	n.d.	n.d.
LMHFDP_477120	LiM2	AB2L15_01020	0.993		12.6135		n.d.	n.d.	n.d.
LMHFDP_477125	LiM2	AB2L15_01030	1		14.3956		n.d.	n.d.	n.d.
LMHFDP_477130	LiM2	AB2L15_01035	1		14.398		n.d.	n.d.	n.d.
LMHFDP_477135	LiM2	AB2L15_01040	1		8.5291		n.d.	n.d.	n.d.
LMHFDP_477140	LiM2	#N/A	#N/A		0		n.d.	n.d.	n.d.
LMHFDP_477145	LiM2	AB2L15_01050	1		12.6135		n.d.	n.d.	n.d.
LMHFDP_477150	LiM2	AB2L15_01055	1		13.8846		n.d.	n.d.	n.d.
LMHFDP_477155	LiM2	AB2L15_01060	1		58.7991		0.73049	2.74404	0
LMHFDP_477160	LiM2	AB2L15_01065	1		75.4619		18.6205	69.7547	17.9217
LMHFDP_477165	LiM2	AB2L15_01070	1		16.3572		0.837358	16.7479	1.97969
LMHFDP_477170	LiM2	#N/A	#N/A		4.08929		n.d.	n.d.	n.d.
LMHFDP_477175	LiM2	AB2L15_01080	1		13.41		0	1.78983	0.231993
LMHFDP_477180	LiM2	AB2L15_01085	1		28.5691		1.28398	37.2261	8.17922
LMHFDP_477185	LiM2	AB2L15_01090	1		7.07949		n.d.	n.d.	n.d.
LMHFDP_477190	LiM2	AB2L15_01100	0.983		4.97531		n.d.	n.d.	n.d.
LMHFDP_477195	LiM2	AB2L15_01105	1		7.19321		n.d.	n.d.	n.d.
LMHFDP_477200	LiM2	AB2L15_01110	1		2.50856		n.d.	n.d.	n.d.
LMHFDP_477205	LiM2	AB2L15_01115	1		2.78989		n.d.	n.d.	n.d.
LMHFDP_477210	LiM2	AB2L15_01120	1		5.83044		0	3.12108	0
LMHFDP_477215	LiM2	AB2L15_01125	1		6.80384		n.d.	n.d.	n.d.
LMHFDP_477220	LiM2	AB2L15_01130	1		0		n.d.	n.d.	n.d.
LMHFDP_477225	LiM2	AB2L15_01135	1		3.17573		0	30.1652	0
LMHFDP_477230	LiM2	AB2L15_01140	1		0.726322		n.d.	n.d.	n.d.
LMHFDP_477235	LiM2	AB2L15_01145	1		2.70397		n.d.	n.d.	n.d.
LMHFDP_477240	LiM2	AB2L15_01150	1		1.69292		n.d.	n.d.	n.d.
LMHFDP_477245	LiM2	AB2L15_01160	1		0		n.d.	n.d.	n.d.
LMHFDP_477250	LiM2	AB2L15_01170	0.989		10.1768		n.d.	n.d.	n.d.
LMHFDP_477255	LiM2	AB2L15_01175	1		2.15537		n.d.	n.d.	n.d.
LMHFDP_477260	LiM2	AB2L15_01180	1		4.24434		n.d.	n.d.	n.d.
LMHFDP_477265	LiM2	AB2L15_01185	1		20.6766		0	0.785724	0
LMHFDP_477270	LiM2	AB2L15_01190	1		7.74458		n.d.	n.d.	n.d.
LMHFDP_477275	LiM2	AB2L15_01195	1		4.93419		n.d.	n.d.	n.d.
LMHFDP_477280	LiM2	#N/A	#N/A		0		n.d.	n.d.	n.d.
LMHFDP_477285	LiM2	AB2L15_01200	0.997		16.7871		n.d.	n.d.	n.d.
LMHFDP_477290	LiM2	AB2L15_01205	1		4.20448		n.d.	n.d.	n.d.
LMHFDP_477295	LiM2	AB2L15_01210	1		10.2058		n.d.	n.d.	n.d.
LMHFDP_477300	LiM2	AB2L15_01215	1		5.36904		n.d.	n.d.	n.d.
LMHFDP_477305	LiM2	AB2L15_01220	1		9.87745		n.d.	n.d.	n.d.
LMHFDP_477310	LiM2	#N/A	#N/A		4.4555		n.d.	n.d.	n.d.
LMHFDP_477315	LiM2	AB2L15_01225	1		0		n.d.	n.d.	n.d.
LMHFDP_477320	LiM2	AB2L15_01230	1		4.05229		n.d.	n.d.	n.d.
LMHFDP_477325	LiM2	#N/A	#N/A		5.17662		n.d.	n.d.	n.d.
LMHFDP_477330	LiM2	AB2L15_01235	1		19.9012		n.d.	n.d.	n.d.
LMHFDP_477335	LiM2	AB2L15_01240	1		6.36112		n.d.	n.d.	n.d.
LMHFDP_477340	LiM2	AB2L15_01245	1		7.74893		n.d.	n.d.	n.d.
LMHFDP_477345	LiM2	AB2L15_01250	1		4.66435		n.d.	n.d.	n.d.
LMHFDP_477350	LiM2	AB2L15_01255	1		10.5359		n.d.	n.d.	n.d.
LMHFDP_477355	LiM2	AB2L15_01260	1		4.1175		n.d.	n.d.	n.d.
LMHFDP_477360	LiM2	AB2L15_01265	1		9.78749		n.d.	n.d.	n.d.
LMHFDP_477365	LiM2	AB2L15_01270	1		3.95389		n.d.	n.d.	n.d.
LMHFDP_477370	LiM2	AB2L15_01275	1		3.92787		n.d.	n.d.	n.d.
LMHFDP_477375	LiM2	AB2L15_01280	1		3.36359		n.d.	n.d.	n.d.
LMHFDP_477380	LiM2	AB2L15_01285	1		5.68606		n.d.	n.d.	n.d.
LMHFDP_477385	LiM2	AB2L15_01290	1		6.48953		n.d.	n.d.	n.d.
LMHFDP_477390	LiM2	AB2L15_01295	1		10.1768		n.d.	n.d.	n.d.
LMHFDP_477395	LiM2	AB2L15_01300	1		112.263		n.d.	n.d.	n.d.
LMHFDP_477400	LiM2	#N/A	#N/A		10.6234		n.d.	n.d.	n.d.
LMHFDP_477405	LiM2	#N/A	#N/A		6.24515		n.d.	n.d.	n.d.
LMHFDP_477410	LiM2	AB2L15_01310	1		16.0382		0	0.91028	0.560221
LMHFDP_477415	LiM2	AB2L15_01315	1		45.5866		n.d.	n.d.	n.d.
LMHFDP_477420	LiM2	AB2L15_01320	1		12.0478		0	1.02004	0
LMHFDP_477425	LiM2	AB2L15_01325	1		7.41661		n.d.	n.d.	n.d.
LMHFDP_477430	LiM2	AB2L15_01330	1		7.34815		n.d.	n.d.	n.d.
LMHFDP_477435	LiM2	AB2L15_01335	1		15.9446		n.d.	n.d.	n.d.
LMHFDP_477440	LiM2	AB2L15_01340	1		3.57936		n.d.	n.d.	n.d.
LMHFDP_477445	LiM2	AB2L15_01350	1		16.3821		n.d.	n.d.	n.d.
LMHFDP_477450	LiM2	AB2L15_01355	1		45.0594		0	5.66416	0.963797
LMHFDP_477455	LiM2	AB2L15_01360	1		3.39225		n.d.	n.d.	n.d.
LMHFDP_477460	LiM2	AB2L15_01365	1		15.8039		n.d.	n.d.	n.d.
LMHFDP_477465	LiM2	#N/A	#N/A		0		n.d.	n.d.	n.d.
LMHFDP_477470	LiM2	AB2L15_01375	1		25.1157		n.d.	n.d.	n.d.
LMHFDP_477475	LiM2	AB2L15_01380	1		12.9494		n.d.	n.d.	n.d.
LMHFDP_477480	LiM2	AB2L15_01385	1		7.84101		n.d.	n.d.	n.d.
LMHFDP_477485	LiM2	AB2L15_01390	1		10.4743		n.d.	n.d.	n.d.
LMHFDP_477490	LiM2	AB2L15_01395	1		0		n.d.	n.d.	n.d.
LMHFDP_477495	LiM2	AB2L15_01400	1		0		n.d.	n.d.	n.d.
LMHFDP_477500	LiM2	AB2L15_01405	1		6.98289		n.d.	n.d.	n.d.
LMHFDP_477505	LiM2	AB2L15_01410	1		14.1032		n.d.	n.d.	n.d.
LMHFDP_477510	LiM2	#N/A	#N/A		0		n.d.	n.d.	n.d.
LMHFDP_477515	LiM2	AB2L15_01415	1		8.29218		n.d.	n.d.	n.d.
LMHFDP_477520	LiM2	AB2L15_01420	1		8.2161		n.d.	n.d.	n.d.
LMHFDP_477525	LiM2	AB2L15_01425	1		4.55753		n.d.	n.d.	n.d.
LMHFDP_477530	LiM2	AB2L15_01430	1		5.98034		n.d.	n.d.	n.d.
LMHFDP_477535	LiM2	AB2L15_01435	1		5.26797		n.d.	n.d.	n.d.
LMHFDP_477540	LiM2	AB2L15_01445	1		5.74074		n.d.	n.d.	n.d.
LMHFDP_477545	LiM2	AB2L15_01450	1		7.19321		n.d.	n.d.	n.d.
LMHFDP_477550	LiM2	AB2L15_01460	1		0		n.d.	n.d.	n.d.
LMHFDP_477555	LiM2	AB2L15_01470	1		2.04465		n.d.	n.d.	n.d.
LMHFDP_477560	LiM2	AB2L15_01475	1		3.20988		n.d.	n.d.	n.d.
LMHFDP_477565	LiM2	AB2L15_01480	1		8.20105		n.d.	n.d.	n.d.
LMHFDP_477570	LiM2	AB2L15_01485	1		0		n.d.	n.d.	n.d.
LMHFDP_477575	LiM2	AB2L15_01490	1		7.65432		n.d.	n.d.	n.d.
LMHFDP_477580	LiM2	AB2L15_01495	1		16.1361		n.d.	n.d.	n.d.
LMHFDP_477585	LiM2	AB2L15_01500	1		0		n.d.	n.d.	n.d.
LMHFDP_477590	LiM2	AB2L15_01505	1		4.18484		n.d.	n.d.	n.d.
LMHFDP_477595	LiM2	AB2L15_01515	1		227.923		1444.55	659.329	299.853
LMHFDP_477600	LiM2	#N/A	#N/A		0		n.d.	n.d.	n.d.
LMHFDP_477605	LiM2	AB2L15_01520	0.987		0		n.d.	n.d.	n.d.
LMHFDP_477610	LiM2	AB2L15_01525	1		0		n.d.	n.d.	n.d.
LMHFDP_477615	LiM2	AB2L15_01530	1		9.52718		n.d.	n.d.	n.d.
LMHFDP_477620	LiM2	AB2L15_01535	1		5.29914		n.d.	n.d.	n.d.
LMHFDP_477625	LiM2	AB2L15_01540	1		13.1699		n.d.	n.d.	n.d.
LMHFDP_477630	LiM2	AB2L15_01545	1		17.983		0	3.18863	0.60045
LMHFDP_477635	LiM2	AB2L15_01550	1		5.63242		n.d.	n.d.	n.d.
LMHFDP_477640	LiM2	AB2L15_01555	1		5.03829		n.d.	n.d.	n.d.
LMHFDP_477645	LiM2	#N/A	#N/A		1.50009		n.d.	n.d.	n.d.
LMHFDP_477650	LiM2	AB2L15_01560	1		29.645		0	41.3941	5.5351
LMHFDP_477655	LiM2	AB2L15_01565	1		32.0477		n.d.	n.d.	n.d.
LMHFDP_477660	LiM2	AB2L15_01570	1		22.445		n.d.	n.d.	n.d.
LMHFDP_477665	LiM2	AB2L15_01575	1		7.46296		n.d.	n.d.	n.d.
LMHFDP_477670	LiM2	AB2L15_01580	1		4.55753		n.d.	n.d.	n.d.
LMHFDP_477675	LiM2	AB2L15_01585	1		22.2301		n.d.	n.d.	n.d.
LMHFDP_477680	LiM2	AB2L15_01590	1		23.479		n.d.	n.d.	n.d.
LMHFDP_477685	LiM2	AB2L15_01595	1		9.1468		n.d.	n.d.	n.d.
LMHFDP_477690	LiM2	AB2L15_01600	1		5.14687		n.d.	n.d.	n.d.
LMHFDP_477695	LiM2	AB2L15_01605	1		14.8332		n.d.	n.d.	n.d.
LMHFDP_477700	LiM2	AB2L15_01610	1		8.88448		n.d.	n.d.	n.d.
LMHFDP_477705	LiM2	#N/A	#N/A		0		n.d.	n.d.	n.d.
LMHFDP_477710	LiM2	AB2L15_01620	1		0		n.d.	n.d.	n.d.
LMHFDP_477715	LiM2	AB2L15_01625	1		204.089		0	7.39108	0.904687
LMHFDP_477720	LiM2	AB2L15_01630	1		2678.88		n.d.	n.d.	n.d.
LMHFDP_477725	LiM2	AB2L15_01635	1		6.9338		n.d.	n.d.	n.d.
LMHFDP_477730	LiM2	AB2L15_01640	1		7.41661		n.d.	n.d.	n.d.
LMHFDP_477735	LiM2	AB2L15_01645	1		11.857		0	2.07354	0
LMHFDP_477740	LiM2	AB2L15_01650	1		3.77871		n.d.	n.d.	n.d.
LMHFDP_477745	LiM2	AB2L15_01655	1		10.7381		n.d.	n.d.	n.d.
LMHFDP_477750	LiM2	AB2L15_01665	0.996		6.37406		n.d.	n.d.	n.d.
LMHFDP_477755	LiM2	#N/A	#N/A		0		n.d.	n.d.	n.d.
LMHFDP_477760	LiM2	#N/A	#N/A		0		n.d.	n.d.	n.d.
LMHFDP_477765	LiM2	AB2L15_01675	0.995		13.3484		n.d.	n.d.	n.d.
LMHFDP_477770	LiM2	AB2L15_01680	1		9.11971		n.d.	n.d.	n.d.
LMHFDP_477775	LiM2	AB2L15_01685	1		1.65844		n.d.	n.d.	n.d.
LMHFDP_477780	LiM2	AB2L15_01690	1		4.89374		n.d.	n.d.	n.d.
LMHFDP_477785	LiM2	AB2L15_01695	1		2.81621		n.d.	n.d.	n.d.
LMHFDP_477790	LiM2	AB2L15_01700	1		16.8828		n.d.	n.d.	n.d.
LMHFDP_477795	LiM2	AB2L15_01705	1		1.75599		0	45.4674	8.46158
LMHFDP_477800	LiM2	#N/A	#N/A		1.66306		n.d.	n.d.	n.d.
LMHFDP_477805	LiM2	AB2L15_01710	1		6.113		n.d.	n.d.	n.d.
LMHFDP_477810	LiM2	AB2L15_01715	1		11.7066		n.d.	n.d.	n.d.
LMHFDP_477815	LiM2	#N/A	#N/A		0		n.d.	n.d.	n.d.
LMHFDP_477820	LiM2	AB2L15_01720	1		14.4444		1.45015	67.5718	16.3253
LMHFDP_477825	LiM2	AB2L15_01725	1		4.44224		n.d.	n.d.	n.d.
LMHFDP_477830	LiM2	AB2L15_01730	1		0		n.d.	n.d.	n.d.
LMHFDP_477835	LiM2	#N/A	#N/A		2.98518		n.d.	n.d.	n.d.
LMHFDP_477840	LiM2	#N/A	#N/A		6.31785		n.d.	n.d.	n.d.
LMHFDP_477845	LiM2	AB2L15_01735	1		3.34474		0	0	4.32316
LMHFDP_477850	LiM2	AB2L15_01740	1		6.48953		n.d.	n.d.	n.d.
LMHFDP_477855	LiM2	AB2L15_01745	1		14.2152		n.d.	n.d.	n.d.
LMHFDP_477860	LiM2	AB2L15_01750	1		39.8706		2.35007	553.98	89.1107
LMHFDP_477865	LiM2	AB2L15_01755	1		41.297		0.939387	214.65	19.0914
LMHFDP_477870	LiM2	AB2L15_01760	1		10.2937		n.d.	n.d.	n.d.
LMHFDP_477875	LiM2	AB2L15_01765	1		48.4322		0	52.3373	8.61561
LMHFDP_477880	LiM2	AB2L15_01770	1		68.1401		n.d.	n.d.	n.d.
LMHFDP_477885	LiM2	AB2L15_01775	1		0		n.d.	n.d.	n.d.
LMHFDP_477890	LiM2	AB2L15_01780	1		64.3085		n.d.	n.d.	n.d.
LMHFDP_477895	LiM2	AB2L15_01785	1		48.8863		0	6.27579	2.87168
LMHFDP_477900	LiM2	#N/A	#N/A		0		n.d.	n.d.	n.d.
LMHFDP_477905	LiM2	AB2L15_01790	1		267.637		0	6.32379	0
LMHFDP_477910	LiM2	AB2L15_01795	1		69.6543		n.d.	n.d.	n.d.
LMHFDP_477915	LiM2	AB2L15_01800	1		6.27516		n.d.	n.d.	n.d.
LMHFDP_477920	LiM2	AB2L15_01805	1		4.43344		n.d.	n.d.	n.d.
LMHFDP_477925	LiM2	AB2L15_01810	1		17.4742		n.d.	n.d.	n.d.
LMHFDP_477930	LiM2	#N/A	#N/A		0		n.d.	n.d.	n.d.
LMHFDP_477935	LiM2	#N/A	#N/A		3.31687		n.d.	n.d.	n.d.
LMHFDP_477940	LiM2	AB2L15_01820	1		5.4441		n.d.	n.d.	n.d.
LMHFDP_477945	LiM2	AB2L15_01825	1		22.2038		0	10.8157	1.48643
LMHFDP_477950	LiM2	#N/A	#N/A		0		n.d.	n.d.	n.d.
LMHFDP_477955	LiM2	AB2L15_01835	1		6.41975		n.d.	n.d.	n.d.
LMHFDP_477960	LiM2	AB2L15_01840	0.993		11.7066		n.d.	n.d.	n.d.
LMHFDP_477965	LiM2	AB2L15_01845	1		3.29185		n.d.	n.d.	n.d.
LMHFDP_477970	LiM2	AB2L15_01850	1		0		n.d.	n.d.	n.d.
LMHFDP_477975	LiM2	AB2L15_01855	1		0		n.d.	n.d.	n.d.
LMHFDP_477980	LiM2	AB2L15_01860	1		10.6988		5.86284	0	0
LMHFDP_477985	LiM2	AB2L15_01865	1		21.3815		n.d.	n.d.	n.d.
LMHFDP_477990	LiM2	AB2L15_01870	1		46.7377		n.d.	n.d.	n.d.
LMHFDP_477995	LiM2	AB2L15_01875	1		12.1844		n.d.	n.d.	n.d.
LMHFDP_478000	LiM2	AB2L15_01880	1		10.2642		n.d.	n.d.	n.d.
LMHFDP_478005	LiM2	#N/A	#N/A		143.782		n.d.	n.d.	n.d.
LMHFDP_478010	LiM2	AB2L15_01885	1		1.1846		n.d.	n.d.	n.d.
LMHFDP_478015	LiM2	AB2L15_01890	1		4.8596		n.d.	n.d.	n.d.
LMHFDP_478020	LiM2	AB2L15_01895	1		7.3256		n.d.	n.d.	n.d.
LMHFDP_478025	LiM2	AB2L15_01900	1		31.326		0.774463	28.7909	3.63056
LMHFDP_478030	LiM2	AB2L15_01905	0.997		5.1617		n.d.	n.d.	n.d.
LMHFDP_478035	LiM2	AB2L15_01910	1		8.06806		n.d.	n.d.	n.d.
LMHFDP_478040	LiM2	AB2L15_01915	1		6.8363		n.d.	n.d.	n.d.
LMHFDP_478045	LiM2	AB2L15_01920	1		17.5599		n.d.	n.d.	n.d.
LMHFDP_478050	LiM2	AB2L15_01925	1		48.0134		0	20.0943	5.64185
LMHFDP_478055	LiM2	AB2L15_01930	1		5.41355		n.d.	n.d.	n.d.
LMHFDP_478060	LiM2	AB2L15_01935	1		14.3072		n.d.	n.d.	n.d.
LMHFDP_478065	LiM2	AB2L15_01940	1		0		n.d.	n.d.	n.d.
LMHFDP_478070	LiM2	AB2L15_01945	1		12.8395		n.d.	n.d.	n.d.
LMHFDP_478075	LiM2	AB2L15_01950	1		1.09649		n.d.	n.d.	n.d.
LMHFDP_478080	LiM2	AB2L15_01955	1		4.81481		n.d.	n.d.	n.d.
LMHFDP_478085	LiM2	#N/A	#N/A		4.76866		n.d.	n.d.	n.d.
LMHFDP_478090	LiM2	AB2L15_01965	0.997		0.728094		n.d.	n.d.	n.d.
LMHFDP_478095	LiM2	#N/A	#N/A		0		n.d.	n.d.	n.d.
LMHFDP_478100	LiM2	AB2L15_01970	0.995		1.49259		n.d.	n.d.	n.d.
LMHFDP_478105	LiM2	AB2L15_01980	0.997		1.43864		n.d.	n.d.	n.d.
LMHFDP_478110	LiM2	AB2L15_01985	1		1.12225		n.d.	n.d.	n.d.
LMHFDP_478115	LiM2	#N/A	#N/A		0		n.d.	n.d.	n.d.
LMHFDP_478120	LiM2	AB2L15_01990	1		1.60494		n.d.	n.d.	n.d.
LMHFDP_478125	LiM2	AB2L15_01995	1		1.55478		n.d.	n.d.	n.d.
LMHFDP_478130	LiM2	AB2L15_02000	1		0		n.d.	n.d.	n.d.
LMHFDP_478135	LiM2	#N/A	#N/A		0		n.d.	n.d.	n.d.
LMHFDP_478140	LiM2	AB2L15_02010	1		1.66151		n.d.	n.d.	n.d.
LMHFDP_478145	LiM2	AB2L15_02015	0.995		2.91237		n.d.	n.d.	n.d.
LMHFDP_478150	LiM2	AB2L15_02020	1		0		n.d.	n.d.	n.d.
LMHFDP_478155	LiM2	AB2L15_02030	1		0		n.d.	n.d.	n.d.
LMHFDP_478160	LiM2	AB2L15_02035	1		0		n.d.	n.d.	n.d.
LMHFDP_478165	LiM2	AB2L15_02040	1		0		n.d.	n.d.	n.d.
LMHFDP_478170	LiM2	AB2L15_02045	1		1.3631		n.d.	n.d.	n.d.
LMHFDP_478175	LiM2	AB2L15_02050	1		0		n.d.	n.d.	n.d.
LMHFDP_478180	LiM2	AB2L15_02055	0.995		0		n.d.	n.d.	n.d.
LMHFDP_478185	LiM2	#N/A	#N/A		0		n.d.	n.d.	n.d.
LMHFDP_478190	LiM2	AB2L15_02065	1		0		n.d.	n.d.	n.d.
LMHFDP_478195	LiM2	AB2L15_02070	1		1.50767		n.d.	n.d.	n.d.
LMHFDP_478200	LiM2	AB2L15_02075	1		1.57115		n.d.	n.d.	n.d.
LMHFDP_478205	LiM2	AB2L15_02080	1		4.10053		n.d.	n.d.	n.d.
LMHFDP_478210	LiM2	#N/A	#N/A		0		n.d.	n.d.	n.d.
LMHFDP_478215	LiM2	AB2L15_02085	1		4.96349		n.d.	n.d.	n.d.
LMHFDP_478220	LiM2	AB2L15_02090	0.989		2.2963		n.d.	n.d.	n.d.
LMHFDP_478225	LiM2	AB2L15_02095	1		4.54885		n.d.	n.d.	n.d.
LMHFDP_478230	LiM2	AB2L15_02100	0.996		9.91389		n.d.	n.d.	n.d.
LMHFDP_478235	LiM2	AB2L15_02105	1		2.76406		n.d.	n.d.	n.d.
LMHFDP_478240	LiM2	AB2L15_02110	1		5.75457		n.d.	n.d.	n.d.
LMHFDP_478245	LiM2	AB2L15_02115	1		6.09221		n.d.	n.d.	n.d.
LMHFDP_478250	LiM2	AB2L15_02120	1		10.4134		n.d.	n.d.	n.d.
LMHFDP_478255	LiM2	AB2L15_02125	1		15.8505		n.d.	n.d.	n.d.
LMHFDP_478260	LiM2	AB2L15_02130	1		5.73072		n.d.	n.d.	n.d.
LMHFDP_478265	LiM2	AB2L15_02135	1		0		n.d.	n.d.	n.d.
LMHFDP_478270	LiM2	AB2L15_02140	1		7.61527		n.d.	n.d.	n.d.
LMHFDP_478275	LiM2	AB2L15_02145	1		28.8342		n.d.	n.d.	n.d.
LMHFDP_478280	LiM2	#N/A	#N/A		3.36675		n.d.	n.d.	n.d.
LMHFDP_478285	LiM2	AB2L15_02150	1		1.28119		n.d.	n.d.	n.d.
LMHFDP_478290	LiM2	AB2L15_02155	1		13.569		n.d.	n.d.	n.d.
LMHFDP_478295	LiM2	AB2L15_02160	1		2.38815		n.d.	n.d.	n.d.
LMHFDP_478300	LiM2	AB2L15_02165	1		2.61858		n.d.	n.d.	n.d.
LMHFDP_478305	LiM2	AB2L15_02170	1		0		n.d.	n.d.	n.d.
LMHFDP_478310	LiM2	AB2L15_02175	1		2.10595		n.d.	n.d.	n.d.
LMHFDP_478315	LiM2	AB2L15_02180	1		3.51198		n.d.	n.d.	n.d.
LMHFDP_478320	LiM2	AB2L15_02185	1		4.03403		n.d.	n.d.	n.d.
LMHFDP_478325	LiM2	AB2L15_02190	1		5.2143		n.d.	n.d.	n.d.
LMHFDP_478330	LiM2	AB2L15_02195	1		14.2152		n.d.	n.d.	n.d.
LMHFDP_478335	LiM2	#N/A	#N/A		5.57978		n.d.	n.d.	n.d.
LMHFDP_478340	LiM2	AB2L15_02205	1		11.2044		n.d.	n.d.	n.d.
LMHFDP_478345	LiM2	#N/A	#N/A		201.295		n.d.	n.d.	n.d.
LMHFDP_478350	LiM2	AB2L15_02210	1		10.6961		n.d.	n.d.	n.d.
LMHFDP_478355	LiM2	AB2L15_02215	1		17.3054		n.d.	n.d.	n.d.
LMHFDP_478360	LiM2	#N/A	#N/A		14.0663		n.d.	n.d.	n.d.
LMHFDP_478365	LiM2	#N/A	#N/A		1.55478		n.d.	n.d.	n.d.
LMHFDP_478370	LiM2	AB2L15_02220	1		21.4077		n.d.	n.d.	n.d.
LMHFDP_478375	LiM2	AB2L15_02225	1		9.16292		n.d.	n.d.	n.d.
LMHFDP_478380	LiM2	AB2L15_02230	1		7.52567		n.d.	n.d.	n.d.
LMHFDP_478385	LiM2	#N/A	#N/A		3.87686		n.d.	n.d.	n.d.
LMHFDP_478390	LiM2	AB2L15_02235	1		13.0357		n.d.	n.d.	n.d.
LMHFDP_478395	LiM2	AB2L15_02240	1		46.6435		n.d.	n.d.	n.d.
LMHFDP_478400	LiM2	AB2L15_02245	1		117.16		n.d.	n.d.	n.d.
LMHFDP_478405	LiM2	AB2L15_02250	1		3.37945		n.d.	n.d.	n.d.
LMHFDP_478410	LiM2	AB2L15_02255	1		61.5129		n.d.	n.d.	n.d.
LMHFDP_478415	LiM2	AB2L15_02260	1		302.132		22.8029	802.46	103.873
LMHFDP_478420	LiM2	AB2L15_02265	1		249.56		43.3317	1657.16	317.912
LMHFDP_478425	LiM2	AB2L15_02270	1		366.929		52.7788	1676.67	322.366
LMHFDP_478430	LiM2	AB2L15_02275	1		389.937		68.3269	4375.68	854.661
LMHFDP_478435	LiM2	AB2L15_02280	1		12.2121		n.d.	n.d.	n.d.
LMHFDP_478440	LiM2	AB2L15_02285	1		22.2198		n.d.	n.d.	n.d.
LMHFDP_478445	LiM2	AB2L15_02290	1		8.06806		n.d.	n.d.	n.d.
LMHFDP_478450	LiM2	AB2L15_02295	1		4.57499		n.d.	n.d.	n.d.
LMHFDP_478455	LiM2	AB2L15_02300	1		8.56991		n.d.	n.d.	n.d.
LMHFDP_478460	LiM2	AB2L15_02305	1		4.70108		n.d.	n.d.	n.d.
LMHFDP_478465	LiM2	AB2L15_02310	1		1.58786		0	33.801	18.8291
LMHFDP_478470	LiM2	AB2L15_02315	1		23.1081		n.d.	n.d.	n.d.
LMHFDP_478475	LiM2	AB2L15_02320	1		5.92592		n.d.	n.d.	n.d.
LMHFDP_478480	LiM2	AB2L15_02325	0.998		4.91164		n.d.	n.d.	n.d.
LMHFDP_478485	LiM2	AB2L15_02330	1		2.43357		n.d.	n.d.	n.d.
LMHFDP_478490	LiM2	AB2L15_02335	1		14.9259		n.d.	n.d.	n.d.
LMHFDP_478495	LiM2	AB2L15_02340	1		2.3141		n.d.	n.d.	n.d.
LMHFDP_478500	LiM2	AB2L15_02345	1		10.4461		n.d.	n.d.	n.d.
LMHFDP_478505	LiM2	AB2L15_02350	1		5.90594		n.d.	n.d.	n.d.
LMHFDP_478510	LiM2	AB2L15_02355	1		5.91126		n.d.	n.d.	n.d.
LMHFDP_478515	LiM2	AB2L15_02360	1		8.72076		n.d.	n.d.	n.d.
LMHFDP_478520	LiM2	AB2L15_02365	1		54.373		0.431215	84.3782	3.8598
LMHFDP_478525	LiM2	AB2L15_02370	1		51.8183		0	321.285	26.3409
LMHFDP_478530	LiM2	AB2L15_02375	1		8.48867		n.d.	n.d.	n.d.
LMHFDP_478535	LiM2	AB2L15_02380	1		11.6495		n.d.	n.d.	n.d.
LMHFDP_478540	LiM2	#N/A	#N/A		0		n.d.	n.d.	n.d.
LMHFDP_478545	LiM2	AB2L15_02385	1		12.6822		n.d.	n.d.	n.d.
LMHFDP_478550	LiM2	AB2L15_02390	1		20.0585		n.d.	n.d.	n.d.
LMHFDP_478555	LiM2	AB2L15_02395	1		8.32521		n.d.	n.d.	n.d.
LMHFDP_478560	LiM2	AB2L15_02400	1		9.93957		n.d.	n.d.	n.d.
LMHFDP_478565	LiM2	#N/A	#N/A		94.4852		n.d.	n.d.	n.d.
LMHFDP_478570	LiM2	AB2L15_02405	1		1.24124		n.d.	n.d.	n.d.
LMHFDP_478575	LiM2	#N/A	#N/A		3.87686		n.d.	n.d.	n.d.
LMHFDP_478580	LiM2	AB2L15_02410	1		3.31687		n.d.	n.d.	n.d.
LMHFDP_478585	LiM2	AB2L15_02415	1		1.22344		n.d.	n.d.	n.d.
LMHFDP_478590	LiM2	AB2L15_02420	1		11.4815		n.d.	n.d.	n.d.
LMHFDP_478595	LiM2	AB2L15_02425	1		3.96702		n.d.	n.d.	n.d.
LMHFDP_478600	LiM2	AB2L15_02435	0.997		1.69132		n.d.	n.d.	n.d.
LMHFDP_478605	LiM2	#N/A	#N/A		0		n.d.	n.d.	n.d.
LMHFDP_478610	LiM2	#N/A	#N/A		5.78244		n.d.	n.d.	n.d.
LMHFDP_478615	LiM2	AB2L15_02450	1		1.91358		n.d.	n.d.	n.d.
LMHFDP_478620	LiM2	AB2L15_02455	0.998		30.0251		3.92489	76.6849	16.1498
LMHFDP_478625	LiM2	AB2L15_02465	1		1.36935		n.d.	n.d.	n.d.
LMHFDP_478630	LiM2	AB2L15_02470	1		0		n.d.	n.d.	n.d.
LMHFDP_478635	LiM2	AB2L15_02475	1		7.90196		n.d.	n.d.	n.d.
LMHFDP_478640	LiM2	AB2L15_02480	1		6.36243		n.d.	n.d.	n.d.
LMHFDP_478645	LiM2	AB2L15_02485	1		19.7913		0	0.444569	0
LMHFDP_478650	LiM2	AB2L15_02490	1		12.3647		0	4.55157	1.50002
LMHFDP_478655	LiM2	AB2L15_02495	1		12.1679		0	38.1497	3.70472
LMHFDP_478660	LiM2	AB2L15_02500	1		12.1844		n.d.	n.d.	n.d.
LMHFDP_478665	LiM2	AB2L15_02505	1		14.3393		n.d.	n.d.	n.d.
LMHFDP_478670	LiM2	AB2L15_02510	1		9.62963		0	0.348656	0.223975
LMHFDP_478675	LiM2	AB2L15_02515	1		14.9259		n.d.	n.d.	n.d.
LMHFDP_478680	LiM2	#N/A	#N/A		3.59661		n.d.	n.d.	n.d.
LMHFDP_478685	LiM2	#N/A	#N/A		5.97037		n.d.	n.d.	n.d.
LMHFDP_478690	LiM2	AB2L15_02520	1		21.8019		n.d.	n.d.	n.d.
LMHFDP_478695	LiM2	AB2L15_02525	1		6.81549		n.d.	n.d.	n.d.
LMHFDP_478700	LiM2	#N/A	#N/A		0		n.d.	n.d.	n.d.
LMHFDP_478705	LiM2	AB2L15_02535	1		8.89204		n.d.	n.d.	n.d.
LMHFDP_478710	LiM2	#N/A	#N/A		3.92787		n.d.	n.d.	n.d.
LMHFDP_478715	LiM2	AB2L15_02545	1		20.3134		n.d.	n.d.	n.d.
LMHFDP_478720	LiM2	AB2L15_02550	1		7.28094		n.d.	n.d.	n.d.
LMHFDP_478725	LiM2	AB2L15_02555	1		5.45595		n.d.	n.d.	n.d.
LMHFDP_478730	LiM2	AB2L15_02560	1		6.59709		n.d.	n.d.	n.d.
LMHFDP_478735	LiM2	AB2L15_02565	1		10.6428		n.d.	n.d.	n.d.
LMHFDP_478740	LiM2	AB2L15_02570	1		8.03189		n.d.	n.d.	n.d.
LMHFDP_478745	LiM2	AB2L15_02575	1		0		n.d.	n.d.	n.d.
LMHFDP_478750	LiM2	AB2L15_02580	1		9.62963		n.d.	n.d.	n.d.
LMHFDP_478755	LiM2	AB2L15_02585	1		10.2232		n.d.	n.d.	n.d.
LMHFDP_478760	LiM2	AB2L15_02590	1		28.5664		n.d.	n.d.	n.d.
LMHFDP_478765	LiM2	AB2L15_02595	1		10.7436		n.d.	n.d.	n.d.
LMHFDP_478770	LiM2	AB2L15_02600	1		4.24434		n.d.	n.d.	n.d.
LMHFDP_478775	LiM2	AB2L15_02605	1		19.6394		n.d.	n.d.	n.d.
LMHFDP_478780	LiM2	AB2L15_02610	1		5.23716		n.d.	n.d.	n.d.
LMHFDP_478785	LiM2	AB2L15_02615	1		10.7898		n.d.	n.d.	n.d.
LMHFDP_478790	LiM2	AB2L15_02620	1		1.99012		n.d.	n.d.	n.d.
LMHFDP_478795	LiM2	AB2L15_02625	1		15.7115		n.d.	n.d.	n.d.
LMHFDP_478800	LiM2	AB2L15_02630	1		2.81621		n.d.	n.d.	n.d.
LMHFDP_478805	LiM2	AB2L15_02635	1		10.1933		n.d.	n.d.	n.d.
LMHFDP_478810	LiM2	AB2L15_02640	1		28.2807		n.d.	n.d.	n.d.
LMHFDP_478815	LiM2	AB2L15_02645	1		17.822		n.d.	n.d.	n.d.
LMHFDP_478820	LiM2	AB2L15_02650	1		9.84127		n.d.	n.d.	n.d.
LMHFDP_478825	LiM2	#N/A	#N/A		25.5144		n.d.	n.d.	n.d.
LMHFDP_478830	LiM2	AB2L15_02660	1		14.3003		n.d.	n.d.	n.d.
LMHFDP_478835	LiM2	#N/A	#N/A		17.5599		n.d.	n.d.	n.d.
LMHFDP_478840	LiM2	#N/A	#N/A		3.35414		n.d.	n.d.	n.d.
LMHFDP_478845	LiM2	AB2L15_02670	1		6.94229		n.d.	n.d.	n.d.
LMHFDP_478850	LiM2	AB2L15_02675	1		17.4665		n.d.	n.d.	n.d.
LMHFDP_478855	LiM2	AB2L15_02680	1		11.7066		n.d.	n.d.	n.d.
LMHFDP_478860	LiM2	AB2L15_02685	1		13.7476		n.d.	n.d.	n.d.
LMHFDP_478865	LiM2	AB2L15_02690	1		25.7343		n.d.	n.d.	n.d.
LMHFDP_478870	LiM2	AB2L15_02695	1		9.58545		n.d.	n.d.	n.d.
LMHFDP_478875	LiM2	AB2L15_02705	1		4.86715		n.d.	n.d.	n.d.
LMHFDP_478880	LiM2	AB2L15_02710	1		12.5881		0	2.20221	0
LMHFDP_478885	LiM2	AB2L15_02715	1		11.115		n.d.	n.d.	n.d.
LMHFDP_478890	LiM2	AB2L15_02720	1		6.98289		n.d.	n.d.	n.d.
LMHFDP_478895	LiM2	AB2L15_02725	1		18.0081		n.d.	n.d.	n.d.
LMHFDP_478900	LiM2	AB2L15_02730	1		19.2593		0	20.9689	2.44222
LMHFDP_478905	LiM2	#N/A	#N/A		0		n.d.	n.d.	n.d.
LMHFDP_478910	LiM2	#N/A	#N/A		0		n.d.	n.d.	n.d.
LMHFDP_478915	LiM2	AB2L15_02740	1		26.451		n.d.	n.d.	n.d.
LMHFDP_478920	LiM2	#N/A	#N/A		16.3474		0	6.7798	0
LMHFDP_478925	LiM2	AB2L15_02750	1		43.8502		2.01103	30.6565	12.4018
LMHFDP_478930	LiM2	AB2L15_02755	1		24.8765		0	6.33992	0
LMHFDP_478935	LiM2	#N/A	#N/A		0		n.d.	n.d.	n.d.
LMHFDP_478940	LiM2	AB2L15_02760	1		2.84982		n.d.	n.d.	n.d.
LMHFDP_478945	LiM2	AB2L15_02765	1		9.56109		n.d.	n.d.	n.d.
LMHFDP_478950	LiM2	AB2L15_02770	1		4.08929		n.d.	n.d.	n.d.
LMHFDP_478955	LiM2	AB2L15_02775	1		8.47261		0	0	0
LMHFDP_478960	LiM2	AB2L15_02780	1		8.70316		n.d.	n.d.	n.d.
LMHFDP_478965	LiM2	AB2L15_02785	1		9.13832		n.d.	n.d.	n.d.
LMHFDP_478970	LiM2	AB2L15_02790	1		7.78744		n.d.	n.d.	n.d.
LMHFDP_478975	LiM2	AB2L15_02795	1		72.8094		3.60249	104.678	26.4316
LMHFDP_478980	LiM2	AB2L15_02800	1		37.5872		0	21.6766	2.66919
LMHFDP_478985	LiM2	#N/A	#N/A		9.37754		n.d.	n.d.	n.d.
LMHFDP_478990	LiM2	AB2L15_02805	1		37.3148		n.d.	n.d.	n.d.
LMHFDP_478995	LiM2	AB2L15_02810	1		16.1908		n.d.	n.d.	n.d.
LMHFDP_479000	LiM2	AB2L15_02815	1		15.0694		n.d.	n.d.	n.d.
LMHFDP_479005	LiM2	AB2L15_02820	1		3.7083		n.d.	n.d.	n.d.
LMHFDP_479010	LiM2	AB2L15_02825	1		21.0719		n.d.	n.d.	n.d.
LMHFDP_479015	LiM2	AB2L15_02830	1		18.9304		n.d.	n.d.	n.d.
LMHFDP_479020	LiM2	AB2L15_02840	1		18.8936		n.d.	n.d.	n.d.
LMHFDP_479025	LiM2	AB2L15_02845	1		5.14687		n.d.	n.d.	n.d.
LMHFDP_479030	LiM2	#N/A	#N/A		0		n.d.	n.d.	n.d.
LMHFDP_479035	LiM2	AB2L15_02860	1		8.38535		n.d.	n.d.	n.d.
LMHFDP_479040	LiM2	AB2L15_02865	1		7.22222		n.d.	n.d.	n.d.
LMHFDP_479045	LiM2	AB2L15_02870	1		5.33069		n.d.	n.d.	n.d.
LMHFDP_479050	LiM2	AB2L15_02875	1		3.82716		n.d.	n.d.	n.d.
LMHFDP_479055	LiM2	AB2L15_02880	1		6.38542		n.d.	n.d.	n.d.
LMHFDP_479060	LiM2	AB2L15_02885	0.998		4.71699		n.d.	n.d.	n.d.
LMHFDP_479065	LiM2	#N/A	#N/A		1.23867		n.d.	n.d.	n.d.
LMHFDP_479070	LiM2	#N/A	#N/A		0		n.d.	n.d.	n.d.
LMHFDP_479075	LiM2	AB2L15_02890	1		12.9012		n.d.	n.d.	n.d.
LMHFDP_479080	LiM2	AB2L15_02895	1		15.6703		n.d.	n.d.	n.d.
LMHFDP_479085	LiM2	AB2L15_02900	1		26.1432		n.d.	n.d.	n.d.
LMHFDP_479090	LiM2	AB2L15_02905	1		9.72616		n.d.	n.d.	n.d.
LMHFDP_479095	LiM2	AB2L15_02910	1		1.25692		n.d.	n.d.	n.d.
LMHFDP_479100	LiM2	#N/A	#N/A		25.3643		n.d.	n.d.	n.d.
LMHFDP_479105	LiM2	AB2L15_02920	1		19.6195		n.d.	n.d.	n.d.
LMHFDP_479110	LiM2	AB2L15_02925	1		7.97685		n.d.	n.d.	n.d.
LMHFDP_479115	LiM2	AB2L15_02930	0.998		32.8113		n.d.	n.d.	n.d.
LMHFDP_479120	LiM2	AB2L15_02935	1		3.24477		n.d.	n.d.	n.d.
LMHFDP_479125	LiM2	#N/A	#N/A		0		n.d.	n.d.	n.d.
LMHFDP_479130	LiM2	AB2L15_02940	1		8.5291		n.d.	n.d.	n.d.
LMHFDP_479135	LiM2	AB2L15_02945	1		16.8179		n.d.	n.d.	n.d.
LMHFDP_479140	LiM2	#N/A	#N/A		0		n.d.	n.d.	n.d.
LMHFDP_479145	LiM2	AB2L15_02950	1		0		n.d.	n.d.	n.d.
LMHFDP_479150	LiM2	AB2L15_02955	1		7.65432		n.d.	n.d.	n.d.
LMHFDP_479155	LiM2	AB2L15_02960	1		8.02469		n.d.	n.d.	n.d.
LMHFDP_479160	LiM2	#N/A	#N/A		8.2161		n.d.	n.d.	n.d.
LMHFDP_479165	LiM2	AB2L15_02965	1		0		n.d.	n.d.	n.d.
LMHFDP_479170	LiM2	AB2L15_02970	1		4.00696		n.d.	n.d.	n.d.
LMHFDP_479175	LiM2	AB2L15_02975	1		20.7579		0.735495	1.41914	0.899824
LMHFDP_479180	LiM2	AB2L15_02980	1		3.73148		n.d.	n.d.	n.d.
LMHFDP_479185	LiM2	#N/A	#N/A		1.47781		n.d.	n.d.	n.d.
LMHFDP_479190	LiM2	AB2L15_02990	1		6.5753		0	0.488622	0
LMHFDP_479195	LiM2	AB2L15_02995	1		7.52081		n.d.	n.d.	n.d.
LMHFDP_479200	LiM2	AB2L15_03000	1		17.0582		0	19.6813	4.2118
LMHFDP_479205	LiM2	AB2L15_03005	1		8.30432		n.d.	n.d.	n.d.
LMHFDP_479210	LiM2	AB2L15_03010	1		13.914		n.d.	n.d.	n.d.
LMHFDP_479215	LiM2	AB2L15_03015	1		6.94229		n.d.	n.d.	n.d.
LMHFDP_479220	LiM2	AB2L15_03020	1		5.75655		n.d.	n.d.	n.d.
LMHFDP_479225	LiM2	AB2L15_03025	1		7.65432		n.d.	n.d.	n.d.
LMHFDP_479230	LiM2	AB2L15_03030	1		7.0907		n.d.	n.d.	n.d.
LMHFDP_479235	LiM2	AB2L15_03035	1		23.9686		n.d.	n.d.	n.d.
LMHFDP_479240	LiM2	AB2L15_03040	1		4.97531		n.d.	n.d.	n.d.
LMHFDP_479245	LiM2	AB2L15_03045	1		18.8936		n.d.	n.d.	n.d.
LMHFDP_479250	LiM2	AB2L15_03050	1		3.99356		n.d.	n.d.	n.d.
LMHFDP_479255	LiM2	AB2L15_03055	1		8.30993		n.d.	n.d.	n.d.
LMHFDP_479260	LiM2	AB2L15_03060	1		8.14141		n.d.	n.d.	n.d.
LMHFDP_479265	LiM2	AB2L15_03065	0.984		3.1423		n.d.	n.d.	n.d.
LMHFDP_479270	LiM2	AB2L15_03070	1		5.81529		n.d.	n.d.	n.d.
LMHFDP_479275	LiM2	AB2L15_03075	1		3.57507		n.d.	n.d.	n.d.
LMHFDP_479280	LiM2	AB2L15_03085	1		14.3617		n.d.	n.d.	n.d.
LMHFDP_479285	LiM2	#N/A	#N/A		6.09221		n.d.	n.d.	n.d.
LMHFDP_479290	LiM2	AB2L15_03090	1		2.1134		n.d.	n.d.	n.d.
LMHFDP_479295	LiM2	#N/A	#N/A		3.9022		n.d.	n.d.	n.d.
LMHFDP_479300	LiM2	AB2L15_03100	1		12.5881		n.d.	n.d.	n.d.
LMHFDP_479305	LiM2	AB2L15_03105	1		116.662		n.d.	n.d.	n.d.
LMHFDP_479310	LiM2	AB2L15_03110	1		5.48747		n.d.	n.d.	n.d.
LMHFDP_479315	LiM2	AB2L15_03115	0.996		1.30929		n.d.	n.d.	n.d.
LMHFDP_479320	LiM2	#N/A	#N/A		2.46709		n.d.	n.d.	n.d.
LMHFDP_479325	LiM2	AB2L15_03125	1		6.94229		n.d.	n.d.	n.d.
LMHFDP_479330	LiM2	AB2L15_03130	1		4.73839		n.d.	n.d.	n.d.
LMHFDP_479335	LiM2	AB2L15_03135	1		4.71345		n.d.	n.d.	n.d.
LMHFDP_479340	LiM2	AB2L15_03140	1		3.25656		n.d.	n.d.	n.d.
LMHFDP_479345	LiM2	AB2L15_03145	1		0		n.d.	n.d.	n.d.
LMHFDP_479350	LiM2	AB2L15_03150	1		0.43643		n.d.	n.d.	n.d.
LMHFDP_479355	LiM2	AB2L15_03155	1		6.44284		n.d.	n.d.	n.d.
LMHFDP_479360	LiM2	AB2L15_03160	1		0.793932		n.d.	n.d.	n.d.
LMHFDP_479365	LiM2	AB2L15_03165	1		2.95563		n.d.	n.d.	n.d.
LMHFDP_479370	LiM2	AB2L15_03170	1		4.00696		n.d.	n.d.	n.d.
LMHFDP_479375	LiM2	AB2L15_03175	1		1.3528		0	2.1046	0.587285
LMHFDP_479380	LiM2	#N/A	#N/A		4.52301		n.d.	n.d.	n.d.
LMHFDP_479385	LiM2	AB2L15_03180	1		2.13992		n.d.	n.d.	n.d.
LMHFDP_479390	LiM2	AB2L15_03185	1		2.62626		n.d.	n.d.	n.d.
LMHFDP_479395	LiM2	#N/A	#N/A		0		n.d.	n.d.	n.d.
LMHFDP_479400	LiM2	AB2L15_03190	1		5.22407		n.d.	n.d.	n.d.
LMHFDP_479405	LiM2	AB2L15_03195	1		0		n.d.	n.d.	n.d.
LMHFDP_479410	LiM2	AB2L15_03200	1		0		n.d.	n.d.	n.d.
LMHFDP_479415	LiM2	#N/A	#N/A		3.80278		n.d.	n.d.	n.d.
LMHFDP_479420	LiM2	AB2L15_03210	1		1.42152		n.d.	n.d.	n.d.
LMHFDP_479425	LiM2	#N/A	#N/A		0		n.d.	n.d.	n.d.
LMHFDP_479430	LiM2	AB2L15_03220	1		5.42761		n.d.	n.d.	n.d.
LMHFDP_479435	LiM2	AB2L15_03225	1		2.234		n.d.	n.d.	n.d.
LMHFDP_479440	LiM2	AB2L15_03230	1		7.15014		n.d.	n.d.	n.d.
LMHFDP_479445	LiM2	AB2L15_03240	1		6.70828		n.d.	n.d.	n.d.
LMHFDP_479450	LiM2	AB2L15_03245	1		0		n.d.	n.d.	n.d.
LMHFDP_479455	LiM2	AB2L15_03250	1		0		n.d.	n.d.	n.d.
LMHFDP_479460	LiM2	AB2L15_03255	1		0		n.d.	n.d.	n.d.
LMHFDP_479465	LiM2	AB2L15_03260	1		3.2389		n.d.	n.d.	n.d.
LMHFDP_479470	LiM2	#N/A	#N/A		2.14761		n.d.	n.d.	n.d.
LMHFDP_479475	LiM2	AB2L15_03265	1		3.65533		n.d.	n.d.	n.d.
LMHFDP_479480	LiM2	AB2L15_03270	1		5.52812		n.d.	n.d.	n.d.
LMHFDP_479485	LiM2	AB2L15_03275	1		19.3159		n.d.	n.d.	n.d.
LMHFDP_479490	LiM2	#N/A	#N/A		0		n.d.	n.d.	n.d.
LMHFDP_479495	LiM2	AB2L15_03285	1		4.70108		n.d.	n.d.	n.d.
LMHFDP_479500	LiM2	AB2L15_03295	1		2.84303		n.d.	n.d.	n.d.
LMHFDP_479505	LiM2	AB2L15_03300	1		2.68331		n.d.	n.d.	n.d.
LMHFDP_479510	LiM2	AB2L15_03305	1		5.4774		n.d.	n.d.	n.d.
LMHFDP_479515	LiM2	AB2L15_03310	0.997		3.89372		n.d.	n.d.	n.d.
LMHFDP_479520	LiM2	#N/A	#N/A		0		n.d.	n.d.	n.d.
LMHFDP_479525	LiM2	AB2L15_03315	1		3.73148		n.d.	n.d.	n.d.
LMHFDP_479530	LiM2	#N/A	#N/A		0		n.d.	n.d.	n.d.
LMHFDP_479535	LiM2	AB2L15_03320	1		5.4774		n.d.	n.d.	n.d.
LMHFDP_479540	LiM2	AB2L15_03330	0.994		0		n.d.	n.d.	n.d.
LMHFDP_479545	LiM2	#N/A	#N/A		0		n.d.	n.d.	n.d.
LMHFDP_479550	LiM2	AB2L15_03335	1		0		n.d.	n.d.	n.d.
LMHFDP_479555	LiM2	AB2L15_03340	1		3.25065		0	0.16547	0
LMHFDP_479560	LiM2	AB2L15_03345	1		1.87747		n.d.	n.d.	n.d.
LMHFDP_479565	LiM2	#N/A	#N/A		0		n.d.	n.d.	n.d.
LMHFDP_479570	LiM2	AB2L15_03355	1		10.1537		n.d.	n.d.	n.d.
LMHFDP_479575	LiM2	AB2L15_03360	1		3.81087		n.d.	n.d.	n.d.
LMHFDP_479580	LiM2	AB2L15_03365	1		8.35548		n.d.	n.d.	n.d.
LMHFDP_479585	LiM2	AB2L15_03370	1		11.3231		n.d.	n.d.	n.d.
LMHFDP_479590	LiM2	AB2L15_03375	1		16.0818		n.d.	n.d.	n.d.
LMHFDP_479595	LiM2	AB2L15_03380	1		15.8505		n.d.	n.d.	n.d.
LMHFDP_479600	LiM2	AB2L15_03385	1		20.3535		n.d.	n.d.	n.d.
LMHFDP_479605	LiM2	AB2L15_03390	1		27.5941		0	106.559	0
LMHFDP_479610	LiM2	AB2L15_03395	1		20.2877		n.d.	n.d.	n.d.
LMHFDP_479615	LiM2	AB2L15_03400	1		15.4074		n.d.	n.d.	n.d.
LMHFDP_479620	LiM2	AB2L15_03405	1		9.67765		n.d.	n.d.	n.d.
LMHFDP_479625	LiM2	AB2L15_03410	1		9.08271		n.d.	n.d.	n.d.
LMHFDP_479630	LiM2	AB2L15_03415	1		31.7573		53.3844	804.177	321.125
LMHFDP_479635	LiM2	AB2L15_03420	1		4.61032		n.d.	n.d.	n.d.
LMHFDP_479640	LiM2	AB2L15_03425	1		2.35054		n.d.	n.d.	n.d.
LMHFDP_479645	LiM2	AB2L15_03430	1		15.7115		n.d.	n.d.	n.d.
LMHFDP_479650	LiM2	AB2L15_03435	1		9.62963		n.d.	n.d.	n.d.
LMHFDP_479655	LiM2	AB2L15_03440	0.994		6.59709		n.d.	n.d.	n.d.
LMHFDP_479660	LiM2	AB2L15_03445	1		6.56084		n.d.	n.d.	n.d.
LMHFDP_479665	LiM2	AB2L15_03450	1		13.0144		n.d.	n.d.	n.d.
LMHFDP_479670	LiM2	AB2L15_03455	1		6.81031		n.d.	n.d.	n.d.
LMHFDP_479675	LiM2	AB2L15_03460	1		11.609		n.d.	n.d.	n.d.
LMHFDP_479680	LiM2	AB2L15_03465	1		23.3478		n.d.	n.d.	n.d.
LMHFDP_479685	LiM2	AB2L15_03470	1		27.8893		n.d.	n.d.	n.d.
LMHFDP_479690	LiM2	AB2L15_03475	1		8.81235		n.d.	n.d.	n.d.
LMHFDP_479695	LiM2	AB2L15_03480	1		20.0997		0	17.9298	0
LMHFDP_479700	LiM2	AB2L15_03485	1		7.01218		n.d.	n.d.	n.d.
LMHFDP_479705	LiM2	AB2L15_03490	1		21.1451		0	9.87579	0.258297
LMHFDP_479710	LiM2	AB2L15_03495	1		15.3086		n.d.	n.d.	n.d.
LMHFDP_479715	LiM2	#N/A	#N/A		4.03403		n.d.	n.d.	n.d.
LMHFDP_479720	LiM2	AB2L15_03500	1		12.6135		n.d.	n.d.	n.d.
LMHFDP_479725	LiM2	AB2L15_03505	1		8.06806		n.d.	n.d.	n.d.
LMHFDP_479730	LiM2	AB2L15_03510	1		11.4815		n.d.	n.d.	n.d.
LMHFDP_479735	LiM2	AB2L15_03515	1		5.69692		n.d.	n.d.	n.d.
LMHFDP_479740	LiM2	AB2L15_03520	1		7.70822		n.d.	n.d.	n.d.
LMHFDP_479745	LiM2	AB2L15_03525	1		14.5225		n.d.	n.d.	n.d.
LMHFDP_479750	LiM2	AB2L15_03530	1		5.11746		n.d.	n.d.	n.d.
LMHFDP_479755	LiM2	AB2L15_03535	1		16.9613		n.d.	n.d.	n.d.
LMHFDP_479760	LiM2	AB2L15_03540	1		7.05956		n.d.	n.d.	n.d.
LMHFDP_479765	LiM2	AB2L15_03545	1		3.09881		n.d.	n.d.	n.d.
LMHFDP_479770	LiM2	AB2L15_03550	1		11.2855		n.d.	n.d.	n.d.
LMHFDP_479775	LiM2	AB2L15_03555	1		43.5339		45.2201	597.132	264.958
LMHFDP_479780	LiM2	AB2L15_03560	1		5.71327		n.d.	n.d.	n.d.
LMHFDP_479785	LiM2	AB2L15_03565	1		4.5645		n.d.	n.d.	n.d.
LMHFDP_479790	LiM2	AB2L15_03570	1		4.84411		n.d.	n.d.	n.d.
LMHFDP_479795	LiM2	AB2L15_03575	1		9.09193		0	6.54422	0
LMHFDP_479800	LiM2	#N/A	#N/A		10.5271		n.d.	n.d.	n.d.
LMHFDP_479805	LiM2	#N/A	#N/A		17.69		n.d.	n.d.	n.d.
LMHFDP_479810	LiM2	#N/A	#N/A		0		n.d.	n.d.	n.d.
LMHFDP_479815	LiM2	#N/A	#N/A		0		n.d.	n.d.	n.d.
LMHFDP_479820	LiM2	#N/A	#N/A		0		n.d.	n.d.	n.d.
LMHFDP_479825	LiM2	#N/A	#N/A		4.35793		n.d.	n.d.	n.d.
LMHFDP_479830	LiM2	#N/A	#N/A		4.84084		n.d.	n.d.	n.d.
LMHFDP_479835	LiM2	AB2L15_03590	1		324.477		30.0098	301.108	170.005
LMHFDP_479840	LiM2	AB2L15_03595	1		9.40215		n.d.	n.d.	n.d.
LMHFDP_479845	LiM2	AB2L15_03600	1		15.9446		n.d.	n.d.	n.d.
LMHFDP_479850	LiM2	AB2L15_03605	1		7.2011		n.d.	n.d.	n.d.
LMHFDP_479855	LiM2	AB2L15_03610	1		4.38998		n.d.	n.d.	n.d.
LMHFDP_479860	LiM2	AB2L15_03615	1		1.68654		n.d.	n.d.	n.d.
LMHFDP_479865	LiM2	AB2L15_03620	0.994		4.94782		n.d.	n.d.	n.d.
LMHFDP_479870	LiM2	AB2L15_03625	1		6.09221		n.d.	n.d.	n.d.
LMHFDP_479875	LiM2	AB2L15_03630	1		5.97037		n.d.	n.d.	n.d.
LMHFDP_479880	LiM2	AB2L15_03635	0.996		14.1118		n.d.	n.d.	n.d.
LMHFDP_479885	LiM2	AB2L15_03640	1		8.23499		0	2.7669	0
LMHFDP_479890	LiM2	AB2L15_03645	1		6.59709		n.d.	n.d.	n.d.
LMHFDP_479895	LiM2	AB2L15_03650	1		12.6135		n.d.	n.d.	n.d.
LMHFDP_479900	LiM2	AB2L15_03655	1		32.4704		n.d.	n.d.	n.d.
LMHFDP_479905	LiM2	AB2L15_03660	1		13.0226		n.d.	n.d.	n.d.
LMHFDP_479910	LiM2	AB2L15_03665	1		7.07949		n.d.	n.d.	n.d.
LMHFDP_479915	LiM2	AB2L15_03670	1		12.8613		n.d.	n.d.	n.d.
LMHFDP_479920	LiM2	AB2L15_03675	1		28.8889		n.d.	n.d.	n.d.
LMHFDP_479925	LiM2	AB2L15_03680	1		28.2807		n.d.	n.d.	n.d.
LMHFDP_479930	LiM2	AB2L15_03685	1		31.4844		n.d.	n.d.	n.d.
LMHFDP_479935	LiM2	AB2L15_03690	1		13.7615		n.d.	n.d.	n.d.
LMHFDP_479940	LiM2	AB2L15_03695	0.997		7.85575		n.d.	n.d.	n.d.
LMHFDP_479945	LiM2	AB2L15_03700	1		15.4892		n.d.	n.d.	n.d.
LMHFDP_479950	LiM2	AB2L15_03705	1		6.87378		n.d.	n.d.	n.d.
LMHFDP_479955	LiM2	AB2L15_03710	1		8.06806		n.d.	n.d.	n.d.
LMHFDP_479960	LiM2	AB2L15_03715	1		13.4733		n.d.	n.d.	n.d.
LMHFDP_479965	LiM2	AB2L15_03720	1		31.9841		n.d.	n.d.	n.d.
LMHFDP_479970	LiM2	AB2L15_03725	1		2.52982		n.d.	n.d.	n.d.
LMHFDP_479975	LiM2	AB2L15_03730	1		21.1029		0	8.42331	0.288333
LMHFDP_479980	LiM2	AB2L15_03735	1		32.405		n.d.	n.d.	n.d.
LMHFDP_479985	LiM2	AB2L15_03740	1		20.7957		n.d.	n.d.	n.d.
LMHFDP_479990	LiM2	AB2L15_03745	1		15.3683		n.d.	n.d.	n.d.
LMHFDP_479995	LiM2	AB2L15_03750	1		15.7115		n.d.	n.d.	n.d.
LMHFDP_480000	LiM2	AB2L15_03755	1		13.0825		n.d.	n.d.	n.d.
LMHFDP_480005	LiM2	AB2L15_03760	1		9.18518		n.d.	n.d.	n.d.
LMHFDP_480010	LiM2	AB2L15_03765	1		5.41121		n.d.	n.d.	n.d.
LMHFDP_480015	LiM2	AB2L15_03770	1		8.911		n.d.	n.d.	n.d.
LMHFDP_480020	LiM2	AB2L15_03775	1		21.3227		n.d.	n.d.	n.d.
LMHFDP_480025	LiM2	AB2L15_03780	0.999		85.4424		0	0.0889242	0
LMHFDP_480030	LiM2	AB2L15_03785	1		32.1246		n.d.	n.d.	n.d.
LMHFDP_480035	LiM2	#N/A	#N/A		62.923		n.d.	n.d.	n.d.
LMHFDP_480040	LiM2	#N/A	#N/A		45.719		n.d.	n.d.	n.d.
LMHFDP_480045	LiM2	AB2L15_03800	1		37.7755		n.d.	n.d.	n.d.
LMHFDP_480050	LiM2	AB2L15_03805	1		50.9179		n.d.	n.d.	n.d.
LMHFDP_480055	LiM2	#N/A	#N/A		0		n.d.	n.d.	n.d.
LMHFDP_480060	LiM2	AB2L15_03810	1		6.67826		n.d.	n.d.	n.d.
LMHFDP_480065	LiM2	AB2L15_03815	1		56.5475		n.d.	n.d.	n.d.
LMHFDP_480070	LiM2	AB2L15_03820	0.987		959.07		26.4752	398.316	203.274
LMHFDP_480075	LiM2	#N/A	#N/A		30.7751		n.d.	n.d.	n.d.
LMHFDP_480080	LiM2	AB2L15_03825	1		123.7		3.07985	54.5297	5.47063
LMHFDP_480085	LiM2	AB2L15_03830	1		65.118		0.655549	102.09	5.29635
LMHFDP_480090	LiM2	AB2L15_03835	1		44.3744		5.75642	167.242	20.6158
LMHFDP_480095	LiM2	AB2L15_03840	1		91.214		1.76324	42.9048	2.76837
LMHFDP_480100	LiM2	AB2L15_03845	1		124.219		0.943167	52.123	5.55135
LMHFDP_480105	LiM2	#N/A	#N/A		0		n.d.	n.d.	n.d.
LMHFDP_480110	LiM2	AB2L15_03850	1		25.9581		11.9105	14.7431	6.88261
LMHFDP_480115	LiM2	AB2L15_03855	1		56.0183		0.698921	21.7433	0
LMHFDP_480120	LiM2	AB2L15_03860	1		23.5451		n.d.	n.d.	n.d.
LMHFDP_480125	LiM2	AB2L15_03865	1		23.6562		n.d.	n.d.	n.d.
LMHFDP_480130	LiM2	AB2L15_03870	1		28.3266		0	9.97288	1.23936
LMHFDP_480135	LiM2	AB2L15_03875	1		15.7115		n.d.	n.d.	n.d.
LMHFDP_480140	LiM2	AB2L15_03880	0.996		1.29229		n.d.	n.d.	n.d.
LMHFDP_480145	LiM2	AB2L15_03885	1		0		n.d.	n.d.	n.d.
LMHFDP_480150	LiM2	AB2L15_03890	1		4.70108		n.d.	n.d.	n.d.
LMHFDP_480155	LiM2	AB2L15_03895	1		7.46296		n.d.	n.d.	n.d.
LMHFDP_480160	LiM2	AB2L15_03900	1		3521.2		35.7877	103.059	4.9959
LMHFDP_480165	LiM2	AB2L15_03905	1		444.846		242.079	408.012	86.4576
LMHFDP_480170	LiM2	AB2L15_03910	1		308.581		0	38.4448	5.00542
LMHFDP_480175	LiM2	#N/A	#N/A		15.5074		n.d.	n.d.	n.d.
LMHFDP_480180	LiM2	AB2L15_03915	1		39.4815		n.d.	n.d.	n.d.
LMHFDP_480185	LiM2	#N/A	#N/A		0		n.d.	n.d.	n.d.
LMHFDP_480190	LiM2	AB2L15_03920	1		5.68606		n.d.	n.d.	n.d.
LMHFDP_480195	LiM2	AB2L15_03925	1		9.45533		n.d.	n.d.	n.d.
LMHFDP_480200	LiM2	AB2L15_03930	0.997		7.87647		n.d.	n.d.	n.d.
LMHFDP_480205	LiM2	AB2L15_03935	1		9.95061		n.d.	n.d.	n.d.
LMHFDP_480210	LiM2	AB2L15_03940	1		8.9418		n.d.	n.d.	n.d.
LMHFDP_480215	LiM2	AB2L15_03945	1		15.1789		0	0.802339	0
LMHFDP_480220	LiM2	AB2L15_03950	1		10.5699		n.d.	n.d.	n.d.
LMHFDP_480225	LiM2	AB2L15_03955	1		14.2152		n.d.	n.d.	n.d.
LMHFDP_480230	LiM2	AB2L15_03960	1		7.68717		n.d.	n.d.	n.d.
LMHFDP_480235	LiM2	AB2L15_03965	1		6.41975		0	0.251523	0
LMHFDP_480240	LiM2	#N/A	#N/A		6.63374		n.d.	n.d.	n.d.
LMHFDP_480245	LiM2	#N/A	#N/A		8.24636		n.d.	n.d.	n.d.
LMHFDP_480250	LiM2	#N/A	#N/A		0		n.d.	n.d.	n.d.
LMHFDP_480255	LiM2	AB2L15_03975	1		11.7836		n.d.	n.d.	n.d.
LMHFDP_480260	LiM2	AB2L15_03980	1		3.76917		n.d.	n.d.	n.d.
LMHFDP_480265	LiM2	AB2L15_03985	1		20.4552		n.d.	n.d.	n.d.
LMHFDP_480270	LiM2	AB2L15_03990	1		4.84833		n.d.	n.d.	n.d.
LMHFDP_480275	LiM2	#N/A	#N/A		0		n.d.	n.d.	n.d.
LMHFDP_480280	LiM2	AB2L15_04000	1		5.97037		n.d.	n.d.	n.d.
LMHFDP_480285	LiM2	#N/A	#N/A		0		n.d.	n.d.	n.d.
LMHFDP_480290	LiM2	AB2L15_04005	1		2.01702		n.d.	n.d.	n.d.
LMHFDP_480295	LiM2	AB2L15_04010	1		7.90196		n.d.	n.d.	n.d.
LMHFDP_480300	LiM2	AB2L15_04015	1		0.97555		n.d.	n.d.	n.d.
LMHFDP_480305	LiM2	#N/A	#N/A		3.43125		n.d.	n.d.	n.d.
LMHFDP_480310	LiM2	AB2L15_04020	1		0		n.d.	n.d.	n.d.
LMHFDP_480315	LiM2	AB2L15_04025	1		8.29218		n.d.	n.d.	n.d.
LMHFDP_480320	LiM2	#N/A	#N/A		9.68476		n.d.	n.d.	n.d.
LMHFDP_480325	LiM2	AB2L15_04040	1		15.3151		0	0.113089	0
LMHFDP_480330	LiM2	AB2L15_04045	1		12.4383		n.d.	n.d.	n.d.
LMHFDP_480335	LiM2	AB2L15_04050	1		55.4938		n.d.	n.d.	n.d.
LMHFDP_480340	LiM2	AB2L15_04055	1		4.77027		n.d.	n.d.	n.d.
LMHFDP_480345	LiM2	AB2L15_04060	1		3.0565		n.d.	n.d.	n.d.
LMHFDP_480350	LiM2	AB2L15_04065	1		6.07762		n.d.	n.d.	n.d.
LMHFDP_480355	LiM2	AB2L15_04070	0.997		5.88214		n.d.	n.d.	n.d.
LMHFDP_480360	LiM2	AB2L15_04075	1		5.36904		n.d.	n.d.	n.d.
LMHFDP_480365	LiM2	AB2L15_04080	1		9.47677		n.d.	n.d.	n.d.
LMHFDP_480370	LiM2	AB2L15_04085	1		14.7096		n.d.	n.d.	n.d.
LMHFDP_480375	LiM2	AB2L15_04090	1		28.4634		0	3.14535	0
LMHFDP_480380	LiM2	AB2L15_04095	1		21.3227		0.611349	31.1074	2.3747
LMHFDP_480385	LiM2	AB2L15_04100	1		22.8035		1.28269	63.2184	14.0815
LMHFDP_480390	LiM2	AB2L15_04105	1		12.9509		n.d.	n.d.	n.d.
LMHFDP_480395	LiM2	AB2L15_04110	1		5.59722		n.d.	n.d.	n.d.
LMHFDP_480400	LiM2	AB2L15_04115	1		8.06806		n.d.	n.d.	n.d.
LMHFDP_480405	LiM2	AB2L15_04120	1		13.4924		0	105.382	18.701
LMHFDP_480410	LiM2	AB2L15_04125	1		8.978		n.d.	n.d.	n.d.
LMHFDP_480415	LiM2	AB2L15_04130	1		13.1942		n.d.	n.d.	n.d.
LMHFDP_480420	LiM2	AB2L15_04135	1		4.40293		n.d.	n.d.	n.d.
LMHFDP_480425	LiM2	AB2L05_03040	0.771		11.609		n.d.	n.d.	n.d.
LMHFDP_480430	LiM2	#N/A	#N/A		3.28042		n.d.	n.d.	n.d.
LMHFDP_480435	LiM2	AB2L15_04150	1		15.3875		n.d.	n.d.	n.d.
LMHFDP_480440	LiM2	AB2L15_04155	1		10.2232		n.d.	n.d.	n.d.
LMHFDP_480445	LiM2	AB2L15_04160	1		0		n.d.	n.d.	n.d.
LMHFDP_480450	LiM2	AB2L15_04165	1		4.29523		n.d.	n.d.	n.d.
LMHFDP_480455	LiM2	AB2L15_04170	1		9.87745		n.d.	n.d.	n.d.
LMHFDP_480460	LiM2	AB2L15_04175	1		6.86967		n.d.	n.d.	n.d.
LMHFDP_480465	LiM2	AB2L15_04180	1		16.0494		n.d.	n.d.	n.d.
LMHFDP_480470	LiM2	AB2L15_04185	1		9.01188		n.d.	n.d.	n.d.
LMHFDP_480475	LiM2	AB2L15_04190	1		16.5138		n.d.	n.d.	n.d.
LMHFDP_480480	LiM2	AB2L15_04195	1		10.5946		n.d.	n.d.	n.d.
LMHFDP_480485	LiM2	AB2L15_04200	1		13.4815		n.d.	n.d.	n.d.
LMHFDP_480490	LiM2	AB2L15_04205	1		20.1702		n.d.	n.d.	n.d.
LMHFDP_480495	LiM2	AB2L15_04210	1		14.3864		n.d.	n.d.	n.d.
LMHFDP_480500	LiM2	AB2L15_04215	1		33.3371		n.d.	n.d.	n.d.
LMHFDP_480505	LiM2	AB2L15_04220	1		38.3809		n.d.	n.d.	n.d.
LMHFDP_480510	LiM2	AB2L15_04225	1		3.4833		n.d.	n.d.	n.d.
LMHFDP_480515	LiM2	AB2L15_04230	1		6.34302		n.d.	n.d.	n.d.
LMHFDP_480520	LiM2	AB2L15_04235	0.999		5.5418		n.d.	n.d.	n.d.
LMHFDP_480525	LiM2	AB2L15_04240	1		6.61537		n.d.	n.d.	n.d.
LMHFDP_480530	LiM2	AB2L15_04245	1		20.6894		n.d.	n.d.	n.d.
LMHFDP_480535	LiM2	AB2L15_04250	1		44.8478		0	259.774	55.9709
LMHFDP_480540	LiM2	AB2L15_04255	1		20.2877		n.d.	n.d.	n.d.
LMHFDP_480545	LiM2	AB2L15_04260	1		3.81493		n.d.	n.d.	n.d.
LMHFDP_480550	LiM2	AB2L15_04265	1		31.5206		n.d.	n.d.	n.d.
LMHFDP_480555	LiM2	AB2L15_04270	1		3.39225		n.d.	n.d.	n.d.
LMHFDP_480560	LiM2	AB2L15_04275	1		27.6406		n.d.	n.d.	n.d.
LMHFDP_480565	LiM2	AB2L15_04280	1		4.92063		n.d.	n.d.	n.d.
LMHFDP_480570	LiM2	#N/A	#N/A		2.38815		n.d.	n.d.	n.d.
LMHFDP_480575	LiM2	#N/A	#N/A		0		n.d.	n.d.	n.d.
LMHFDP_480580	LiM2	#N/A	#N/A		3.26845		n.d.	n.d.	n.d.
LMHFDP_480585	LiM2	#N/A	#N/A		0		n.d.	n.d.	n.d.
LMHFDP_480590	LiM2	AB2L15_04295	1		11.7066		n.d.	n.d.	n.d.
LMHFDP_480595	LiM2	AB2L15_04305	0.991		1.10562		n.d.	n.d.	n.d.
LMHFDP_480600	LiM2	AB2L15_04310	1		7.72863		n.d.	n.d.	n.d.
LMHFDP_480605	LiM2	AB2L15_04315	1		4.64018		n.d.	n.d.	n.d.
LMHFDP_480610	LiM2	AB2L15_04320	1		11.8879		n.d.	n.d.	n.d.
LMHFDP_480615	LiM2	AB2L15_04325	1		2.50155		n.d.	n.d.	n.d.
LMHFDP_480620	LiM2	AB2L15_04330	1		7.91526		n.d.	n.d.	n.d.
LMHFDP_480625	LiM2	#N/A	#N/A		0		n.d.	n.d.	n.d.
LMHFDP_480630	LiM2	AB2L15_04340	1		14.4381		n.d.	n.d.	n.d.
LMHFDP_480635	LiM2	#N/A	#N/A		0		n.d.	n.d.	n.d.
LMHFDP_480640	LiM2	AB2L15_04345	1		13.6577		n.d.	n.d.	n.d.
LMHFDP_480645	LiM2	AB2L15_04350	1		29.4107		n.d.	n.d.	n.d.
LMHFDP_480650	LiM2	AB2L15_04355	1		13.8846		n.d.	n.d.	n.d.
LMHFDP_480655	LiM2	AB2L15_04360	1		31.661		0	11.4599	0.843132
LMHFDP_480660	LiM2	AB2L15_04365	1		5.56245		n.d.	n.d.	n.d.
LMHFDP_480665	LiM2	AB2L15_04370	1		7.97015		n.d.	n.d.	n.d.
LMHFDP_480670	LiM2	AB2L15_04375	1		13.7129		n.d.	n.d.	n.d.
LMHFDP_480675	LiM2	AB2L15_04380	1		12.9322		n.d.	n.d.	n.d.
LMHFDP_480680	LiM2	AB2L15_04385	1		3.75023		n.d.	n.d.	n.d.
LMHFDP_480685	LiM2	AB2L15_04390	1		14.2576		n.d.	n.d.	n.d.
LMHFDP_480690	LiM2	AB2L15_04395	1		14.3731		n.d.	n.d.	n.d.
LMHFDP_480695	LiM2	AB2L15_04400	1		12.2201		n.d.	n.d.	n.d.
LMHFDP_480700	LiM2	AB2L15_04405	1		13.4029		n.d.	n.d.	n.d.
LMHFDP_480705	LiM2	AB2L15_04410	1		12.31		n.d.	n.d.	n.d.
LMHFDP_480710	LiM2	AB2L15_04415	1		10.4743		n.d.	n.d.	n.d.
LMHFDP_480715	LiM2	AB2L15_04420	1		13.5366		n.d.	n.d.	n.d.
LMHFDP_480720	LiM2	AB2L15_04425	1		6.88074		n.d.	n.d.	n.d.
LMHFDP_480725	LiM2	AB2L15_04430	1		1.59636		n.d.	n.d.	n.d.
LMHFDP_480730	LiM2	#N/A	#N/A		8.79227		n.d.	n.d.	n.d.
LMHFDP_480735	LiM2	AB2L15_04445	0.996		11.3231		n.d.	n.d.	n.d.
LMHFDP_480740	LiM2	AB2L15_04450	1		7.81996		n.d.	n.d.	n.d.
LMHFDP_480745	LiM2	AB2L15_04460	1		0		n.d.	n.d.	n.d.
LMHFDP_480750	LiM2	AB2L15_04465	1		9.70792		n.d.	n.d.	n.d.
LMHFDP_480755	LiM2	AB2L15_04470	1		50.6918		0	31.6708	10.7632
LMHFDP_480760	LiM2	AB2L15_04475	1		35.7873		0	12.6116	0
LMHFDP_480765	LiM2	#N/A	#N/A		25.7714		n.d.	n.d.	n.d.
LMHFDP_480770	LiM2	#N/A	#N/A		35.5379		n.d.	n.d.	n.d.
LMHFDP_480775	LiM2	AB2L15_04485	1		26.2846		0	9.14224	0
LMHFDP_480780	LiM2	AB2L15_04490	1		38.9372		n.d.	n.d.	n.d.
LMHFDP_480785	LiM2	AB2L15_04495	1		12.7936		n.d.	n.d.	n.d.
LMHFDP_480790	LiM2	AB2L15_04500	1		33.4406		0	60.6248	6.28484
LMHFDP_480795	LiM2	AB2L15_04505	1		12.9494		n.d.	n.d.	n.d.
LMHFDP_480800	LiM2	AB2L15_04510	1		4.89374		n.d.	n.d.	n.d.
LMHFDP_480805	LiM2	AB2L15_04515	1		16.3776		n.d.	n.d.	n.d.
LMHFDP_480810	LiM2	AB2L15_04520	1		24.635		n.d.	n.d.	n.d.
LMHFDP_480815	LiM2	AB2L15_04525	1		9.44678		n.d.	n.d.	n.d.
LMHFDP_480820	LiM2	AB2L15_04530	0.999		13.9036		0.279134	5.17738	0.460931
LMHFDP_480825	LiM2	AB2L15_04535	1		4.87377		n.d.	n.d.	n.d.
LMHFDP_480830	LiM2	AB2L15_04540	1		13.569		2.0414	28.3171	5.25555
LMHFDP_480835	LiM2	AB2L15_04545	1		6.30118		n.d.	n.d.	n.d.
LMHFDP_480840	LiM2	AB2L15_04550	1		9.29453		n.d.	n.d.	n.d.
LMHFDP_480845	LiM2	AB2L15_04555	1		10.0463		n.d.	n.d.	n.d.
LMHFDP_480850	LiM2	AB2L15_04560	1		19.6237		n.d.	n.d.	n.d.
LMHFDP_480855	LiM2	#N/A	#N/A		0		n.d.	n.d.	n.d.
LMHFDP_480860	LiM2	AB2L15_04570	1		12.1021		n.d.	n.d.	n.d.
LMHFDP_480865	LiM2	AB2L15_04575	1		12.8928		n.d.	n.d.	n.d.
LMHFDP_480870	LiM2	AB2L15_04580	1		6.59709		n.d.	n.d.	n.d.
LMHFDP_480875	LiM2	AB2L15_04585	1		15.8505		n.d.	n.d.	n.d.
LMHFDP_480880	LiM2	AB2L15_04590	1		10.2232		n.d.	n.d.	n.d.
LMHFDP_480885	LiM2	AB2L15_04595	1		10.9436		n.d.	n.d.	n.d.
LMHFDP_480890	LiM2	AB2L15_04600	1		5.03121		n.d.	n.d.	n.d.
LMHFDP_480895	LiM2	AB2L15_04605	1		9.92305		n.d.	n.d.	n.d.
LMHFDP_480900	LiM2	AB2L15_04610	1		12.5614		n.d.	n.d.	n.d.
LMHFDP_480905	LiM2	AB2L15_04615	1		8.58164		n.d.	n.d.	n.d.
LMHFDP_480910	LiM2	AB2L15_04620	1		7.65432		n.d.	n.d.	n.d.
LMHFDP_480915	LiM2	AB2L15_04630	1		7.54379		n.d.	n.d.	n.d.
LMHFDP_480920	LiM2	AB2L15_04635	1		11.6306		n.d.	n.d.	n.d.
LMHFDP_480925	LiM2	AB2L15_04640	1		16.1071		n.d.	n.d.	n.d.
LMHFDP_480930	LiM2	AB2L15_04645	1		11.5769		n.d.	n.d.	n.d.
LMHFDP_480935	LiM2	#N/A	#N/A		0		n.d.	n.d.	n.d.
LMHFDP_480940	LiM2	#N/A	#N/A		1.35076		n.d.	n.d.	n.d.
LMHFDP_480945	LiM2	AB2L15_04650	1		7.34492		13.6953	573.839	126.555
LMHFDP_480950	LiM2	AB2L15_04655	1		5.8533		0	0.31285	0
LMHFDP_480955	LiM2	AB2L15_04660	1		4.80374		n.d.	n.d.	n.d.
LMHFDP_480960	LiM2	#N/A	#N/A		3.29855		n.d.	n.d.	n.d.
LMHFDP_480965	LiM2	AB2L15_04665	1		2.14761		n.d.	n.d.	n.d.
LMHFDP_480970	LiM2	AB2L15_04670	1		5.23716		n.d.	n.d.	n.d.
LMHFDP_480975	LiM2	AB2L15_04675	1		6.82028		n.d.	n.d.	n.d.
LMHFDP_480980	LiM2	AB2L15_04680	1		2.23609		n.d.	n.d.	n.d.
LMHFDP_480985	LiM2	AB2L15_04685	1		5.0111		n.d.	n.d.	n.d.
LMHFDP_480990	LiM2	AB2L15_04690	1		28.7729		n.d.	n.d.	n.d.
LMHFDP_480995	LiM2	AB2L15_04695	1		16.1361		n.d.	n.d.	n.d.
LMHFDP_481000	LiM2	AB2L15_04700	1		5.31712		n.d.	n.d.	n.d.
LMHFDP_481005	LiM2	AB2L15_04705	1		0		n.d.	n.d.	n.d.
LMHFDP_481010	LiM2	AB2L15_04710	1		11.7527		n.d.	n.d.	n.d.
LMHFDP_481015	LiM2	AB2L15_04715	1		19.6258		n.d.	n.d.	n.d.
LMHFDP_481020	LiM2	AB2L15_04720	1		9.38737		n.d.	n.d.	n.d.
LMHFDP_481025	LiM2	AB2L15_04725	1		23.5054		n.d.	n.d.	n.d.
LMHFDP_481030	LiM2	AB2L15_04730	1		15.7551		0.123071	7.36181	1.24683
LMHFDP_481035	LiM2	AB2L15_04735	1		13.8846		n.d.	n.d.	n.d.
LMHFDP_481040	LiM2	AB2L15_04740	1		9.5679		0	1.12774	0
LMHFDP_481045	LiM2	AB2L15_04745	1		11.6858		n.d.	n.d.	n.d.
LMHFDP_481050	LiM2	AB2L15_04750	1		34.9566		0.169984	112.247	15.4848
LMHFDP_481055	LiM2	AB2L15_04755	1		29.2665		0	12.8642	1.78828
LMHFDP_481060	LiM2	AB2L15_04760	1		15.7115		n.d.	n.d.	n.d.
LMHFDP_481065	LiM2	AB2L15_04765	1		47.4466		0	12.7893	3.12659
LMHFDP_481070	LiM2	AB2L15_04770	1		27.4666		0	7.2112	0
LMHFDP_481075	LiM2	AB2L15_04775	1		36.7407		0	13.4171	1.04274
LMHFDP_481080	LiM2	AB2L15_04780	1		42.7813		0	10.4665	0
LMHFDP_481085	LiM2	#N/A	#N/A		16.7003		n.d.	n.d.	n.d.
LMHFDP_481090	LiM2	AB2L15_04790	1		13.9077		n.d.	n.d.	n.d.
LMHFDP_481095	LiM2	AB2L15_04795	1		2.52982		n.d.	n.d.	n.d.
LMHFDP_481100	LiM2	AB2L15_04800	1		12.4383		n.d.	n.d.	n.d.
LMHFDP_481105	LiM2	AB2L15_04805	1		15.2528		n.d.	n.d.	n.d.
LMHFDP_481110	LiM2	AB2L15_04810	1		9.11971		n.d.	n.d.	n.d.
LMHFDP_481115	LiM2	AB2L15_04815	1		11.3721		n.d.	n.d.	n.d.
LMHFDP_481120	LiM2	AB2L15_04820	1		3.28042		n.d.	n.d.	n.d.
LMHFDP_481125	LiM2	AB2L15_04825	1		3.85683		n.d.	n.d.	n.d.
LMHFDP_481130	LiM2	#N/A	#N/A		1.74572		n.d.	n.d.	n.d.
LMHFDP_481135	LiM2	AB2L15_04830	1		4.42547		n.d.	n.d.	n.d.
LMHFDP_481140	LiM2	AB2L15_04835	1		4.77629		n.d.	n.d.	n.d.
LMHFDP_481145	LiM2	AB2L15_04840	1		4.71035		n.d.	n.d.	n.d.
LMHFDP_481150	LiM2	AB2L15_04845	1		1.63572		n.d.	n.d.	n.d.
LMHFDP_481155	LiM2	AB2L15_04850	1		5.33069		n.d.	n.d.	n.d.
LMHFDP_481160	LiM2	AB2L15_04855	1		10.6614		n.d.	n.d.	n.d.
LMHFDP_481165	LiM2	AB2L15_04860	1		4.52301		n.d.	n.d.	n.d.
LMHFDP_481170	LiM2	AB2L15_04865	1		18.1707		n.d.	n.d.	n.d.
LMHFDP_481175	LiM2	AB2L15_04875	1		3.51198		n.d.	n.d.	n.d.
LMHFDP_481180	LiM2	AB2L15_04880	1		0		n.d.	n.d.	n.d.
LMHFDP_481185	LiM2	AB2L15_04885	1		4.73839		n.d.	n.d.	n.d.
LMHFDP_481190	LiM2	AB2L15_04890	1		0		n.d.	n.d.	n.d.
LMHFDP_481195	LiM2	AB2L15_04895	1		2.57343		n.d.	n.d.	n.d.
LMHFDP_481200	LiM2	AB2L15_04900	1		8.14141		n.d.	n.d.	n.d.
LMHFDP_481205	LiM2	AB2L15_04905	1		0		n.d.	n.d.	n.d.
LMHFDP_481210	LiM2	AB2L15_04910	0.997		1.72057		n.d.	n.d.	n.d.
LMHFDP_481215	LiM2	#N/A	#N/A		0		n.d.	n.d.	n.d.
LMHFDP_481220	LiM2	AB2L15_04915	1		0		n.d.	n.d.	n.d.
LMHFDP_481225	LiM2	AB2L15_04920	1		3.98025		n.d.	n.d.	n.d.
LMHFDP_481230	LiM2	AB2L15_04925	1		16.7003		n.d.	n.d.	n.d.
LMHFDP_481235	LiM2	AB2L15_04935	1		0		n.d.	n.d.	n.d.
LMHFDP_481240	LiM2	AB2L15_04940	1		1.64927		n.d.	n.d.	n.d.
LMHFDP_481245	LiM2	AB2L15_04945	1		0		n.d.	n.d.	n.d.
LMHFDP_481250	LiM2	AB2L15_04950	1		9.4269		n.d.	n.d.	n.d.
LMHFDP_481255	LiM2	AB2L15_04955	1		0		n.d.	n.d.	n.d.
LMHFDP_481260	LiM2	AB2L15_04960	0.998		12.1844		n.d.	n.d.	n.d.
LMHFDP_481265	LiM2	AB2L15_04965	1		17.5599		n.d.	n.d.	n.d.
LMHFDP_481270	LiM2	AB2L15_04970	1		6.13394		n.d.	n.d.	n.d.
LMHFDP_481275	LiM2	AB2L15_04975	1		17.983		n.d.	n.d.	n.d.
LMHFDP_481280	LiM2	AB2L15_04980	0.992		16.8179		n.d.	n.d.	n.d.
LMHFDP_481285	LiM2	AB2L15_04985	1		14.2152		n.d.	n.d.	n.d.
LMHFDP_481290	LiM2	#N/A	#N/A		0		n.d.	n.d.	n.d.
LMHFDP_481295	LiM2	AB2L15_04990	1		9.75926		0.16505	2.74366	0.297326
LMHFDP_481300	LiM2	AB2L15_04995	1		4.08929		n.d.	n.d.	n.d.
LMHFDP_481305	LiM2	AB2L15_05000	1		5.14687		n.d.	n.d.	n.d.
LMHFDP_481310	LiM2	AB2L15_05005	1		13.0721		n.d.	n.d.	n.d.
LMHFDP_481315	LiM2	AB2L15_05010	1		3.52234		n.d.	n.d.	n.d.
LMHFDP_481320	LiM2	AB2L15_05015	1		1.59636		n.d.	n.d.	n.d.
LMHFDP_481325	LiM2	AB2L15_05020	1		6.86249		n.d.	n.d.	n.d.
LMHFDP_481330	LiM2	AB2L15_05025	1		7.78744		n.d.	n.d.	n.d.
LMHFDP_481335	LiM2	AB2L15_05030	1		2.10224		n.d.	n.d.	n.d.
LMHFDP_481340	LiM2	AB2L15_05035	1		8.40897		n.d.	n.d.	n.d.
LMHFDP_481345	LiM2	AB2L15_05040	1		4.1175		n.d.	n.d.	n.d.
LMHFDP_481350	LiM2	AB2L15_05045	1		2.03074		n.d.	n.d.	n.d.
LMHFDP_481355	LiM2	AB2L15_05050	1		7.85575		n.d.	n.d.	n.d.
LMHFDP_481360	LiM2	AB2L15_05055	1		7.76814		n.d.	n.d.	n.d.
LMHFDP_481365	LiM2	AB2L15_05060	1		14.1777		n.d.	n.d.	n.d.
LMHFDP_481370	LiM2	AB2L15_05070	1		102.544		6.46171	386.956	226.687
LMHFDP_481375	LiM2	AB2L15_05075	1		64.565		n.d.	n.d.	n.d.
LMHFDP_481380	LiM2	AB2L15_05080	1		58.8628		0	38.138	3.70314
LMHFDP_481385	LiM2	AB2L15_05085	1		57.6088		n.d.	n.d.	n.d.
LMHFDP_481390	LiM2	AB2L15_05090	1		23.6756		0	18.6949	0.818672
LMHFDP_481395	LiM2	#N/A	#N/A		0		n.d.	n.d.	n.d.
LMHFDP_481400	LiM2	AB2L15_05105	1		6.2408		n.d.	n.d.	n.d.
LMHFDP_481405	LiM2	AB2L15_05110	1		3.57507		n.d.	n.d.	n.d.
LMHFDP_481410	LiM2	AB2L15_05115	1		4.81481		n.d.	n.d.	n.d.
LMHFDP_481415	LiM2	AB2L15_05120	1		5.4774		n.d.	n.d.	n.d.
LMHFDP_481420	LiM2	AB2L15_05125	1		0		n.d.	n.d.	n.d.
LMHFDP_481425	LiM2	#N/A	#N/A		4.81481		n.d.	n.d.	n.d.
LMHFDP_481430	LiM2	AB2L15_05130	1		9.18518		n.d.	n.d.	n.d.
LMHFDP_481435	LiM2	AB2L15_05135	1		3.10957		n.d.	n.d.	n.d.
LMHFDP_481440	LiM2	AB2L15_05140	0.996		3.25656		n.d.	n.d.	n.d.
LMHFDP_481445	LiM2	AB2L15_05145	0.985		0		n.d.	n.d.	n.d.
LMHFDP_481450	LiM2	AB2L15_05155	1		5.54523		n.d.	n.d.	n.d.
LMHFDP_481455	LiM2	AB2L15_05160	1		8.85436		n.d.	n.d.	n.d.
LMHFDP_481460	LiM2	AB2L15_05165	1		15.6201		n.d.	n.d.	n.d.
LMHFDP_481465	LiM2	AB2L15_05170	1		7.85575		n.d.	n.d.	n.d.
LMHFDP_481470	LiM2	AB2L15_05175	1		11.4815		n.d.	n.d.	n.d.
LMHFDP_481475	LiM2	AB2L15_05180	1		8.69999		n.d.	n.d.	n.d.
LMHFDP_481480	LiM2	AB2L15_05185	1		16.4538		n.d.	n.d.	n.d.
LMHFDP_481485	LiM2	AB2L15_05190	1		10.505		n.d.	n.d.	n.d.
LMHFDP_481490	LiM2	AB2L15_05195	1		3.1204		n.d.	n.d.	n.d.
LMHFDP_481495	LiM2	AB2L15_05200	1		8.77995		n.d.	n.d.	n.d.
LMHFDP_481500	LiM2	AB2L15_05205	1		5.52812		n.d.	n.d.	n.d.
LMHFDP_481505	LiM2	AB2L15_05210	1		9.62963		n.d.	n.d.	n.d.
LMHFDP_481510	LiM2	AB2L15_05215	1		9.62963		n.d.	n.d.	n.d.
LMHFDP_481515	LiM2	AB2L15_05220	1		8.95555		n.d.	n.d.	n.d.
LMHFDP_481520	LiM2	AB2L15_05225	1		21.8913		n.d.	n.d.	n.d.
LMHFDP_481525	LiM2	AB2L15_05230	1		5.49902		n.d.	n.d.	n.d.
LMHFDP_481530	LiM2	AB2L15_05235	1		3.28042		n.d.	n.d.	n.d.
LMHFDP_481535	LiM2	#N/A	#N/A		1746.56		n.d.	n.d.	n.d.
LMHFDP_481540	LiM2	AB2L15_05240	1		5.63242		n.d.	n.d.	n.d.
LMHFDP_481545	LiM2	AB2L15_05245	1		6.94229		n.d.	n.d.	n.d.
LMHFDP_481550	LiM2	AB2L15_05250	1		15.8681		n.d.	n.d.	n.d.
LMHFDP_481555	LiM2	AB2L15_05255	1		5.59354		n.d.	n.d.	n.d.
LMHFDP_481560	LiM2	AB2L15_05260	1		0		n.d.	n.d.	n.d.
LMHFDP_481565	LiM2	AB2L15_05265	1		3.96702		n.d.	n.d.	n.d.
LMHFDP_481570	LiM2	AB2L15_05270	0.993		13.8386		n.d.	n.d.	n.d.
LMHFDP_481575	LiM2	AB2L15_05280	1		6.2377		n.d.	n.d.	n.d.
LMHFDP_481580	LiM2	AB2L15_05285	1		4.60677		n.d.	n.d.	n.d.
LMHFDP_481585	LiM2	AB2L15_05290	1		4.24434		n.d.	n.d.	n.d.
LMHFDP_481590	LiM2	AB2L15_05295	1		18.4651		n.d.	n.d.	n.d.
LMHFDP_481595	LiM2	AB2L15_05300	1		1.84271		n.d.	n.d.	n.d.
LMHFDP_481600	LiM2	#N/A	#N/A		0		n.d.	n.d.	n.d.
LMHFDP_481605	LiM2	AB2L15_05310	1		14.4444		n.d.	n.d.	n.d.
LMHFDP_481610	LiM2	AB2L15_05315	1		11.2346		n.d.	n.d.	n.d.
LMHFDP_481615	LiM2	#N/A	#N/A		0		n.d.	n.d.	n.d.
LMHFDP_481620	LiM2	AB2L15_05325	1		5.33069		n.d.	n.d.	n.d.
LMHFDP_481625	LiM2	AB2L15_05330	1		15.2528		n.d.	n.d.	n.d.
LMHFDP_481630	LiM2	AB2L15_05335	1		11.4326		n.d.	n.d.	n.d.
LMHFDP_481635	LiM2	#N/A	#N/A		10.7381		n.d.	n.d.	n.d.
LMHFDP_481640	LiM2	AB2L15_05345	1		10.5359		n.d.	n.d.	n.d.
LMHFDP_481645	LiM2	AB2L15_05350	1		3.64047		n.d.	n.d.	n.d.
LMHFDP_481650	LiM2	#N/A	#N/A		2.42698		n.d.	n.d.	n.d.
LMHFDP_481655	LiM2	AB2L15_05355	1		2.64176		n.d.	n.d.	n.d.
LMHFDP_481660	LiM2	AB2L15_05360	1		11.4815		0	4.87122	0
LMHFDP_481665	LiM2	AB2L15_05365	1		8.9855		0	50.0179	0
LMHFDP_481670	LiM2	AB2L15_05370	1		28.4303		n.d.	n.d.	n.d.
LMHFDP_481675	LiM2	AB2L15_05375	1		11.1019		n.d.	n.d.	n.d.
LMHFDP_481680	LiM2	AB2L15_05380	1		10.4743		n.d.	n.d.	n.d.
LMHFDP_481685	LiM2	AB2L15_05385	1		3.57507		n.d.	n.d.	n.d.
LMHFDP_481690	LiM2	AB2L15_05390	1		9.99225		n.d.	n.d.	n.d.
LMHFDP_481695	LiM2	AB2L15_05395	1		16.7273		n.d.	n.d.	n.d.
LMHFDP_481700	LiM2	AB2L15_05400	1		9.04601		n.d.	n.d.	n.d.
LMHFDP_481705	LiM2	AB2L15_05405	1		16.6685		n.d.	n.d.	n.d.
LMHFDP_481710	LiM2	AB2L15_05410	1		9.7192		n.d.	n.d.	n.d.
LMHFDP_481715	LiM2	AB2L15_05415	1		16.6874		n.d.	n.d.	n.d.
LMHFDP_481720	LiM2	AB2L15_05420	1		27.2506		0.602616	70.2815	17.8443
LMHFDP_481725	LiM2	AB2L15_05425	1		20.3247		n.d.	n.d.	n.d.
LMHFDP_481730	LiM2	AB2L15_05430	1		24.6201		1.36894	8.97389	0
LMHFDP_481735	LiM2	AB2L15_05440	1		8.84499		n.d.	n.d.	n.d.
LMHFDP_481740	LiM2	AB2L15_05445	1		0		n.d.	n.d.	n.d.
LMHFDP_481745	LiM2	AB2L15_05450	1		2.40741		n.d.	n.d.	n.d.
LMHFDP_481750	LiM2	AB2L15_05455	0.998		15.5626		n.d.	n.d.	n.d.
LMHFDP_481755	LiM2	#N/A	#N/A		0		n.d.	n.d.	n.d.
LMHFDP_481760	LiM2	#N/A	#N/A		0		n.d.	n.d.	n.d.
LMHFDP_481765	LiM2	AB2L15_05470	1		0		n.d.	n.d.	n.d.
LMHFDP_481770	LiM2	AB2L15_05475	1		6.94229		n.d.	n.d.	n.d.
LMHFDP_481775	LiM2	AB2L15_05480	0.996		8.32107		n.d.	n.d.	n.d.
LMHFDP_481780	LiM2	AB2L15_05485	1		1.89837		n.d.	n.d.	n.d.
LMHFDP_481785	LiM2	AB2L15_05490	1		2.7262		n.d.	n.d.	n.d.
LMHFDP_481790	LiM2	AB2L15_05500	1		3.80278		n.d.	n.d.	n.d.
LMHFDP_481795	LiM2	AB2L15_05505	1		2.48765		n.d.	n.d.	n.d.
LMHFDP_481800	LiM2	AB2L15_05510	1		1.57946		n.d.	n.d.	n.d.
LMHFDP_481805	LiM2	AB2L15_05515	1		28.0487		0	11.3219	3.96629
LMHFDP_481810	LiM2	AB2L15_05520	1		10.7713		n.d.	n.d.	n.d.
LMHFDP_481815	LiM2	AB2L15_05525	1		6.76255		n.d.	n.d.	n.d.
LMHFDP_481820	LiM2	AB2L15_05530	1		6.74618		n.d.	n.d.	n.d.
LMHFDP_481825	LiM2	AB2L15_05535	1		0		n.d.	n.d.	n.d.
LMHFDP_481830	LiM2	#N/A	#N/A		0		n.d.	n.d.	n.d.
LMHFDP_481835	LiM2	AB2L15_05540	1		57.7778		1.49373	70.5599	13.5482
LMHFDP_481840	LiM2	AB2L15_05545	1		27.9861		0	20.2237	8.06747
LMHFDP_481845	LiM2	AB2L15_05550	1		22.68		0	4.21271	0
LMHFDP_481850	LiM2	#N/A	#N/A		18.092		n.d.	n.d.	n.d.
LMHFDP_481855	LiM2	#N/A	#N/A		2.92665		n.d.	n.d.	n.d.
LMHFDP_481860	LiM2	AB2L15_05560	1		42.6455		n.d.	n.d.	n.d.
LMHFDP_481865	LiM2	AB2L15_05565	1		3.31687		n.d.	n.d.	n.d.
LMHFDP_481870	LiM2	AB2L15_05570	1		4.38998		n.d.	n.d.	n.d.
LMHFDP_481875	LiM2	AB2L15_05575	1		6.23212		n.d.	n.d.	n.d.
LMHFDP_481880	LiM2	AB2L15_05580	1		12.6357		n.d.	n.d.	n.d.
LMHFDP_481885	LiM2	AB2L15_05585	1		24.0417		n.d.	n.d.	n.d.
LMHFDP_481890	LiM2	#N/A	#N/A		0		n.d.	n.d.	n.d.
LMHFDP_481895	LiM2	#N/A	#N/A		17.1562		0	20.5082	1.92773
LMHFDP_481900	LiM2	AB2L15_05595	1		5.26797		n.d.	n.d.	n.d.
LMHFDP_481905	LiM2	AB2L15_05600	1		5.33069		n.d.	n.d.	n.d.
LMHFDP_481910	LiM2	AB2L15_05605	0.996		3.84358		n.d.	n.d.	n.d.
LMHFDP_481915	LiM2	AB2L15_05610	1		2.7387		n.d.	n.d.	n.d.
LMHFDP_481920	LiM2	AB2L15_05615	1		12.7354		1.61194	8.5979	17.1425
LMHFDP_481925	LiM2	AB2L15_05620	1		15.7754		n.d.	n.d.	n.d.
LMHFDP_481930	LiM2	#N/A	#N/A		0		n.d.	n.d.	n.d.
LMHFDP_481935	LiM2	AB2L15_05630	1		0		n.d.	n.d.	n.d.
LMHFDP_481940	LiM2	AB2L15_05635	1		0		n.d.	n.d.	n.d.
LMHFDP_481945	LiM2	AB2L15_05640	0.988		3.51198		n.d.	n.d.	n.d.
LMHFDP_481950	LiM2	#N/A	#N/A		6.35146		n.d.	n.d.	n.d.
LMHFDP_481955	LiM2	AB2L15_05645	1		16.7393		n.d.	n.d.	n.d.
LMHFDP_481960	LiM2	AB2L15_05650	1		12.4383		n.d.	n.d.	n.d.
LMHFDP_481965	LiM2	#N/A	#N/A		2.66534		n.d.	n.d.	n.d.
LMHFDP_481970	LiM2	AB2L15_05660	1		6.35146		n.d.	n.d.	n.d.
LMHFDP_481975	LiM2	AB2L15_05665	1		8.02469		n.d.	n.d.	n.d.
LMHFDP_481980	LiM2	AB2L15_15005	0.303		1.30357		n.d.	n.d.	n.d.
LMHFDP_481985	LiM2	AB2L15_05675	1		0		n.d.	n.d.	n.d.
LMHFDP_481990	LiM2	#N/A	#N/A		0		n.d.	n.d.	n.d.
LMHFDP_481995	LiM2	#N/A	#N/A		0		n.d.	n.d.	n.d.
LMHFDP_482000	LiM2	AB2L15_05695	1		10.5205		n.d.	n.d.	n.d.
LMHFDP_482005	LiM2	AB2L15_05700	1		12.5127		n.d.	n.d.	n.d.
LMHFDP_482010	LiM2	AB2L15_05710	1		6.26262		n.d.	n.d.	n.d.
LMHFDP_482015	LiM2	AB2L15_05715	1		5.50772		n.d.	n.d.	n.d.
LMHFDP_482020	LiM2	#N/A	#N/A		0		n.d.	n.d.	n.d.
LMHFDP_482025	LiM2	#N/A	#N/A		0		n.d.	n.d.	n.d.
LMHFDP_482030	LiM2	AB2L15_05730	1		0		n.d.	n.d.	n.d.
LMHFDP_482035	LiM2	AB2L15_05735	1		7.46296		n.d.	n.d.	n.d.
LMHFDP_482040	LiM2	AB2L15_05740	1		12.1061		0	0.735257	0.600326
LMHFDP_482045	LiM2	AB2L15_05745	1		7.68246		n.d.	n.d.	n.d.
LMHFDP_482050	LiM2	AB2L15_05750	1		17.9898		n.d.	n.d.	n.d.
LMHFDP_482055	LiM2	AB2L15_05760	1		2.60715		n.d.	n.d.	n.d.
LMHFDP_482060	LiM2	AB2L15_05765	1		3.53695		n.d.	n.d.	n.d.
LMHFDP_482065	LiM2	AB2L15_05770	1		573.443		252.42	1764.64	625.24
LMHFDP_482070	LiM2	AB2L15_05775	1		64.9717		n.d.	n.d.	n.d.
LMHFDP_482075	LiM2	AB2L15_05780	1		11.7615		n.d.	n.d.	n.d.
LMHFDP_482080	LiM2	AB2L15_05785	1		15.5299		n.d.	n.d.	n.d.
LMHFDP_482085	LiM2	AB2L15_05790	1		12.4148		n.d.	n.d.	n.d.
LMHFDP_482090	LiM2	AB2L15_05795	1		8.48502		n.d.	n.d.	n.d.
LMHFDP_482095	LiM2	AB2L15_05800	1		9.78749		n.d.	n.d.	n.d.
LMHFDP_482100	LiM2	AB2L15_05805	1		18.9897		n.d.	n.d.	n.d.
LMHFDP_482105	LiM2	AB2L15_05810	1		6.12345		n.d.	n.d.	n.d.
LMHFDP_482110	LiM2	AB2L15_05815	1		8.06806		n.d.	n.d.	n.d.
LMHFDP_482115	LiM2	AB2L15_05820	1		11.212		0	5.57856	0
LMHFDP_482120	LiM2	AB2L15_05825	1		5.93083		n.d.	n.d.	n.d.
LMHFDP_482125	LiM2	AB2L15_05830	1		0		n.d.	n.d.	n.d.
LMHFDP_482130	LiM2	AB2L15_05835	1		2.04465		n.d.	n.d.	n.d.
LMHFDP_482135	LiM2	AB2L15_05840	1		9.04601		n.d.	n.d.	n.d.
LMHFDP_482140	LiM2	AB2L15_05845	1		1.82023		n.d.	n.d.	n.d.
LMHFDP_482145	LiM2	AB2L15_05850	1		8.72496		n.d.	n.d.	n.d.
LMHFDP_482150	LiM2	AB2L15_05855	1		8.36186		n.d.	n.d.	n.d.
LMHFDP_482155	LiM2	AB2L15_05860	1		3.28042		n.d.	n.d.	n.d.
LMHFDP_482160	LiM2	AB2L15_05865	1		2.22775		n.d.	n.d.	n.d.
LMHFDP_482165	LiM2	AB2L15_05870	1		8.17859		n.d.	n.d.	n.d.
LMHFDP_482170	LiM2	AB2L15_05875	1		1.52305		n.d.	n.d.	n.d.
LMHFDP_482175	LiM2	#N/A	#N/A		0		n.d.	n.d.	n.d.
LMHFDP_482180	LiM2	AB2L15_05880	1		2.7387		n.d.	n.d.	n.d.
LMHFDP_482185	LiM2	AB2L15_05885	1		4.72588		n.d.	n.d.	n.d.
LMHFDP_482190	LiM2	AB2L15_05890	1		2.52447		n.d.	n.d.	n.d.
LMHFDP_482195	LiM2	AB2L15_05895	1		5.63242		n.d.	n.d.	n.d.
LMHFDP_482200	LiM2	AB2L15_05900	1		7.97568		n.d.	n.d.	n.d.
LMHFDP_482205	LiM2	AB2L15_05905	1		4.62819		n.d.	n.d.	n.d.
LMHFDP_482210	LiM2	#N/A	#N/A		0		n.d.	n.d.	n.d.
LMHFDP_482215	LiM2	AB2L15_05910	1		1.70582		n.d.	n.d.	n.d.
LMHFDP_482220	LiM2	AB2L15_05915	1		6.31785		n.d.	n.d.	n.d.
LMHFDP_482225	LiM2	AB2L15_05920	1		2.62626		n.d.	n.d.	n.d.
LMHFDP_482230	LiM2	#N/A	#N/A		3.68541		n.d.	n.d.	n.d.
LMHFDP_482235	LiM2	AB2L15_05930	1		0		n.d.	n.d.	n.d.
LMHFDP_482240	LiM2	AB2L15_05935	1		9.45177		n.d.	n.d.	n.d.
LMHFDP_482245	LiM2	AB2L15_05940	1		10.567		n.d.	n.d.	n.d.
LMHFDP_482250	LiM2	AB2L15_05945	1		12.0478		n.d.	n.d.	n.d.
LMHFDP_482255	LiM2	AB2L15_05950	1		2.13227		n.d.	n.d.	n.d.
LMHFDP_482260	LiM2	AB2L15_05955	1		0		n.d.	n.d.	n.d.
LMHFDP_482265	LiM2	AB2L15_05960	1		4.4555		n.d.	n.d.	n.d.
LMHFDP_482270	LiM2	AB2L15_05965	1		0		n.d.	n.d.	n.d.
LMHFDP_482275	LiM2	AB2L15_05970	1		0		n.d.	n.d.	n.d.
LMHFDP_482280	LiM2	AB2L15_05975	1		5.19162		n.d.	n.d.	n.d.
LMHFDP_482285	LiM2	AB2L15_05980	1		7.19989		n.d.	n.d.	n.d.
LMHFDP_482290	LiM2	AB2L15_05985	1		2.48765		n.d.	n.d.	n.d.
LMHFDP_482295	LiM2	AB2L15_05990	1		2.81621		n.d.	n.d.	n.d.
LMHFDP_482300	LiM2	AB2L15_05995	1		6.36376		n.d.	n.d.	n.d.
LMHFDP_482305	LiM2	AB2L15_06000	1		5.75655		n.d.	n.d.	n.d.
LMHFDP_482310	LiM2	AB2L15_06005	1		8.44395		n.d.	n.d.	n.d.
LMHFDP_482315	LiM2	AB2L15_06010	1		7.98954		n.d.	n.d.	n.d.
LMHFDP_482320	LiM2	AB2L15_06015	1		0		n.d.	n.d.	n.d.
LMHFDP_482325	LiM2	AB2L15_06020	1		12.7275		n.d.	n.d.	n.d.
LMHFDP_482330	LiM2	AB2L15_06025	1		7.06552		n.d.	n.d.	n.d.
LMHFDP_482335	LiM2	AB2L15_06030	1		15.8933		n.d.	n.d.	n.d.
LMHFDP_482340	LiM2	#N/A	#N/A		12.3242		n.d.	n.d.	n.d.
LMHFDP_482345	LiM2	AB2L15_06035	1		10.2642		n.d.	n.d.	n.d.
LMHFDP_482350	LiM2	AB2L15_06040	1		8.5291		n.d.	n.d.	n.d.
LMHFDP_482355	LiM2	AB2L15_06045	1		0		n.d.	n.d.	n.d.
LMHFDP_482360	LiM2	#N/A	#N/A		1.86574		n.d.	n.d.	n.d.
LMHFDP_482365	LiM2	AB2L15_06055	1		3.24477		n.d.	n.d.	n.d.
LMHFDP_482370	LiM2	AB2L15_06060	1		4.90523		n.d.	n.d.	n.d.
LMHFDP_482375	LiM2	AB2L15_06065	1		2.21947		n.d.	n.d.	n.d.
LMHFDP_482380	LiM2	AB2L15_06070	1		0		n.d.	n.d.	n.d.
LMHFDP_482385	LiM2	AB2L15_06075	1		0.597037		n.d.	n.d.	n.d.
LMHFDP_482390	LiM2	AB2L15_06080	1		1.76638		n.d.	n.d.	n.d.
LMHFDP_482395	LiM2	AB2L15_06085	1		3.43125		n.d.	n.d.	n.d.
LMHFDP_482400	LiM2	AB2L15_06090	1		1.77162		n.d.	n.d.	n.d.
LMHFDP_482405	LiM2	#N/A	#N/A		0		n.d.	n.d.	n.d.
LMHFDP_482410	LiM2	AB2L15_06095	1		0		n.d.	n.d.	n.d.
LMHFDP_482415	LiM2	AB2L15_13175	0.928		0		n.d.	n.d.	n.d.
LMHFDP_482420	LiM2	AB2L15_06100	0.993		0		n.d.	n.d.	n.d.
LMHFDP_482425	LiM2	AB2L15_06105	1		3.45108		n.d.	n.d.	n.d.
LMHFDP_482430	LiM2	AB2L15_06110	1		0		n.d.	n.d.	n.d.
LMHFDP_482435	LiM2	AB2L15_06115	1		0		n.d.	n.d.	n.d.
LMHFDP_482440	LiM2	#N/A	#N/A		0		n.d.	n.d.	n.d.
LMHFDP_482445	LiM2	AB2L15_06120	1		2.2963		n.d.	n.d.	n.d.
LMHFDP_482450	LiM2	AB2L15_06125	1		1.63125		n.d.	n.d.	n.d.
LMHFDP_482455	LiM2	AB2L15_06130	1		19.3392		n.d.	n.d.	n.d.
LMHFDP_482460	LiM2	#N/A	#N/A		11.4156		n.d.	n.d.	n.d.
LMHFDP_482465	LiM2	AB2L15_06145	1		8.46315		n.d.	n.d.	n.d.
LMHFDP_482470	LiM2	AB2L15_06150	1		13.2255		n.d.	n.d.	n.d.
LMHFDP_482475	LiM2	#N/A	#N/A		0		n.d.	n.d.	n.d.
LMHFDP_482480	LiM2	AB2L15_06155	1		7.15626		n.d.	n.d.	n.d.
LMHFDP_482485	LiM2	AB2L15_06160	1		4.10335		n.d.	n.d.	n.d.
LMHFDP_482490	LiM2	AB2L15_06165	1		5.33069		n.d.	n.d.	n.d.
LMHFDP_482495	LiM2	AB2L15_06170	1		1.24383		n.d.	n.d.	n.d.
LMHFDP_482500	LiM2	AB2L15_06175	0.976		0		n.d.	n.d.	n.d.
LMHFDP_482505	LiM2	AB2L15_06180	1		24.635		0	1.43287	0
LMHFDP_482510	LiM2	AB2L15_06185	1		9.03298		n.d.	n.d.	n.d.
LMHFDP_482515	LiM2	AB2L15_06190	1		0		n.d.	n.d.	n.d.
LMHFDP_482520	LiM2	AB2L15_06195	1		0		n.d.	n.d.	n.d.
LMHFDP_482525	LiM2	#N/A	#N/A		0		n.d.	n.d.	n.d.
LMHFDP_482530	LiM2	AB2L15_06200	1		7.75372		n.d.	n.d.	n.d.
LMHFDP_482535	LiM2	AB2L15_06205	1		2.59581		n.d.	n.d.	n.d.
LMHFDP_482540	LiM2	AB2L15_06210	1		1.17066		n.d.	n.d.	n.d.
LMHFDP_482545	LiM2	#N/A	#N/A		4.12698		n.d.	n.d.	n.d.
LMHFDP_482550	LiM2	AB2L15_06215	1		4.94002		n.d.	n.d.	n.d.
LMHFDP_482555	LiM2	AB2L15_06220	1		3.19485		n.d.	n.d.	n.d.
LMHFDP_482560	LiM2	AB2L15_06225	1		8.82716		n.d.	n.d.	n.d.
LMHFDP_482565	LiM2	AB2L15_06230	1		6.90216		n.d.	n.d.	n.d.
LMHFDP_482570	LiM2	AB2L15_06235	0.999		8.77995		n.d.	n.d.	n.d.
LMHFDP_482575	LiM2	AB2L15_06240	1		4.05088		n.d.	n.d.	n.d.
LMHFDP_482580	LiM2	AB2L15_06245	1		2.94591		n.d.	n.d.	n.d.
LMHFDP_482585	LiM2	AB2L15_06250	1		7.18744		n.d.	n.d.	n.d.
LMHFDP_482590	LiM2	AB2L15_06255	1		9.129		n.d.	n.d.	n.d.
LMHFDP_482595	LiM2	AB2L15_06260	1		24.967		n.d.	n.d.	n.d.
LMHFDP_482600	LiM2	AB2L15_06265	1		7.58142		n.d.	n.d.	n.d.
LMHFDP_482605	LiM2	AB2L15_06270	1		5.23716		n.d.	n.d.	n.d.
LMHFDP_482610	LiM2	AB2L15_06275	0.995		6.31785		n.d.	n.d.	n.d.
LMHFDP_482615	LiM2	AB2L15_06280	0.994		12.4383		n.d.	n.d.	n.d.
LMHFDP_482620	LiM2	AB2L15_06285	1		10.2937		n.d.	n.d.	n.d.
LMHFDP_482625	LiM2	AB2L15_06290	1		17.8336		n.d.	n.d.	n.d.
LMHFDP_482630	LiM2	AB2L15_06295	1		22.6598		n.d.	n.d.	n.d.
LMHFDP_482635	LiM2	AB2L15_06300	1		6.21913		n.d.	n.d.	n.d.
LMHFDP_482640	LiM2	AB2L15_06305	1		1.44912		n.d.	n.d.	n.d.
LMHFDP_482645	LiM2	AB2L15_06310	1		9.65358		n.d.	n.d.	n.d.
LMHFDP_482650	LiM2	AB2L15_06315	1		7.22222		n.d.	n.d.	n.d.
LMHFDP_482655	LiM2	AB2L15_06320	1		10.3333		n.d.	n.d.	n.d.
LMHFDP_482660	LiM2	AB2L15_06325	1		8.77995		n.d.	n.d.	n.d.
LMHFDP_482665	LiM2	AB2L15_06330	1		4.10805		n.d.	n.d.	n.d.
LMHFDP_482670	LiM2	AB2L15_06335	1		15.921		0	12.1399	4.19339
LMHFDP_482675	LiM2	AB2L15_06340	1		13.993		n.d.	n.d.	n.d.
LMHFDP_482680	LiM2	AB2L15_06345	1		46.91		n.d.	n.d.	n.d.
LMHFDP_482685	LiM2	AB2L15_06350	1		19.4158		n.d.	n.d.	n.d.
LMHFDP_482690	LiM2	AB2L15_06355	1		4.02798		n.d.	n.d.	n.d.
LMHFDP_482695	LiM2	AB2L15_06360	1		7.37082		n.d.	n.d.	n.d.
LMHFDP_482700	LiM2	AB2L15_06365	1		9.95061		n.d.	n.d.	n.d.
LMHFDP_482705	LiM2	AB2L15_06370	1		13.8001		n.d.	n.d.	n.d.
LMHFDP_482710	LiM2	AB2L15_06375	1		24.5568		0	11.0689	2.54269
LMHFDP_482715	LiM2	AB2L15_06380	1		20.5026		2.76307	14.6813	1.94686
LMHFDP_482720	LiM2	AB2L15_06385	0.999		8.03589		n.d.	n.d.	n.d.
LMHFDP_482725	LiM2	AB2L15_06390	1		15.6201		n.d.	n.d.	n.d.
LMHFDP_482730	LiM2	AB2L15_06400	1		17.8601		n.d.	n.d.	n.d.
LMHFDP_482735	LiM2	AB2L15_06405	1		42.6455		n.d.	n.d.	n.d.
LMHFDP_482740	LiM2	AB2L15_06410	1		63.499		0	3.64887	0
LMHFDP_482745	LiM2	AB2L15_06415	1		21.9096		n.d.	n.d.	n.d.
LMHFDP_482750	LiM2	AB2L15_06420	1		11.0936		n.d.	n.d.	n.d.
LMHFDP_482755	LiM2	AB2L15_06425	1		29.6051		n.d.	n.d.	n.d.
LMHFDP_482760	LiM2	AB2L15_06430	1		4.22432		0	11.495	0
LMHFDP_482765	LiM2	AB2L15_06435	1		4.5645		n.d.	n.d.	n.d.
LMHFDP_482770	LiM2	AB2L15_06440	1		10.7124		n.d.	n.d.	n.d.
LMHFDP_482775	LiM2	#N/A	#N/A		16.7917		n.d.	n.d.	n.d.
LMHFDP_482780	LiM2	#N/A	#N/A		0		n.d.	n.d.	n.d.
LMHFDP_482785	LiM2	AB2L15_06450	1		90.3623		2.44891	351.537	43.8117
LMHFDP_482790	LiM2	#N/A	#N/A		25.5873		n.d.	n.d.	n.d.
LMHFDP_482795	LiM2	AB2L15_06455	0.998		3.82104		n.d.	n.d.	n.d.
LMHFDP_482800	LiM2	AB2L15_06460	1		3.80278		n.d.	n.d.	n.d.
LMHFDP_482805	LiM2	AB2L15_06465	1		0		n.d.	n.d.	n.d.
LMHFDP_482810	LiM2	AB2L15_06470	1		5.8648		n.d.	n.d.	n.d.
LMHFDP_482815	LiM2	AB2L15_06475	1		35.2794		n.d.	n.d.	n.d.
LMHFDP_482820	LiM2	AB2L15_06480	1		6.21913		n.d.	n.d.	n.d.
LMHFDP_482825	LiM2	AB2L15_06485	1		2.66534		n.d.	n.d.	n.d.
LMHFDP_482830	LiM2	AB2L15_06490	1		96.4087		0.451557	0.950328	0.928356
LMHFDP_482835	LiM2	AB2L15_06495	1		87.7049		0	0	0
LMHFDP_482840	LiM2	AB2L15_06500	1		128.712		23.9531	585.331	121.291
LMHFDP_482845	LiM2	AB2L15_06505	1		11.1037		n.d.	n.d.	n.d.
LMHFDP_482850	LiM2	AB2L15_06510	1		3.91928		n.d.	n.d.	n.d.
LMHFDP_482855	LiM2	AB2L15_06515	1		43.4552		n.d.	n.d.	n.d.
LMHFDP_482860	LiM2	AB2L15_06520	1		11.9407		n.d.	n.d.	n.d.
LMHFDP_482865	LiM2	AB2L15_06525	1		31.0957		n.d.	n.d.	n.d.
LMHFDP_482870	LiM2	AB2L15_06530	1		8.96836		n.d.	n.d.	n.d.
LMHFDP_482875	LiM2	AB2L15_06535	1		0		n.d.	n.d.	n.d.
LMHFDP_482880	LiM2	AB2L15_06540	1		5.67525		n.d.	n.d.	n.d.
LMHFDP_482885	LiM2	AB2L15_06545	1		6.67613		n.d.	n.d.	n.d.
LMHFDP_482890	LiM2	AB2L15_06550	1		3.98025		n.d.	n.d.	n.d.
LMHFDP_482895	LiM2	AB2L15_06555	1		2.66534		n.d.	n.d.	n.d.
LMHFDP_482900	LiM2	AB2L15_06560	1		0		n.d.	n.d.	n.d.
LMHFDP_482905	LiM2	#N/A	#N/A		0		n.d.	n.d.	n.d.
LMHFDP_482910	LiM2	#N/A	#N/A		4.73839		n.d.	n.d.	n.d.
LMHFDP_482915	LiM2	AB2L15_06575	1		14.2152		n.d.	n.d.	n.d.
LMHFDP_482920	LiM2	AB2L15_06580	1		15.8155		n.d.	n.d.	n.d.
LMHFDP_482925	LiM2	AB2L15_06585	1		9.98086		0	37.1504	4.0711
LMHFDP_482930	LiM2	AB2L15_06590	0.994		3.73148		n.d.	n.d.	n.d.
LMHFDP_482935	LiM2	AB2L15_06595	1		18.8538		0	10.7238	0.985034
LMHFDP_482940	LiM2	AB2L15_06600	1		12.3525		0	10.2199	0.917396
LMHFDP_482945	LiM2	AB2L15_06605	1		3.1423		n.d.	n.d.	n.d.
LMHFDP_482950	LiM2	AB2L15_06610	1		10.5205		n.d.	n.d.	n.d.
LMHFDP_482955	LiM2	AB2L15_06615	0.999		9.61025		n.d.	n.d.	n.d.
LMHFDP_482960	LiM2	AB2L15_06620	1		5.71327		n.d.	n.d.	n.d.
LMHFDP_482965	LiM2	AB2L15_06625	1		9.08534		0	2.55088	0
LMHFDP_482970	LiM2	AB2L15_06630	1		99.5061		18.9339	491.132	101.788
LMHFDP_482975	LiM2	AB2L15_06635	1		115.394		0	23.3276	13.7049
LMHFDP_482980	LiM2	AB2L15_06640	1		56.8606		n.d.	n.d.	n.d.
LMHFDP_482985	LiM2	#N/A	#N/A		26.0841		n.d.	n.d.	n.d.
LMHFDP_482990	LiM2	AB2L15_06650	1		7.50046		0	2.01891	0
LMHFDP_482995	LiM2	AB2L15_06655	1		3.09881		n.d.	n.d.	n.d.
LMHFDP_483000	LiM2	AB2L15_06660	1		33.9632		0	32.3386	12.6483
LMHFDP_483005	LiM2	AB2L15_06665	1		9.13832		n.d.	n.d.	n.d.
LMHFDP_483010	LiM2	AB2L15_06670	1		8.60284		0	2.06931	0
LMHFDP_483015	LiM2	AB2L15_06675	1		12.4383		n.d.	n.d.	n.d.
LMHFDP_483020	LiM2	AB2L15_06680	1		0		n.d.	n.d.	n.d.
LMHFDP_483025	LiM2	AB2L15_06685	0.998		4.13651		n.d.	n.d.	n.d.
LMHFDP_483030	LiM2	AB2L15_06690	1		6.45445		n.d.	n.d.	n.d.
LMHFDP_483035	LiM2	AB2L15_06695	1		9.7343		n.d.	n.d.	n.d.
LMHFDP_483040	LiM2	AB2L15_06700	1		4.97531		n.d.	n.d.	n.d.
LMHFDP_483045	LiM2	AB2L15_06705	1		12.359		n.d.	n.d.	n.d.
LMHFDP_483050	LiM2	AB2L15_06710	1		6.85124		n.d.	n.d.	n.d.
LMHFDP_483055	LiM2	AB2L15_06715	1		8.15067		n.d.	n.d.	n.d.
LMHFDP_483060	LiM2	AB2L15_06720	1		5.45239		n.d.	n.d.	n.d.
LMHFDP_483065	LiM2	AB2L15_06725	0.988		20.5875		n.d.	n.d.	n.d.
LMHFDP_483070	LiM2	AB2L15_06730	1		14.4444		n.d.	n.d.	n.d.
LMHFDP_483075	LiM2	AB2L15_06735	1		4.1175		n.d.	n.d.	n.d.
LMHFDP_483080	LiM2	AB2L15_06740	1		9.25638		n.d.	n.d.	n.d.
LMHFDP_483085	LiM2	AB2L15_06745	1		6.86249		n.d.	n.d.	n.d.
LMHFDP_483090	LiM2	AB2L15_06750	1		2.10224		n.d.	n.d.	n.d.
LMHFDP_483095	LiM2	AB2L15_06755	1		10.5205		n.d.	n.d.	n.d.
LMHFDP_483100	LiM2	AB2L15_06760	1		15.8786		n.d.	n.d.	n.d.
LMHFDP_483105	LiM2	AB2L15_06765	1		58.5877		1.77504	157.049	40.7542
LMHFDP_483110	LiM2	AB2L15_06770	1		5.12918		0	1.03857	0
LMHFDP_483115	LiM2	AB2L15_06775	1		18.4358		n.d.	n.d.	n.d.
LMHFDP_483120	LiM2	AB2L15_06780	1		5.77778		n.d.	n.d.	n.d.
LMHFDP_483125	LiM2	AB2L15_06785	1		11.8518		n.d.	n.d.	n.d.
LMHFDP_483130	LiM2	AB2L15_06790	1		8.80874		n.d.	n.d.	n.d.
LMHFDP_483135	LiM2	AB2L15_06795	1		11.3938		0	1.99622	0
LMHFDP_483140	LiM2	AB2L15_06800	1		20.8269		n.d.	n.d.	n.d.
LMHFDP_483145	LiM2	AB2L15_06805	1		7.45054		n.d.	n.d.	n.d.
LMHFDP_483150	LiM2	AB2L15_06815	1		14.277		n.d.	n.d.	n.d.
LMHFDP_483155	LiM2	AB2L15_06820	1		17.1714		n.d.	n.d.	n.d.
LMHFDP_483160	LiM2	AB2L15_06825	1		6.94229		n.d.	n.d.	n.d.
LMHFDP_483165	LiM2	AB2L15_06830	1		3.64047		n.d.	n.d.	n.d.
LMHFDP_483170	LiM2	AB2L15_06835	1		2.75386		n.d.	n.d.	n.d.
LMHFDP_483175	LiM2	#N/A	#N/A		4.97531		n.d.	n.d.	n.d.
LMHFDP_483180	LiM2	AB2L15_06840	1		31.8093		n.d.	n.d.	n.d.
LMHFDP_483185	LiM2	AB2L15_06845	1		8.911		n.d.	n.d.	n.d.
LMHFDP_483190	LiM2	AB2L15_06850	1		10.4013		n.d.	n.d.	n.d.
LMHFDP_483195	LiM2	AB2L15_06855	1		11.7643		n.d.	n.d.	n.d.
LMHFDP_483200	LiM2	AB2L15_06860	1		10.614		n.d.	n.d.	n.d.
LMHFDP_483205	LiM2	AB2L15_06865	1		14.6812		n.d.	n.d.	n.d.
LMHFDP_483210	LiM2	#N/A	#N/A		0		n.d.	n.d.	n.d.
LMHFDP_483215	LiM2	#N/A	#N/A		0		n.d.	n.d.	n.d.
LMHFDP_483220	LiM2	AB2L15_06875	1		4.67653		n.d.	n.d.	n.d.
LMHFDP_483225	LiM2	AB2L15_06880	1		14.506		n.d.	n.d.	n.d.
LMHFDP_483230	LiM2	AB2L15_06885	1		10.5484		n.d.	n.d.	n.d.
LMHFDP_483235	LiM2	AB2L15_06890	1		6.69753		n.d.	n.d.	n.d.
LMHFDP_483240	LiM2	AB2L15_06895	1		4.38998		n.d.	n.d.	n.d.
LMHFDP_483245	LiM2	AB2L15_06900	1		19.9678		n.d.	n.d.	n.d.
LMHFDP_483250	LiM2	AB2L15_06905	1		6.24515		n.d.	n.d.	n.d.
LMHFDP_483255	LiM2	AB2L15_06910	1		26.8331		n.d.	n.d.	n.d.
LMHFDP_483260	LiM2	#N/A	#N/A		7.73937		n.d.	n.d.	n.d.
LMHFDP_483265	LiM2	AB2L15_06925	1		6.5674		n.d.	n.d.	n.d.
LMHFDP_483270	LiM2	AB2L15_06930	1		7.50046		n.d.	n.d.	n.d.
LMHFDP_483275	LiM2	AB2L15_06935	1		9.22065		n.d.	n.d.	n.d.
LMHFDP_483280	LiM2	AB2L15_06940	1		3.07751		n.d.	n.d.	n.d.
LMHFDP_483285	LiM2	AB2L15_06945	1		6.46144		n.d.	n.d.	n.d.
LMHFDP_483290	LiM2	AB2L15_06950	1		14.1191		n.d.	n.d.	n.d.
LMHFDP_483295	LiM2	AB2L15_06955	0.986		11.6306		n.d.	n.d.	n.d.
LMHFDP_483300	LiM2	AB2L15_06960	1		7.37082		n.d.	n.d.	n.d.
LMHFDP_483305	LiM2	AB2L15_06965	1		4.31385		n.d.	n.d.	n.d.
LMHFDP_483310	LiM2	AB2L15_06970	1		3.26696		n.d.	n.d.	n.d.
LMHFDP_483315	LiM2	AB2L15_06975	0.999		109.673		111.437	250.739	62.4317
LMHFDP_483320	LiM2	AB2L15_06980	1		32.6316		n.d.	n.d.	n.d.
LMHFDP_483325	LiM2	AB2L15_06985	0.999		117.802		178.251	59.3284	9.02428
LMHFDP_483330	LiM2	AB2L15_06990	1		54.2761		n.d.	n.d.	n.d.
LMHFDP_483335	LiM2	AB2L15_06995	1		5.78524		0	33.5013	0
LMHFDP_483340	LiM2	AB2L15_07000	1		2.2445		n.d.	n.d.	n.d.
LMHFDP_483345	LiM2	AB2L15_07005	1		10.0624		n.d.	n.d.	n.d.
LMHFDP_483350	LiM2	AB2L15_07010	1		12.9871		n.d.	n.d.	n.d.
LMHFDP_483355	LiM2	#N/A	#N/A		0		n.d.	n.d.	n.d.
LMHFDP_483360	LiM2	AB2L15_07015	1		8.65773		n.d.	n.d.	n.d.
LMHFDP_483365	LiM2	#N/A	#N/A		7.25146		n.d.	n.d.	n.d.
LMHFDP_483370	LiM2	AB2L15_07020	0.999		11.7145		n.d.	n.d.	n.d.
LMHFDP_483375	LiM2	AB2L15_07030	1		10.4134		n.d.	n.d.	n.d.
LMHFDP_483380	LiM2	AB2L15_07035	1		20.8269		n.d.	n.d.	n.d.
LMHFDP_483385	LiM2	AB2L15_07040	1		12.9347		n.d.	n.d.	n.d.
LMHFDP_483390	LiM2	AB2L15_07045	1		6.71771		n.d.	n.d.	n.d.
LMHFDP_483395	LiM2	AB2L15_07050	0.998		9.82327		n.d.	n.d.	n.d.
LMHFDP_483400	LiM2	AB2L15_07055	1		6.94229		n.d.	n.d.	n.d.
LMHFDP_483405	LiM2	AB2L15_07060	1		1.90747		n.d.	n.d.	n.d.
LMHFDP_483410	LiM2	AB2L15_07065	1		2.76406		n.d.	n.d.	n.d.
LMHFDP_483415	LiM2	AB2L15_07070	1		34.3843		n.d.	n.d.	n.d.
LMHFDP_483420	LiM2	AB2L15_07075	1		17.6117		n.d.	n.d.	n.d.
LMHFDP_483425	LiM2	AB2L15_07080	1		7.89035		n.d.	n.d.	n.d.
LMHFDP_483430	LiM2	AB2L15_07085	1		4.50594		n.d.	n.d.	n.d.
LMHFDP_483435	LiM2	AB2L15_07090	1		20.5167		n.d.	n.d.	n.d.
LMHFDP_483440	LiM2	AB2L15_07095	1		11.2413		n.d.	n.d.	n.d.
LMHFDP_483445	LiM2	AB2L15_07100	1		8.69471		n.d.	n.d.	n.d.
LMHFDP_483450	LiM2	AB2L15_07105	1		20.2385		n.d.	n.d.	n.d.
LMHFDP_483455	LiM2	AB2L15_07110	1		7.19321		n.d.	n.d.	n.d.
LMHFDP_483460	LiM2	AB2L15_07115	1		16.4597		0	1.88105	0
LMHFDP_483465	LiM2	AB2L15_07120	1		8.06806		n.d.	n.d.	n.d.
LMHFDP_483470	LiM2	AB2L15_07125	0.995		21.7104		n.d.	n.d.	n.d.
LMHFDP_483475	LiM2	AB2L15_07130	1		12.1021		n.d.	n.d.	n.d.
LMHFDP_483480	LiM2	AB2L15_07135	1		3.49826		n.d.	n.d.	n.d.
LMHFDP_483485	LiM2	AB2L15_07140	1		4.40293		n.d.	n.d.	n.d.
LMHFDP_483490	LiM2	AB2L15_07145	1		18.9144		0	19.4545	2.83644
LMHFDP_483495	LiM2	AB2L15_07150	1		5.81529		n.d.	n.d.	n.d.
LMHFDP_483500	LiM2	AB2L15_07155	1		1.83704		n.d.	n.d.	n.d.
LMHFDP_483505	LiM2	AB2L15_07160	1		6.81549		n.d.	n.d.	n.d.
LMHFDP_483510	LiM2	AB2L15_07165	1		8.90078		n.d.	n.d.	n.d.
LMHFDP_483515	LiM2	AB2L15_07170	1		0		n.d.	n.d.	n.d.
LMHFDP_483520	LiM2	AB2L15_07175	1		2.6535		n.d.	n.d.	n.d.
LMHFDP_483525	LiM2	AB2L15_07180	1		4.41432		n.d.	n.d.	n.d.
LMHFDP_483530	LiM2	AB2L15_07185	1		29.0414		n.d.	n.d.	n.d.
LMHFDP_483535	LiM2	AB2L15_07190	1		9.27076		0	4.61902	0
LMHFDP_483540	LiM2	#N/A	#N/A		0		n.d.	n.d.	n.d.
LMHFDP_483545	LiM2	AB2L15_07195	1		11.9887		n.d.	n.d.	n.d.
LMHFDP_483550	LiM2	AB2L15_07200	1		2.2615		n.d.	n.d.	n.d.
LMHFDP_483555	LiM2	AB2L15_07205	1		10.5112		n.d.	n.d.	n.d.
LMHFDP_483560	LiM2	AB2L15_07210	1		13.6253		0	1.33159	0
LMHFDP_483565	LiM2	AB2L15_07215	1		8.01392		n.d.	n.d.	n.d.
LMHFDP_483570	LiM2	AB2L15_07220	1		6.26262		n.d.	n.d.	n.d.
LMHFDP_483575	LiM2	AB2L15_07225	1		11.4815		n.d.	n.d.	n.d.
LMHFDP_483580	LiM2	AB2L15_07230	1		8.26348		n.d.	n.d.	n.d.
LMHFDP_483585	LiM2	AB2L15_07235	1		11.3938		n.d.	n.d.	n.d.
LMHFDP_483590	LiM2	AB2L15_07240	1		8.08993		n.d.	n.d.	n.d.
LMHFDP_483595	LiM2	AB2L15_07245	1		4.1175		n.d.	n.d.	n.d.
LMHFDP_483600	LiM2	AB2L15_07250	1		12.1117		n.d.	n.d.	n.d.
LMHFDP_483605	LiM2	AB2L15_07255	1		11.6306		n.d.	n.d.	n.d.
LMHFDP_483610	LiM2	AB2L15_07260	1		24.4242		n.d.	n.d.	n.d.
LMHFDP_483615	LiM2	AB2L15_07265	1		3.59661		n.d.	n.d.	n.d.
LMHFDP_483620	LiM2	AB2L15_07270	1		0		n.d.	n.d.	n.d.
LMHFDP_483625	LiM2	AB2L15_07275	1		7.53834		n.d.	n.d.	n.d.
LMHFDP_483630	LiM2	#N/A	#N/A		0		n.d.	n.d.	n.d.
LMHFDP_483635	LiM2	#N/A	#N/A		0		n.d.	n.d.	n.d.
LMHFDP_483640	LiM2	AB2L15_07285	1		17.6638		n.d.	n.d.	n.d.
LMHFDP_483645	LiM2	AB2L15_07290	1		5.55383		n.d.	n.d.	n.d.
LMHFDP_483650	LiM2	AB2L15_07295	1		3.31687		n.d.	n.d.	n.d.
LMHFDP_483655	LiM2	#N/A	#N/A		8.70679		n.d.	n.d.	n.d.
LMHFDP_483660	LiM2	AB2L15_07305	1		40.2763		n.d.	n.d.	n.d.
LMHFDP_483665	LiM2	AB2L15_07310	1		4.97531		n.d.	n.d.	n.d.
LMHFDP_483670	LiM2	#N/A	#N/A		13.8386		n.d.	n.d.	n.d.
LMHFDP_483675	LiM2	AB2L15_07320	1		6.30673		n.d.	n.d.	n.d.
LMHFDP_483680	LiM2	AB2L15_07325	1		8.24636		n.d.	n.d.	n.d.
LMHFDP_483685	LiM2	AB2L15_07330	1		14.3432		n.d.	n.d.	n.d.
LMHFDP_483690	LiM2	AB2L15_07335	1		22.445		0	1.74082	0.824736
LMHFDP_483695	LiM2	AB2L15_07340	1		16.0818		n.d.	n.d.	n.d.
LMHFDP_483700	LiM2	#N/A	#N/A		0		n.d.	n.d.	n.d.
LMHFDP_483705	LiM2	AB2L15_07350	1		1.8092		n.d.	n.d.	n.d.
LMHFDP_483710	LiM2	AB2L15_07355	1		3.28042		n.d.	n.d.	n.d.
LMHFDP_483715	LiM2	AB2L15_07360	1		18.7879		n.d.	n.d.	n.d.
LMHFDP_483720	LiM2	AB2L15_07365	1		3.61527		n.d.	n.d.	n.d.
LMHFDP_483725	LiM2	AB2L15_07370	1		0		n.d.	n.d.	n.d.
LMHFDP_483730	LiM2	AB2L15_07375	1		3.04611		n.d.	n.d.	n.d.
LMHFDP_483735	LiM2	AB2L15_07380	1		3.20988		n.d.	n.d.	n.d.
LMHFDP_483740	LiM2	AB2L15_07385	1		6.35146		n.d.	n.d.	n.d.
LMHFDP_483745	LiM2	AB2L15_07390	1		4.34927		n.d.	n.d.	n.d.
LMHFDP_483750	LiM2	#N/A	#N/A		0		n.d.	n.d.	n.d.
LMHFDP_483755	LiM2	AB2L15_07395	1		9.13022		n.d.	n.d.	n.d.
LMHFDP_483760	LiM2	AB2L15_07400	1		5.16915		n.d.	n.d.	n.d.
LMHFDP_483765	LiM2	AB2L15_07405	1		6.94229		n.d.	n.d.	n.d.
LMHFDP_483770	LiM2	AB2L15_07410	1		77.1452		n.d.	n.d.	n.d.
LMHFDP_483775	LiM2	AB2L15_07415	1		21.4688		n.d.	n.d.	n.d.
LMHFDP_483780	LiM2	AB2L15_07420	1		0		n.d.	n.d.	n.d.
LMHFDP_483785	LiM2	AB2L15_07425	1		0		n.d.	n.d.	n.d.
LMHFDP_483790	LiM2	#N/A	#N/A		0		n.d.	n.d.	n.d.
LMHFDP_483795	LiM2	AB2L15_07430	1		10.3962		n.d.	n.d.	n.d.
LMHFDP_483800	LiM2	#N/A	#N/A		0		n.d.	n.d.	n.d.
LMHFDP_483805	LiM2	AB2L15_07435	1		4.59259		n.d.	n.d.	n.d.
LMHFDP_483810	LiM2	#N/A	#N/A		20.4465		n.d.	n.d.	n.d.
LMHFDP_483815	LiM2	AB2L15_07440	1		11.0271		n.d.	n.d.	n.d.
LMHFDP_483820	LiM2	AB2L15_07445	1		6.53213		n.d.	n.d.	n.d.
LMHFDP_483825	LiM2	#N/A	#N/A		0		n.d.	n.d.	n.d.
LMHFDP_483830	LiM2	AB2L15_07450	1		6.3786		n.d.	n.d.	n.d.
LMHFDP_483835	LiM2	AB2L15_07455	1		2.87037		n.d.	n.d.	n.d.
LMHFDP_483840	LiM2	AB2L15_07460	1		11.3721		n.d.	n.d.	n.d.
LMHFDP_483845	LiM2	AB2L15_07465	1		5.19727		n.d.	n.d.	n.d.
LMHFDP_483850	LiM2	AB2L15_07470	1		2.68935		n.d.	n.d.	n.d.
LMHFDP_483855	LiM2	AB2L15_07475	1		8.80349		n.d.	n.d.	n.d.
LMHFDP_483860	LiM2	AB2L15_07480	1		5.52812		n.d.	n.d.	n.d.
LMHFDP_483865	LiM2	AB2L15_07485	1		2.85664		n.d.	n.d.	n.d.
LMHFDP_483870	LiM2	AB2L15_07495	1		3.95389		n.d.	n.d.	n.d.
LMHFDP_483875	LiM2	AB2L15_07500	1		15.7115		n.d.	n.d.	n.d.
LMHFDP_483880	LiM2	AB2L15_07505	1		1.8314		n.d.	n.d.	n.d.
LMHFDP_483885	LiM2	AB2L15_07510	1		3.81087		n.d.	n.d.	n.d.
LMHFDP_483890	LiM2	AB2L15_07515	1		25.3643		n.d.	n.d.	n.d.
LMHFDP_483895	LiM2	AB2L15_07520	1		14.3125		n.d.	n.d.	n.d.
LMHFDP_483900	LiM2	#N/A	#N/A		18.014		n.d.	n.d.	n.d.
LMHFDP_483905	LiM2	AB2L15_07525	1		6.94229		0	7.63032	1.86137
LMHFDP_483910	LiM2	AB2L15_07530	1		5.63242		n.d.	n.d.	n.d.
LMHFDP_483915	LiM2	#N/A	#N/A		2.57343		n.d.	n.d.	n.d.
LMHFDP_483920	LiM2	AB2L15_07535	1		13.1148		0	1.52468	0
LMHFDP_483925	LiM2	AB2L15_07540	1		53.4007		2.48982	130.365	12.0638
LMHFDP_483930	LiM2	AB2L15_07545	1		59.5857		0.540827	200.52	11.2962
LMHFDP_483935	LiM2	AB2L15_07550	1		43.6856		0	122.696	26.3628
LMHFDP_483940	LiM2	AB2L15_07555	1		53.5577		1.10995	80.3095	16.0687
LMHFDP_483945	LiM2	#N/A	#N/A		2.05875		n.d.	n.d.	n.d.
LMHFDP_483950	LiM2	#N/A	#N/A		0		n.d.	n.d.	n.d.
LMHFDP_483955	LiM2	AB2L15_07560	1		10.2937		n.d.	n.d.	n.d.
LMHFDP_483960	LiM2	AB2L15_07565	1		12.2559		n.d.	n.d.	n.d.
LMHFDP_483965	LiM2	AB2L15_07570	1		5.97037		n.d.	n.d.	n.d.
LMHFDP_483970	LiM2	AB2L15_07575	1		8.978		n.d.	n.d.	n.d.
LMHFDP_483975	LiM2	AB2L15_07580	1		1.28395		n.d.	n.d.	n.d.
LMHFDP_483980	LiM2	AB2L15_07585	1		9.7768		n.d.	n.d.	n.d.
LMHFDP_483985	LiM2	AB2L15_07590	1		6.63374		n.d.	n.d.	n.d.
LMHFDP_483990	LiM2	AB2L15_07595	1		3.9022		n.d.	n.d.	n.d.
LMHFDP_483995	LiM2	AB2L15_07600	1		8.28628		n.d.	n.d.	n.d.
LMHFDP_484000	LiM2	#N/A	#N/A		7.20562		n.d.	n.d.	n.d.
LMHFDP_484005	LiM2	AB2L15_07610	1		7.81007		n.d.	n.d.	n.d.
LMHFDP_484010	LiM2	AB2L15_07615	1		7.74599		n.d.	n.d.	n.d.
LMHFDP_484015	LiM2	#N/A	#N/A		36.6363		1.6036	3.3228	0
LMHFDP_484020	LiM2	AB2L15_07625	1		21.767		n.d.	n.d.	n.d.
LMHFDP_484025	LiM2	AB2L15_07630	1		14.506		n.d.	n.d.	n.d.
LMHFDP_484030	LiM2	AB2L15_07635	1		17.2028		n.d.	n.d.	n.d.
LMHFDP_484035	LiM2	AB2L15_07640	1		16.7762		0	0.841495	0
LMHFDP_484040	LiM2	AB2L15_07645	0.998		11.9864		0	0.790859	0
LMHFDP_484045	LiM2	AB2L15_07650	1		7.10758		n.d.	n.d.	n.d.
LMHFDP_484050	LiM2	#N/A	#N/A		0		n.d.	n.d.	n.d.
LMHFDP_484055	LiM2	AB2L15_07660	1		19.7813		n.d.	n.d.	n.d.
LMHFDP_484060	LiM2	AB2L15_07665	1		21.1216		0	11.0582	0.849976
LMHFDP_484065	LiM2	AB2L15_07670	1		149.259		0.522845	11.3238	4.32842
LMHFDP_484070	LiM2	AB2L15_07675	1		39.8025		n.d.	n.d.	n.d.
LMHFDP_484075	LiM2	AB2L15_07680	1		26.733		n.d.	n.d.	n.d.
LMHFDP_484080	LiM2	AB2L15_07690	1		6.26262		n.d.	n.d.	n.d.
LMHFDP_484085	LiM2	#N/A	#N/A		2313.52		n.d.	n.d.	n.d.
LMHFDP_484090	LiM2	AB2L15_07695	1		62.652		n.d.	n.d.	n.d.
LMHFDP_484095	LiM2	AB2L15_07700	1		41.4212		0	13.5205	11.5905
LMHFDP_484100	LiM2	AB2L15_07705	1		74.3065		1.40112	650.462	124.025
LMHFDP_484105	LiM2	AB2L15_07710	1		87.2592		6.38442	306.093	85.3946
LMHFDP_484110	LiM2	AB2L15_07715	1		65.0238		0.54503	30.0934	10.7712
LMHFDP_484115	LiM2	AB2L15_07720	1		60.3745		0.987246	82.8166	5.90713
LMHFDP_484120	LiM2	AB2L15_07725	1		128.378		0.693246	85.9459	5.44864
LMHFDP_484125	LiM2	AB2L15_07730	1		17.983		0	329.147	130.737
LMHFDP_484130	LiM2	AB2L15_07735	1		95.2524		0.270613	29.3468	2.92901
LMHFDP_484135	LiM2	AB2L15_07740	1		236.101		n.d.	n.d.	n.d.
LMHFDP_484140	LiM2	AB2L15_07745	1		83.385		n.d.	n.d.	n.d.
LMHFDP_484145	LiM2	AB2L15_07755	0.998		12.4575		n.d.	n.d.	n.d.
LMHFDP_484150	LiM2	AB2L15_07760	1		21.3609		n.d.	n.d.	n.d.
LMHFDP_484155	LiM2	AB2L15_07765	1		48.1481		n.d.	n.d.	n.d.
LMHFDP_484160	LiM2	AB2L15_07770	1		50.3992		n.d.	n.d.	n.d.
LMHFDP_484165	LiM2	#N/A	#N/A		1.50767		n.d.	n.d.	n.d.
LMHFDP_484170	LiM2	AB2L15_07775	1		40.7071		n.d.	n.d.	n.d.
LMHFDP_484175	LiM2	AB2L15_07780	1		14.545		n.d.	n.d.	n.d.
LMHFDP_484180	LiM2	AB2L15_07785	1		10.7817		n.d.	n.d.	n.d.
LMHFDP_484185	LiM2	AB2L15_07790	1		21.1619		n.d.	n.d.	n.d.
LMHFDP_484190	LiM2	AB2L15_07795	1		7.30639		n.d.	n.d.	n.d.
LMHFDP_484195	LiM2	AB2L15_07800	1		8.2161		n.d.	n.d.	n.d.
LMHFDP_484200	LiM2	AB2L15_07805	1		5.89181		n.d.	n.d.	n.d.
LMHFDP_484205	LiM2	AB2L15_07810	1		16.0966		2.0657	56.6057	1.35535
LMHFDP_484210	LiM2	AB2L15_07815	1		3.24477		n.d.	n.d.	n.d.
LMHFDP_484215	LiM2	AB2L15_07820	1		36.4047		0	71.9003	5.02326
LMHFDP_484220	LiM2	AB2L15_07825	1		4.38998		n.d.	n.d.	n.d.
LMHFDP_484225	LiM2	#N/A	#N/A		0		n.d.	n.d.	n.d.
LMHFDP_484230	LiM2	AB2L15_07835	1		6.15014		n.d.	n.d.	n.d.
LMHFDP_484235	LiM2	AB2L15_07840	1		9.3287		n.d.	n.d.	n.d.
LMHFDP_484240	LiM2	AB2L15_07845	1		10.6907		n.d.	n.d.	n.d.
LMHFDP_484245	LiM2	AB2L15_07850	1		9.21353		0	4.86762	0
LMHFDP_484250	LiM2	AB2L15_07855	1		11.1944		0	5.46009	0
LMHFDP_484255	LiM2	AB2L15_07860	1		19.6825		n.d.	n.d.	n.d.
LMHFDP_484260	LiM2	AB2L15_07865	1		8.75135		n.d.	n.d.	n.d.
LMHFDP_484265	LiM2	AB2L15_07870	1		16.7707		n.d.	n.d.	n.d.
LMHFDP_484270	LiM2	AB2L15_07875	1		15.4892		n.d.	n.d.	n.d.
LMHFDP_484275	LiM2	AB2L15_07880	1		5.56245		n.d.	n.d.	n.d.
LMHFDP_484280	LiM2	AB2L15_07885	1		2.16318		n.d.	n.d.	n.d.
LMHFDP_484285	LiM2	AB2L15_07890	1		3.57507		n.d.	n.d.	n.d.
LMHFDP_484290	LiM2	AB2L15_07895	1		4.40618		n.d.	n.d.	n.d.
LMHFDP_484295	LiM2	AB2L15_07900	1		11.9407		n.d.	n.d.	n.d.
LMHFDP_484300	LiM2	AB2L15_07905	1		0		n.d.	n.d.	n.d.
LMHFDP_484305	LiM2	AB2L15_07915	1		5.63242		n.d.	n.d.	n.d.
LMHFDP_484310	LiM2	AB2L15_07920	1		10.3135		n.d.	n.d.	n.d.
LMHFDP_484315	LiM2	AB2L15_07925	1		12.3301		n.d.	n.d.	n.d.
LMHFDP_484320	LiM2	AB2L15_07930	1		8.911		n.d.	n.d.	n.d.
LMHFDP_484325	LiM2	AB2L15_07935	1		7.92527		n.d.	n.d.	n.d.
LMHFDP_484330	LiM2	AB2L15_07940	1		12.3198		n.d.	n.d.	n.d.
LMHFDP_484335	LiM2	AB2L15_07945	1		14.4778		n.d.	n.d.	n.d.
LMHFDP_484340	LiM2	AB2L15_07950	1		35.644		n.d.	n.d.	n.d.
LMHFDP_484345	LiM2	AB2L15_07955	0.994		12.6644		n.d.	n.d.	n.d.
LMHFDP_484350	LiM2	AB2L15_07960	0.997		39.6182		n.d.	n.d.	n.d.
LMHFDP_484355	LiM2	AB2L15_07965	1		18.1893		n.d.	n.d.	n.d.
LMHFDP_484360	LiM2	AB2L15_07970	1		15.8094		n.d.	n.d.	n.d.
LMHFDP_484365	LiM2	AB2L15_07975	1		5.26355		0	0.172665	0
LMHFDP_484370	LiM2	AB2L15_07980	1		8.66412		n.d.	n.d.	n.d.
LMHFDP_484375	LiM2	AB2L15_07985	1		12.2121		0	4.81779	0
LMHFDP_484380	LiM2	AB2L15_07990	1		12.1453		n.d.	n.d.	n.d.
LMHFDP_484385	LiM2	AB2L15_07995	1		1.9511		n.d.	n.d.	n.d.
LMHFDP_484390	LiM2	AB2L15_08000	1		5.20067		n.d.	n.d.	n.d.
LMHFDP_484395	LiM2	AB2L15_08005	1		25.1469		n.d.	n.d.	n.d.
LMHFDP_484400	LiM2	AB2L15_08010	1		22.445		n.d.	n.d.	n.d.
LMHFDP_484405	LiM2	#N/A	#N/A		0		n.d.	n.d.	n.d.
LMHFDP_484410	LiM2	#N/A	#N/A		26.2516		n.d.	n.d.	n.d.
LMHFDP_484415	LiM2	AB2L10_03435	0.65		29.3625		n.d.	n.d.	n.d.
LMHFDP_484420	LiM2	AB2L15_08030	1		43.2066		n.d.	n.d.	n.d.
LMHFDP_484425	LiM2	AB2L15_08035	1		5.39491		n.d.	n.d.	n.d.
LMHFDP_484430	LiM2	AB2L15_08040	1		9.47677		n.d.	n.d.	n.d.
LMHFDP_484435	LiM2	AB2L15_08045	1		23.7458		n.d.	n.d.	n.d.
LMHFDP_484440	LiM2	AB2L15_08050	1		3.77871		n.d.	n.d.	n.d.
LMHFDP_484445	LiM2	AB2L15_08055	1		21.6448		0	3.07969	0
LMHFDP_484450	LiM2	#N/A	#N/A		6.43359		n.d.	n.d.	n.d.
LMHFDP_484455	LiM2	#N/A	#N/A		15.3998		0	4.80949	48.6062
LMHFDP_484460	LiM2	AB2L15_08065	1		12.9322		n.d.	n.d.	n.d.
LMHFDP_484465	LiM2	AB2L15_08070	1		30.5859		n.d.	n.d.	n.d.
LMHFDP_484470	LiM2	AB2L15_08075	1		4.20448		n.d.	n.d.	n.d.
LMHFDP_484475	LiM2	AB2L15_08080	1		13.2307		n.d.	n.d.	n.d.
LMHFDP_484480	LiM2	AB2L15_08085	1		24.298		n.d.	n.d.	n.d.
LMHFDP_484485	LiM2	#N/A	#N/A		6.63374		n.d.	n.d.	n.d.
LMHFDP_484490	LiM2	AB2L15_08095	1		4.75348		n.d.	n.d.	n.d.
LMHFDP_484495	LiM2	AB2L15_08100	1		0		n.d.	n.d.	n.d.
LMHFDP_484500	LiM2	AB2L15_08105	0.998		14.2152		n.d.	n.d.	n.d.
LMHFDP_484505	LiM2	AB2L15_08110	1		12.9199		n.d.	n.d.	n.d.
LMHFDP_484510	LiM2	AB2L15_08115	1		6.03067		n.d.	n.d.	n.d.
LMHFDP_484515	LiM2	AB2L15_08120	1		3.35414		n.d.	n.d.	n.d.
LMHFDP_484520	LiM2	AB2L15_08125	1		6.59709		n.d.	n.d.	n.d.
LMHFDP_484525	LiM2	AB2L15_08130	1		13.0738		n.d.	n.d.	n.d.
LMHFDP_484530	LiM2	AB2L15_08135	1		7.37082		n.d.	n.d.	n.d.
LMHFDP_484535	LiM2	AB2L15_08140	1		4.31593		n.d.	n.d.	n.d.
LMHFDP_484540	LiM2	AB2L15_08145	1		12.4383		n.d.	n.d.	n.d.
LMHFDP_484545	LiM2	AB2L15_08150	1		9.04601		n.d.	n.d.	n.d.
LMHFDP_484550	LiM2	AB2L15_08155	1		9.18518		n.d.	n.d.	n.d.
LMHFDP_484555	LiM2	AB2L15_08160	1		16.6685		n.d.	n.d.	n.d.
LMHFDP_484560	LiM2	AB2L15_08165	1		4.78395		n.d.	n.d.	n.d.
LMHFDP_484565	LiM2	AB2L15_08170	1		33.9547		n.d.	n.d.	n.d.
LMHFDP_484570	LiM2	AB2L15_08175	1		10.1768		n.d.	n.d.	n.d.
LMHFDP_484575	LiM2	AB2L15_08180	1		14.6128		n.d.	n.d.	n.d.
LMHFDP_484580	LiM2	AB2L15_08185	1		3.1423		n.d.	n.d.	n.d.
LMHFDP_484585	LiM2	AB2L15_08190	1		6.17624		n.d.	n.d.	n.d.
LMHFDP_484590	LiM2	AB2L15_08195	1		3.5912		n.d.	n.d.	n.d.
LMHFDP_484595	LiM2	AB2L15_08200	1		7.37082		n.d.	n.d.	n.d.
LMHFDP_484600	LiM2	AB2L15_08205	1		3.35414		n.d.	n.d.	n.d.
LMHFDP_484605	LiM2	#N/A	#N/A		1.63125		n.d.	n.d.	n.d.
LMHFDP_484610	LiM2	AB2L15_08210	1		9.69216		n.d.	n.d.	n.d.
LMHFDP_484615	LiM2	AB2L15_08215	1		14.6963		n.d.	n.d.	n.d.
LMHFDP_484620	LiM2	AB2L15_08220	1		5.52812		n.d.	n.d.	n.d.
LMHFDP_484625	LiM2	AB2L15_08225	1		5.33069		n.d.	n.d.	n.d.
LMHFDP_484630	LiM2	AB2L15_08230	1		7.65432		n.d.	n.d.	n.d.
LMHFDP_484635	LiM2	#N/A	#N/A		4.42249		n.d.	n.d.	n.d.
LMHFDP_484640	LiM2	AB2L15_08240	1		107.332		n.d.	n.d.	n.d.
LMHFDP_484645	LiM2	AB2L15_08245	1		9.26436		n.d.	n.d.	n.d.
LMHFDP_484650	LiM2	AB2L15_08250	1		15.0333		n.d.	n.d.	n.d.
LMHFDP_484655	LiM2	AB2L15_08255	1		13.0929		0	87.4298	15.2462
LMHFDP_484660	LiM2	AB2L15_08260	1		12.5428		n.d.	n.d.	n.d.
LMHFDP_484665	LiM2	#N/A	#N/A		4.52301		n.d.	n.d.	n.d.
LMHFDP_484670	LiM2	AB2L15_08270	1		11.911		n.d.	n.d.	n.d.
LMHFDP_484675	LiM2	AB2L15_08275	1		7.05162		n.d.	n.d.	n.d.
LMHFDP_484680	LiM2	AB2L15_08280	1		5.98366		n.d.	n.d.	n.d.
LMHFDP_484685	LiM2	#N/A	#N/A		0		n.d.	n.d.	n.d.
LMHFDP_484690	LiM2	#N/A	#N/A		0		n.d.	n.d.	n.d.
LMHFDP_484695	LiM2	AB2L15_08290	1		4.20448		n.d.	n.d.	n.d.
LMHFDP_484700	LiM2	AB2L15_08295	0.993		21.8913		n.d.	n.d.	n.d.
LMHFDP_484705	LiM2	AB2L15_08300	1		4.83039		n.d.	n.d.	n.d.
LMHFDP_484710	LiM2	AB2L15_08305	1		22.2038		n.d.	n.d.	n.d.
LMHFDP_484715	LiM2	AB2L15_08310	1		2.8796		n.d.	n.d.	n.d.
LMHFDP_484720	LiM2	AB2L15_08315	1		0		n.d.	n.d.	n.d.
LMHFDP_484725	LiM2	#N/A	#N/A		0		n.d.	n.d.	n.d.
LMHFDP_484730	LiM2	AB2L15_08320	1		7.98178		n.d.	n.d.	n.d.
LMHFDP_484735	LiM2	AB2L15_08325	1		5.55383		n.d.	n.d.	n.d.
LMHFDP_484740	LiM2	AB2L15_08330	1		2.88424		n.d.	n.d.	n.d.
LMHFDP_484745	LiM2	AB2L15_08335	1		4.34736		n.d.	n.d.	n.d.
LMHFDP_484750	LiM2	AB2L15_08340	1		10.1193		n.d.	n.d.	n.d.
LMHFDP_484755	LiM2	AB2L15_08345	1		14.9259		n.d.	n.d.	n.d.
LMHFDP_484760	LiM2	AB2L15_08350	1		5.52812		n.d.	n.d.	n.d.
LMHFDP_484765	LiM2	AB2L15_08355	1		7.46296		n.d.	n.d.	n.d.
LMHFDP_484770	LiM2	AB2L15_08360	1		5.69381		n.d.	n.d.	n.d.
LMHFDP_484775	LiM2	AB2L15_08365	1		2.03074		n.d.	n.d.	n.d.
LMHFDP_484780	LiM2	AB2L15_08370	1		6.78451		n.d.	n.d.	n.d.
LMHFDP_484785	LiM2	AB2L15_08375	1		12.9791		n.d.	n.d.	n.d.
LMHFDP_484790	LiM2	AB2L15_08380	1		7.5524		n.d.	n.d.	n.d.
LMHFDP_484795	LiM2	AB2L15_08385	1		8.5291		n.d.	n.d.	n.d.
LMHFDP_484800	LiM2	AB2L15_08390	1		6.66336		n.d.	n.d.	n.d.
LMHFDP_484805	LiM2	AB2L15_08395	1		0		n.d.	n.d.	n.d.
LMHFDP_484810	LiM2	AB2L15_08400	1		7.10758		n.d.	n.d.	n.d.
LMHFDP_484815	LiM2	#N/A	#N/A		4.59259		n.d.	n.d.	n.d.
LMHFDP_484820	LiM2	#N/A	#N/A		3.35414		n.d.	n.d.	n.d.
LMHFDP_484825	LiM2	AB2L15_08405	1		5.70417		n.d.	n.d.	n.d.
LMHFDP_484830	LiM2	#N/A	#N/A		5.16468		n.d.	n.d.	n.d.
LMHFDP_484835	LiM2	#N/A	#N/A		0		n.d.	n.d.	n.d.
LMHFDP_484840	LiM2	#N/A	#N/A		57.5127		n.d.	n.d.	n.d.
LMHFDP_484845	LiM2	AB2L15_08415	1		2.34439		n.d.	n.d.	n.d.
LMHFDP_484850	LiM2	AB2L15_08420	0.995		4.05229		n.d.	n.d.	n.d.
LMHFDP_484855	LiM2	AB2L15_08425	1		0		n.d.	n.d.	n.d.
LMHFDP_484860	LiM2	AB2L15_08430	1		2.05875		n.d.	n.d.	n.d.
LMHFDP_484865	LiM2	AB2L15_08435	1		7.19321		n.d.	n.d.	n.d.
LMHFDP_484870	LiM2	AB2L15_08440	1		9.40215		n.d.	n.d.	n.d.
LMHFDP_484875	LiM2	AB2L15_08445	1		0		n.d.	n.d.	n.d.
LMHFDP_484880	LiM2	AB2L15_08450	1		26.4696		n.d.	n.d.	n.d.
LMHFDP_484885	LiM2	AB2L15_08455	1		24.2042		n.d.	n.d.	n.d.
LMHFDP_484890	LiM2	#N/A	#N/A		0		n.d.	n.d.	n.d.
LMHFDP_484895	LiM2	AB2L15_08460	1		30.6374		n.d.	n.d.	n.d.
LMHFDP_484900	LiM2	AB2L15_08465	1		14.3672		n.d.	n.d.	n.d.
LMHFDP_484905	LiM2	AB2L15_08470	1		12.1021		n.d.	n.d.	n.d.
LMHFDP_484910	LiM2	#N/A	#N/A		2.51702		n.d.	n.d.	n.d.
LMHFDP_484915	LiM2	AB2L15_08480	1		17.035		n.d.	n.d.	n.d.
LMHFDP_484920	LiM2	AB2L15_08485	1		28.8889		n.d.	n.d.	n.d.
LMHFDP_484925	LiM2	AB2L15_08490	1		19.0869		n.d.	n.d.	n.d.
LMHFDP_484930	LiM2	AB2L15_08495	1		40.636		n.d.	n.d.	n.d.
LMHFDP_484935	LiM2	AB2L15_08500	1		41.297		n.d.	n.d.	n.d.
LMHFDP_484940	LiM2	AB2L15_08505	1		36.9846		n.d.	n.d.	n.d.
LMHFDP_484945	LiM2	AB2L15_08510	1		23.0813		n.d.	n.d.	n.d.
LMHFDP_484950	LiM2	AB2L15_08515	0.998		24.8174		n.d.	n.d.	n.d.
LMHFDP_484955	LiM2	AB2L15_08520	1		154.202		0.136938	434.421	41.0875
LMHFDP_484960	LiM2	AB2L15_08525	1		6.15502		n.d.	n.d.	n.d.
LMHFDP_484965	LiM2	AB2L15_08530	1		13.9095		n.d.	n.d.	n.d.
LMHFDP_484970	LiM2	AB2L15_08535	0.994		164.826		1.09088	170.224	35.1015
LMHFDP_484975	LiM2	AB2L15_08540	1		29.1885		n.d.	n.d.	n.d.
LMHFDP_484980	LiM2	AB2L15_08545	1		14.0479		n.d.	n.d.	n.d.
LMHFDP_484985	LiM2	AB2L15_08550	1		20.318		n.d.	n.d.	n.d.
LMHFDP_484990	LiM2	AB2L15_08555	1		12.0478		n.d.	n.d.	n.d.
LMHFDP_484995	LiM2	AB2L15_08560	1		19.6912		1.51696	18.8673	1.88971
LMHFDP_485000	LiM2	AB2L15_08565	1		9.54168		n.d.	n.d.	n.d.
LMHFDP_485005	LiM2	#N/A	#N/A		4.59259		n.d.	n.d.	n.d.
LMHFDP_485010	LiM2	AB2L15_08580	1		17.3054		n.d.	n.d.	n.d.
LMHFDP_485015	LiM2	AB2L15_08585	1		15.8365		n.d.	n.d.	n.d.
LMHFDP_485020	LiM2	AB2L15_08590	1		15.3649		93.785	45.6793	23.7432
LMHFDP_485025	LiM2	AB2L15_08595	1		17.4459		n.d.	n.d.	n.d.
LMHFDP_485030	LiM2	AB2L15_08600	1		16.6283		0	14.9808	0.760576
LMHFDP_485035	LiM2	AB2L15_08605	1		4.55753		n.d.	n.d.	n.d.
LMHFDP_485040	LiM2	AB2L15_08610	1		18.8318		n.d.	n.d.	n.d.
LMHFDP_485045	LiM2	AB2L15_08615	1		16.3368		n.d.	n.d.	n.d.
LMHFDP_485050	LiM2	AB2L15_08620	1		3.92787		n.d.	n.d.	n.d.
LMHFDP_485055	LiM2	AB2L15_08625	1		17.8462		0	5.35099	0.136507
LMHFDP_485060	LiM2	AB2L15_08630	1		5.74074		n.d.	n.d.	n.d.
LMHFDP_485065	LiM2	AB2L15_08635	1		26.2434		0	0.838738	0
LMHFDP_485070	LiM2	AB2L15_08640	1		5.10288		n.d.	n.d.	n.d.
LMHFDP_485075	LiM2	#N/A	#N/A		13.8846		n.d.	n.d.	n.d.
LMHFDP_485080	LiM2	#N/A	#N/A		20.1381		n.d.	n.d.	n.d.
LMHFDP_485085	LiM2	AB2L15_08650	1		4.01594		n.d.	n.d.	n.d.
LMHFDP_485090	LiM2	AB2L15_08655	1		12.7572		n.d.	n.d.	n.d.
LMHFDP_485095	LiM2	#N/A	#N/A		16.4957		34.0646	20.4137	42.7753
LMHFDP_485100	LiM2	AB2L15_08665	1		8.55626		n.d.	n.d.	n.d.
LMHFDP_485105	LiM2	AB2L15_08670	1		10.8983		n.d.	n.d.	n.d.
LMHFDP_485110	LiM2	AB2L15_08675	1		8.31142		n.d.	n.d.	n.d.
LMHFDP_485115	LiM2	AB2L15_08680	1		17.1125		n.d.	n.d.	n.d.
LMHFDP_485120	LiM2	AB2L15_08685	1		14.7416		n.d.	n.d.	n.d.
LMHFDP_485125	LiM2	AB2L15_08690	1		1.05112		n.d.	n.d.	n.d.
LMHFDP_485130	LiM2	AB2L15_08695	1		4.69579		n.d.	n.d.	n.d.
LMHFDP_485135	LiM2	AB2L15_08700	1		9.04601		n.d.	n.d.	n.d.
LMHFDP_485140	LiM2	AB2L15_08705	1		6.70249		n.d.	n.d.	n.d.
LMHFDP_485145	LiM2	AB2L15_08710	1		1.39495		n.d.	n.d.	n.d.
LMHFDP_485150	LiM2	AB2L15_08715	1		3.28946		n.d.	n.d.	n.d.
LMHFDP_485155	LiM2	AB2L15_08720	0.984		9.47677		n.d.	n.d.	n.d.
LMHFDP_485160	LiM2	AB2L15_08725	1		22.0218		n.d.	n.d.	n.d.
LMHFDP_485165	LiM2	AB2L15_08730	1		25.8716		0.485036	53.3077	4.89345
LMHFDP_485170	LiM2	AB2L15_08735	1		3.88949		n.d.	n.d.	n.d.
LMHFDP_485175	LiM2	AB2L15_08740	1		12.0788		n.d.	n.d.	n.d.
LMHFDP_485180	LiM2	AB2L15_08745	1		4.81481		n.d.	n.d.	n.d.
LMHFDP_485185	LiM2	AB2L15_08750	1		14.173		0	11.628	2.85194
LMHFDP_485190	LiM2	AB2L15_08755	1		20.0555		n.d.	n.d.	n.d.
LMHFDP_485195	LiM2	AB2L15_08760	1		23.663		0	36.3199	11.7368
LMHFDP_485200	LiM2	AB2L15_08765	1		30.6888		n.d.	n.d.	n.d.
LMHFDP_485205	LiM2	AB2L15_08770	1		17.5599		n.d.	n.d.	n.d.
LMHFDP_485210	LiM2	AB2L15_08780	1		12.5881		0	2.30755	0
LMHFDP_485215	LiM2	AB2L15_08785	1		7.81462		n.d.	n.d.	n.d.
LMHFDP_485220	LiM2	AB2L15_08790	1		13.8164		n.d.	n.d.	n.d.
LMHFDP_485225	LiM2	#N/A	#N/A		0		n.d.	n.d.	n.d.
LMHFDP_485230	LiM2	AB2L15_08795	1		18.142		n.d.	n.d.	n.d.
LMHFDP_485235	LiM2	AB2L15_08800	1		4.61032		n.d.	n.d.	n.d.
LMHFDP_485240	LiM2	AB2L15_08805	1		6.61275		n.d.	n.d.	n.d.
LMHFDP_485245	LiM2	AB2L15_08810	1		44.5159		1.36327	124.124	26.8576
LMHFDP_485250	LiM2	AB2L15_08815	1		13.1217		n.d.	n.d.	n.d.
LMHFDP_485255	LiM2	AB2L15_08820	1		7.69377		n.d.	n.d.	n.d.
LMHFDP_485260	LiM2	AB2L15_08825	1		4.26455		n.d.	n.d.	n.d.
LMHFDP_485265	LiM2	AB2L15_08830	1		3.87686		n.d.	n.d.	n.d.
LMHFDP_485270	LiM2	AB2L15_08835	1		22.3191		n.d.	n.d.	n.d.
LMHFDP_485275	LiM2	AB2L15_08840	0.994		3.80278		n.d.	n.d.	n.d.
LMHFDP_485280	LiM2	AB2L15_08845	0.985		19.3843		n.d.	n.d.	n.d.
LMHFDP_485285	LiM2	AB2L15_08850	1		0		n.d.	n.d.	n.d.
LMHFDP_485290	LiM2	AB2L15_08855	1		0		n.d.	n.d.	n.d.
LMHFDP_485295	LiM2	AB2L15_08860	1		15.3579		n.d.	n.d.	n.d.
LMHFDP_485300	LiM2	AB2L15_08865	1		12.2919		n.d.	n.d.	n.d.
LMHFDP_485305	LiM2	AB2L15_08870	1		18.2301		n.d.	n.d.	n.d.
LMHFDP_485310	LiM2	AB2L15_08875	0.998		5.79023		n.d.	n.d.	n.d.
LMHFDP_485315	LiM2	AB2L15_08880	1		35.7729		n.d.	n.d.	n.d.
LMHFDP_485320	LiM2	#N/A	#N/A		0		n.d.	n.d.	n.d.
LMHFDP_485325	LiM2	AB2L15_08890	1		5.89181		n.d.	n.d.	n.d.
LMHFDP_485330	LiM2	AB2L15_08895	1		0		n.d.	n.d.	n.d.
LMHFDP_485335	LiM2	AB2L15_08900	1		12.1273		n.d.	n.d.	n.d.
LMHFDP_485340	LiM2	AB2L15_08905	1		7.38907		n.d.	n.d.	n.d.
LMHFDP_485345	LiM2	AB2L15_08910	1		5.4774		n.d.	n.d.	n.d.
LMHFDP_485350	LiM2	AB2L15_08915	1		90.5951		0	5.28189	0
LMHFDP_485355	LiM2	AB2L15_08920	1		6.07314		n.d.	n.d.	n.d.
LMHFDP_485360	LiM2	AB2L15_08925	1		15.7754		n.d.	n.d.	n.d.
LMHFDP_485365	LiM2	AB2L15_08930	1		9.7343		n.d.	n.d.	n.d.
LMHFDP_485370	LiM2	#N/A	#N/A		6.01044		n.d.	n.d.	n.d.
LMHFDP_485375	LiM2	AB2L15_08935	1		7.85575		n.d.	n.d.	n.d.
LMHFDP_485380	LiM2	AB2L15_08940	1		6.80661		n.d.	n.d.	n.d.
LMHFDP_485385	LiM2	AB2L15_08945	1		10.9214		n.d.	n.d.	n.d.
LMHFDP_485390	LiM2	AB2L15_08950	1		5.33069		n.d.	n.d.	n.d.
LMHFDP_485395	LiM2	AB2L15_08955	1		6.5369		n.d.	n.d.	n.d.
LMHFDP_485400	LiM2	AB2L15_08960	1		7.85575		n.d.	n.d.	n.d.
LMHFDP_485405	LiM2	AB2L15_08965	1		10.0342		n.d.	n.d.	n.d.
LMHFDP_485410	LiM2	#N/A	#N/A		170.208		n.d.	n.d.	n.d.
LMHFDP_485415	LiM2	AB2L15_08970	1		8.54435		n.d.	n.d.	n.d.
LMHFDP_485420	LiM2	AB2L15_08975	1		12.3738		2.11542	87.9533	15.7548
LMHFDP_485425	LiM2	AB2L15_08980	1		16.1759		0	1.8539	0
LMHFDP_485430	LiM2	AB2L15_08985	1		12.913		n.d.	n.d.	n.d.
LMHFDP_485435	LiM2	AB2L15_08990	1		5.01712		n.d.	n.d.	n.d.
LMHFDP_485440	LiM2	AB2L15_08995	1		12.0613		n.d.	n.d.	n.d.
LMHFDP_485445	LiM2	AB2L15_09000	1		13.4468		n.d.	n.d.	n.d.
LMHFDP_485450	LiM2	AB2L15_09005	1		4.15433		n.d.	n.d.	n.d.
LMHFDP_485455	LiM2	#N/A	#N/A		7.28094		n.d.	n.d.	n.d.
LMHFDP_485460	LiM2	#N/A	#N/A		18.2375		n.d.	n.d.	n.d.
LMHFDP_485465	LiM2	AB2L15_09015	1		14.6922		n.d.	n.d.	n.d.
LMHFDP_485470	LiM2	AB2L15_09020	1		9.04601		n.d.	n.d.	n.d.
LMHFDP_485475	LiM2	AB2L15_09025	1		2.44687		n.d.	n.d.	n.d.
LMHFDP_485480	LiM2	AB2L15_09030	1		15.3086		n.d.	n.d.	n.d.
LMHFDP_485485	LiM2	AB2L15_09035	1		5.63242		n.d.	n.d.	n.d.
LMHFDP_485490	LiM2	AB2L15_09040	1		11.7695		n.d.	n.d.	n.d.
LMHFDP_485495	LiM2	AB2L15_09045	1		11.0562		n.d.	n.d.	n.d.
LMHFDP_485500	LiM2	AB2L15_09055	1		24.5839		n.d.	n.d.	n.d.
LMHFDP_485505	LiM2	AB2L15_09060	1		28540		n.d.	n.d.	n.d.
LMHFDP_485510	LiM2	AB2L15_09070	1		8.40897		n.d.	n.d.	n.d.
LMHFDP_485515	LiM2	AB2L15_09075	1		0		n.d.	n.d.	n.d.
LMHFDP_485520	LiM2	AB2L15_09080	1		13.569		n.d.	n.d.	n.d.
LMHFDP_485525	LiM2	AB2L15_09085	1		10.7898		n.d.	n.d.	n.d.
LMHFDP_485530	LiM2	AB2L15_09090	1		4.97531		n.d.	n.d.	n.d.
LMHFDP_485535	LiM2	AB2L15_09095	1		6.24515		n.d.	n.d.	n.d.
LMHFDP_485540	LiM2	AB2L15_09100	1		8.26348		n.d.	n.d.	n.d.
LMHFDP_485545	LiM2	AB2L15_09105	1		0		n.d.	n.d.	n.d.
LMHFDP_485550	LiM2	AB2L15_09110	1		16.633		n.d.	n.d.	n.d.
LMHFDP_485555	LiM2	AB2L15_09115	1		5.42761		n.d.	n.d.	n.d.
LMHFDP_485560	LiM2	AB2L15_09120	1		10.9347		n.d.	n.d.	n.d.
LMHFDP_485565	LiM2	AB2L15_09125	1		9.24614		n.d.	n.d.	n.d.
LMHFDP_485570	LiM2	AB2L15_09130	1		32.3332		n.d.	n.d.	n.d.
LMHFDP_485575	LiM2	AB2L15_09135	1		8.51851		0	2.32888	0.0813096
LMHFDP_485580	LiM2	AB2L15_09140	1		30.5799		0	14.8641	0.696639
LMHFDP_485585	LiM2	AB2L15_09145	1		6.30673		0.222815	0.818196	0.0731656
LMHFDP_485590	LiM2	AB2L15_09150	0.998		14.2412		n.d.	n.d.	n.d.
LMHFDP_485595	LiM2	AB2L15_09155	1		7.8044		n.d.	n.d.	n.d.
LMHFDP_485600	LiM2	AB2L15_09160	1		23.6736		n.d.	n.d.	n.d.
LMHFDP_485605	LiM2	AB2L15_09165	1		9.13832		n.d.	n.d.	n.d.
LMHFDP_485610	LiM2	AB2L15_09170	1		19.3843		n.d.	n.d.	n.d.
LMHFDP_485615	LiM2	AB2L15_09175	1		6.94229		n.d.	n.d.	n.d.
LMHFDP_485620	LiM2	#N/A	#N/A		0		n.d.	n.d.	n.d.
LMHFDP_485625	LiM2	AB2L15_09180	1		9.89564		n.d.	n.d.	n.d.
LMHFDP_485630	LiM2	AB2L15_09185	1		0		n.d.	n.d.	n.d.
LMHFDP_485635	LiM2	AB2L15_09190	1		0		n.d.	n.d.	n.d.
LMHFDP_485640	LiM2	AB2L15_09195	1		2.48765		n.d.	n.d.	n.d.
LMHFDP_485645	LiM2	AB2L15_09200	1		12.406		n.d.	n.d.	n.d.
LMHFDP_485650	LiM2	AB2L15_09205	1		19.575		n.d.	n.d.	n.d.
LMHFDP_485655	LiM2	AB2L15_09210	1		15.8681		n.d.	n.d.	n.d.
LMHFDP_485660	LiM2	AB2L15_09215	1		5.91126		n.d.	n.d.	n.d.
LMHFDP_485665	LiM2	AB2L15_09220	1		22.2222		n.d.	n.d.	n.d.
LMHFDP_485670	LiM2	AB2L15_09225	1		9.68168		n.d.	n.d.	n.d.
LMHFDP_485675	LiM2	AB2L15_09230	1		14.0811		n.d.	n.d.	n.d.
LMHFDP_485680	LiM2	AB2L15_09235	1		9.25638		n.d.	n.d.	n.d.
LMHFDP_485685	LiM2	AB2L15_09240	1		5.2143		n.d.	n.d.	n.d.
LMHFDP_485690	LiM2	AB2L15_09245	1		3.31687		n.d.	n.d.	n.d.
LMHFDP_485695	LiM2	AB2L15_09250	1		56.5873		n.d.	n.d.	n.d.
LMHFDP_485700	LiM2	AB2L15_09255	1		9.62963		n.d.	n.d.	n.d.
LMHFDP_485705	LiM2	AB2L15_09260	1		16.0794		n.d.	n.d.	n.d.
LMHFDP_485710	LiM2	AB2L15_09265	1		6.79044		n.d.	n.d.	n.d.
LMHFDP_485715	LiM2	AB2L15_09275	1		11.8813		n.d.	n.d.	n.d.
LMHFDP_485720	LiM2	AB2L15_09280	1		6.6708		n.d.	n.d.	n.d.
LMHFDP_485725	LiM2	AB2L15_09285	1		8.74611		n.d.	n.d.	n.d.
LMHFDP_485730	LiM2	AB2L15_09290	1		6.48953		n.d.	n.d.	n.d.
LMHFDP_485735	LiM2	#N/A	#N/A		0		n.d.	n.d.	n.d.
LMHFDP_485740	LiM2	AB2L15_09300	1		0		n.d.	n.d.	n.d.
LMHFDP_485745	LiM2	AB2L15_09305	1		0		n.d.	n.d.	n.d.
LMHFDP_485750	LiM2	AB2L15_09310	1		2.2963		n.d.	n.d.	n.d.
LMHFDP_485755	LiM2	AB2L15_09315	1		4.89374		n.d.	n.d.	n.d.
LMHFDP_485760	LiM2	AB2L15_09325	1		1.65844		n.d.	n.d.	n.d.
LMHFDP_485765	LiM2	AB2L15_09330	1		0		n.d.	n.d.	n.d.
LMHFDP_485770	LiM2	AB2L15_09335	1		4.26455		n.d.	n.d.	n.d.
LMHFDP_485775	LiM2	AB2L15_09340	1		4.08929		n.d.	n.d.	n.d.
LMHFDP_485780	LiM2	AB2L15_09345	1		1.8092		n.d.	n.d.	n.d.
LMHFDP_485785	LiM2	AB2L15_09350	1		13.569		n.d.	n.d.	n.d.
LMHFDP_485790	LiM2	AB2L15_09355	1		1.82023		n.d.	n.d.	n.d.
LMHFDP_485795	LiM2	AB2L15_09360	0.994		10.8271		n.d.	n.d.	n.d.
LMHFDP_485800	LiM2	AB2L15_09365	1		22.5014		n.d.	n.d.	n.d.
LMHFDP_485805	LiM2	AB2L15_09370	1		13.4166		n.d.	n.d.	n.d.
LMHFDP_485810	LiM2	AB2L15_09375	1		78.3185		n.d.	n.d.	n.d.
LMHFDP_485815	LiM2	AB2L15_09380	1		50.1783		0	0.746581	0
LMHFDP_485820	LiM2	AB2L15_09385	1		93.7988		0	7.15709	0
LMHFDP_485825	LiM2	AB2L15_09390	1		94.9047		0	7.03386	3.62988
LMHFDP_485830	LiM2	AB2L15_09395	1		2.51914		n.d.	n.d.	n.d.
LMHFDP_485835	LiM2	AB2L15_09400	1		2.00348		n.d.	n.d.	n.d.
LMHFDP_485840	LiM2	AB2L15_09405	0.979		5.33069		n.d.	n.d.	n.d.
LMHFDP_485845	LiM2	#N/A	#N/A		154.137		n.d.	n.d.	n.d.
LMHFDP_485850	LiM2	#N/A	#N/A		155.914		n.d.	n.d.	n.d.
LMHFDP_485855	LiM2	#N/A	#N/A		0		n.d.	n.d.	n.d.
LMHFDP_485860	LiM2	AB2L15_09415	1		2.98518		n.d.	n.d.	n.d.
LMHFDP_485865	LiM2	AB2L15_09420	1		22.6723		n.d.	n.d.	n.d.
LMHFDP_485870	LiM2	AB2L15_09425	1		7.12643		n.d.	n.d.	n.d.
LMHFDP_485875	LiM2	AB2L15_09430	1		23.3535		n.d.	n.d.	n.d.
LMHFDP_485880	LiM2	AB2L15_09435	1		11.8019		n.d.	n.d.	n.d.
LMHFDP_485885	LiM2	AB2L15_09440	1		7.1359		n.d.	n.d.	n.d.
LMHFDP_485890	LiM2	AB2L15_09445	1		9.4269		n.d.	n.d.	n.d.
LMHFDP_485895	LiM2	AB2L15_09450	1		7.31663		n.d.	n.d.	n.d.
LMHFDP_485900	LiM2	AB2L15_09455	1		4.34736		0	8.89309	0.483141
LMHFDP_485905	LiM2	AB2L15_09460	1		5.28351		n.d.	n.d.	n.d.
LMHFDP_485910	LiM2	AB2L15_09465	1		34.3748		1.15991	261.985	48.1686
LMHFDP_485915	LiM2	AB2L15_09470	1		19.0139		0	23.8212	0.538507
LMHFDP_485920	LiM2	AB2L15_09475	1		55.6449		0	33.7889	3.06954
LMHFDP_485925	LiM2	#N/A	#N/A		15.1149		n.d.	n.d.	n.d.
LMHFDP_485930	LiM2	AB2L15_09485	0.996		33.2686		0	23.9127	1.44893
LMHFDP_485935	LiM2	AB2L15_09490	1		40.3403		4.38788	55.616	5.50876
LMHFDP_485940	LiM2	AB2L15_09495	1		34.0591		n.d.	n.d.	n.d.
LMHFDP_485945	LiM2	AB2L15_09500	1		9.13832		n.d.	n.d.	n.d.
LMHFDP_485950	LiM2	AB2L15_09505	1		4.28682		n.d.	n.d.	n.d.
LMHFDP_485955	LiM2	AB2L15_09510	1		11.9157		n.d.	n.d.	n.d.
LMHFDP_485960	LiM2	AB2L15_09515	1		42.6455		0	29.5074	2.86005
LMHFDP_485965	LiM2	AB2L15_09520	1		34.3041		0	255.262	8.15629
LMHFDP_485970	LiM2	AB2L15_09525	1		118.578		n.d.	n.d.	n.d.
LMHFDP_485975	LiM2	AB2L15_09530	1		62.0161		n.d.	n.d.	n.d.
LMHFDP_485980	LiM2	AB2L15_09535	1		56.1045		n.d.	n.d.	n.d.
LMHFDP_485985	LiM2	AB2L15_09540	1		67.7795		0	29.3704	1.80675
LMHFDP_485990	LiM2	AB2L15_09545	1		0		n.d.	n.d.	n.d.
LMHFDP_485995	LiM2	AB2L15_09550	1		4.81481		n.d.	n.d.	n.d.
LMHFDP_486000	LiM2	AB2L15_09555	1		16.3177		n.d.	n.d.	n.d.
LMHFDP_486005	LiM2	AB2L15_09560	0.997		3.85185		n.d.	n.d.	n.d.
LMHFDP_486010	LiM2	AB2L15_09565	1		4.05229		n.d.	n.d.	n.d.
LMHFDP_486015	LiM2	AB2L15_09570	1		17.4742		n.d.	n.d.	n.d.
LMHFDP_486020	LiM2	AB2L15_09575	1		8.86688		n.d.	n.d.	n.d.
LMHFDP_486025	LiM2	AB2L15_09580	1		3.68541		n.d.	n.d.	n.d.
LMHFDP_486030	LiM2	AB2L15_09585	1		5.05963		n.d.	n.d.	n.d.
LMHFDP_486035	LiM2	AB2L15_09590	1		16.8654		n.d.	n.d.	n.d.
LMHFDP_486040	LiM2	AB2L15_09595	1		11.0445		n.d.	n.d.	n.d.
LMHFDP_486045	LiM2	AB2L15_09600	1		12.7936		n.d.	n.d.	n.d.
[truncated: 1,145 more rows]

## Sheet: LiM3
locus tag (Flye contigs)	MAG	NCBI locus tag/protein id (1*)	Protein identity of locus tags (1*)		10kS cells metatranscriptome (TPM)		10kS cells metaproteome (riBAQ(ppm))	100S aggregates metaproteome (riBAQ(ppm))	100S cells metaproteome (riBAQ(ppm))
LMHFDP_17125	LiM3	#N/A	#N/A		0		n.d.	n.d.	n.d.
LMHFDP_17130	LiM3	#N/A	#N/A		0		n.d.	n.d.	n.d.
LMHFDP_17135	LiM3	#N/A	#N/A		0		n.d.	n.d.	n.d.
LMHFDP_17140	LiM3	#N/A	#N/A		0		n.d.	n.d.	n.d.
LMHFDP_17145	LiM3	#N/A	#N/A		0.686249		n.d.	n.d.	n.d.
LMHFDP_17150	LiM3	#N/A	#N/A		0		n.d.	n.d.	n.d.
LMHFDP_17155	LiM3	#N/A	#N/A		0		n.d.	n.d.	n.d.
LMHFDP_17160	LiM3	#N/A	#N/A		0.5559		n.d.	n.d.	n.d.
LMHFDP_17165	LiM3	#N/A	#N/A		2.38815		n.d.	n.d.	n.d.
LMHFDP_17170	LiM3	#N/A	#N/A		0		n.d.	n.d.	n.d.
LMHFDP_17175	LiM3	AB2L06_00055	1		1.09749		n.d.	n.d.	n.d.
LMHFDP_17180	LiM3	#N/A	#N/A		0		n.d.	n.d.	n.d.
LMHFDP_17185	LiM3	AB2L06_00065	1		0		n.d.	n.d.	n.d.
LMHFDP_17190	LiM3	AB2L06_00070	1		0		n.d.	n.d.	n.d.
LMHFDP_17195	LiM3	AB2L06_00075	1		0		n.d.	n.d.	n.d.
LMHFDP_17200	LiM3	#N/A	#N/A		0		n.d.	n.d.	n.d.
LMHFDP_17205	LiM3	#N/A	#N/A		0		n.d.	n.d.	n.d.
LMHFDP_17210	LiM3	AB2L06_00085	1		3.34162		n.d.	n.d.	n.d.
LMHFDP_17215	LiM3	AB2L06_00090	1		13.3665		0	949.025	102.324
LMHFDP_17220	LiM3	AB2L06_00095	1		5.60598		n.d.	n.d.	n.d.
LMHFDP_17225	LiM3	AB2L06_00105	1		4.58084		n.d.	n.d.	n.d.
LMHFDP_17230	LiM3	AB2L06_00110	1		0		n.d.	n.d.	n.d.
LMHFDP_17235	LiM3	AB2L06_00115	1		0		n.d.	n.d.	n.d.
LMHFDP_17240	LiM3	AB2L06_00120	1		7.5099		n.d.	n.d.	n.d.
LMHFDP_17245	LiM3	AB2L06_00125	1		36.0281		n.d.	n.d.	n.d.
LMHFDP_17250	LiM3	AB2L06_00130	1		14.6512		0	5.71785	3.41442
LMHFDP_17255	LiM3	AB2L06_00135	0.994		8.38535		0.223171	6.51379	0.959089
LMHFDP_17260	LiM3	AB2L06_00140	1		6.69753		n.d.	n.d.	n.d.
LMHFDP_17265	LiM3	AB2L06_00145	1		4.13788		8.12235	102.438	8.42363
LMHFDP_17270	LiM3	AB2L06_00150	1		1.05858		0	13.1065	0.729628
LMHFDP_17275	LiM3	AB2L06_00155	0.996		11.4815		0	7.11259	0
LMHFDP_17280	LiM3	AB2L06_00160	0.995		10.2433		0	6.669	3.59001
LMHFDP_17285	LiM3	AB2L06_00165	0.995		18.0499		0	23.3738	7.6675
LMHFDP_17290	LiM3	AB2L06_00170	1		8.77995		0	278.275	36.3773
LMHFDP_17295	LiM3	AB2L06_00175	1		5.05963		n.d.	n.d.	n.d.
LMHFDP_17300	LiM3	AB2L06_00180	0.998		2.97033		n.d.	n.d.	n.d.
LMHFDP_17305	LiM3	AB2L06_00185	1		14.1191		n.d.	n.d.	n.d.
LMHFDP_17310	LiM3	AB2L06_00190	1		13.7025		0	2.05025	0.443244
LMHFDP_17315	LiM3	AB2L06_00195	1		4.51161		0	5.03305	0
LMHFDP_17320	LiM3	AB2L06_00200	1		12.0282		n.d.	n.d.	n.d.
LMHFDP_17325	LiM3	AB2L06_00205	1		10.9214		n.d.	n.d.	n.d.
LMHFDP_17330	LiM3	AB2L06_00210	1		0		n.d.	n.d.	n.d.
LMHFDP_17335	LiM3	AB2L06_00215	1		0.811191		n.d.	n.d.	n.d.
LMHFDP_17340	LiM3	AB2L06_00220	1		1.57115		n.d.	n.d.	n.d.
LMHFDP_17345	LiM3	AB2L06_00225	1		4.30142		n.d.	n.d.	n.d.
LMHFDP_17350	LiM3	AB2L06_00230	1		0		n.d.	n.d.	n.d.
LMHFDP_17355	LiM3	AB2L06_00235	0.999		384.955		261.956	13170.7	3290.97
LMHFDP_17360	LiM3	AB2L06_00240	0.998		116.043		729.036	29605.8	10132.8
LMHFDP_17365	LiM3	AB2L06_00245	0.998		4.05841		0.176269	74.8659	9.04282
LMHFDP_17370	LiM3	AB2L06_00250	1		0.454366		n.d.	n.d.	n.d.
LMHFDP_17375	LiM3	AB2L06_00255	1		0.995061		n.d.	n.d.	n.d.
LMHFDP_17380	LiM3	AB2L06_00260	1		17.5187		0.11584	73.2218	10.6243
LMHFDP_17385	LiM3	AB2L06_00265	1		4.64821		n.d.	n.d.	n.d.
LMHFDP_17390	LiM3	AB2L06_00270	0.996		1.24903		n.d.	n.d.	n.d.
LMHFDP_17395	LiM3	AB2L06_00275	1		0		0	1.24019	0
LMHFDP_17400	LiM3	AB2L06_00280	1		1.09548		n.d.	n.d.	n.d.
LMHFDP_17405	LiM3	AB2L06_00285	1		0		n.d.	n.d.	n.d.
LMHFDP_17410	LiM3	AB2L06_00290	0.999		1.08948		n.d.	n.d.	n.d.
LMHFDP_17415	LiM3	AB2L06_00295	1		5.52812		n.d.	n.d.	n.d.
LMHFDP_17420	LiM3	AB2L06_00300	1		14.3453		0	4.09649	0
LMHFDP_17425	LiM3	AB2L06_00305	1		2.49806		n.d.	n.d.	n.d.
LMHFDP_17430	LiM3	AB2L06_00310	1		2.78339		n.d.	n.d.	n.d.
LMHFDP_17435	LiM3	AB2L06_00320	1		19.9012		n.d.	n.d.	n.d.
LMHFDP_17440	LiM3	AB2L06_00325	1		15.0333		0	2.41736	0.285897
LMHFDP_17445	LiM3	#N/A	#N/A		0		n.d.	n.d.	n.d.
LMHFDP_17450	LiM3	AB2L06_00330	1		0		n.d.	n.d.	n.d.
LMHFDP_17455	LiM3	AB2L06_00335	1		0		n.d.	n.d.	n.d.
LMHFDP_17460	LiM3	AB2L06_00340	1		0		n.d.	n.d.	n.d.
LMHFDP_17465	LiM3	AB2L06_00345	1		0		n.d.	n.d.	n.d.
LMHFDP_17470	LiM3	AB2L06_00350	1		0		n.d.	n.d.	n.d.
LMHFDP_17475	LiM3	#N/A	#N/A		0.73346		n.d.	n.d.	n.d.
LMHFDP_17480	LiM3	AB2L06_00360	1		0		n.d.	n.d.	n.d.
LMHFDP_17485	LiM3	AB2L06_00365	1		0		n.d.	n.d.	n.d.
LMHFDP_17490	LiM3	AB2L06_00370	1		0		n.d.	n.d.	n.d.
LMHFDP_17495	LiM3	#N/A	#N/A		0		n.d.	n.d.	n.d.
LMHFDP_17500	LiM3	#N/A	#N/A		0		n.d.	n.d.	n.d.
LMHFDP_17505	LiM3	AB2L06_00380	1		0		n.d.	n.d.	n.d.
LMHFDP_17510	LiM3	AB2L06_00385	1		0		n.d.	n.d.	n.d.
LMHFDP_17515	LiM3	AB2L06_00390	1		4.60677		n.d.	n.d.	n.d.
[truncated: 3,057 more rows]

## Sheet: LiM4
locus tag (Flye contigs)	MAG	NCBI locus tag/protein id (1*)	Protein identity of locus tags (1*)		10kS cells metatranscriptome (TPM)		10kS cells metaproteome (riBAQ(ppm))	100S aggregates metaproteome (riBAQ(ppm))	100S cells metaproteome (riBAQ(ppm))
[truncated: 3,964 more rows]

[truncated: 28 more sheets: LiM5, LiM6, LiM7, LiM8, LiM9, LiM10, LiM11, LiM12, LiM13, LiM14, LiM15, LiM16, LiM17, LiM18, LiM19, LiM20, LiM21, LiM22, LiM23, LiM24 …]
